# Supplementary material for: The Genome of Banana Leaf Blight Pathogen Fusarium sacchari str. FS66 Harbors Widespread Gene Transfer From Fusarium oxysporum
Source: Front Plant Sci. 2021 Feb 4;12:629859. doi: 10.3389/fpls.2021.629859 (PMC7889605; doi:10.3389/fpls.2021.629859)
Supplement: Supplementary file 1 [file Table_1.xlsx]

## Sheet: Supplemental Table 1
Supplemental Table 1. Fusarium genomes applied in comparative genomic analysis.
Group	GenBank ID	Species	Strain	BUSCO completeness*	Reference
FOSC	GCA_013085055.1	Fusarium oxysporum	Fo47	0.982	Wang et al., 2020
FOSC	GCA_005930515.1	Fusarium oxysporum f. sp. cubense	160527	0.998	Asai et al., 2019
FOSC	GCA_007994515.1	Fusarium oxysporum f. sp. cubense	UK0001	0.994	Warmington et al., 2019
FFSC	GCA_900067095.1	Fusarium proliferatum	ET1	0.998	Niehaus et al., 2016
FFSC	JADANP010000000	Fusarium sacchari	FS66	0.995	Current study
FFSC	GCA_013759005.1	Fusarium sacchari	NRRL 66326	NA	Kim et al., 2020
FFSC	GCA_900079805.1	Fusarium fujikuroi	IMI58289	0.998	Wiemann et al., 2013
FFSC	GCA_000149555.1	Fusarium verticillioides	7600	0.987	Ma et al., 2010
FFSC	GCA_900029915.1	Fusarium proliferatum	NRRL 62905	0.996	Niehaus et al., 2016
FFSC	GCA_900096505.1	Fusarium fujikuroi	B14	0.998	Niehaus et al., 2017
FFSC	GCA_900044065.1	Fusarium mangiferae	MRC7560	0.997	Niehaus et al., 2016
OUTGROUP	GCF_900007375.1	Fusarium venenatum	A3/5	0.995	King et al., 2018
OUTGROUP	GCA_900382705.2	Fusarium tricinctum	INRA104.1	NA	Ponts et al., 2018
OUTGROUP	GCA_900044135.1	Fusarium graminearum	PH-1	0.996	King et al., 2015
OUTGROUP	GCA_000769295.1	Fusarium avenaceum	FaLH27	NA	Lysøe et al., 2014
*The completeness of the genomes was assessed with protein mode except for GCA_013759005.1, GCA_900382705.2, and GCA_000769295.1, which had no available (NA) gene structure annotation in the NCBI database.

## Sheet: Supplemental Table 2
Supplemental Table 2. Orthogroups identified from 12 Fusarium genomes.
Orthogroup ID	Number of genomes with orthogroup member	FS66	GCA_000149555.1	GCA_005930515.1	GCA_007994515.1	GCA_013085055.1	GCA_013759005.1	GCA_900007375.1	GCA_900029915.1	GCA_900044065.1	GCA_900067095.1	GCA_900079805.1	GCA_900096505.1
OG0000000	12	TCONS_00003880.p1, TCONS_00003997.p1, TCONS_00007871.p1, TCONS_00008101.p1, TCONS_00008124.p1, TCONS_00008320.p1, TCONS_00010494.p1, TCONS_00011279.p1, TCONS_00011337.p1, TCONS_00012059.p1, TCONS_00012065.p1, TCONS_00013773.p1, TCONS_00014230.p1, TCONS_00018629.p1, TCONS_00018630.p1, TCONS_00018981.p1, TCONS_00019175.p1, TCONS_00019329.p1, TCONS_00019358.p1	EWG41488.1, EWG46181.1, EWG50135.1, EWG50506.1, EWG50763.1, EWG50835.1, EWG51071.1, EWG53228.1, EWG53314.1, EWG53504.1, EWG53841.1, EWG53982.1, EWG54430.1, EWG54463.1, EWG54714.1, EWG54748.1, EWG55477.1, EWG56020.1, KYG13669.1, KYG13671.1	TVY60210.1, TVY60386.1, TVY63089.1, TVY63855.1, TVY64151.1, TVY64436.1, TVY65397.1, TVY65880.1, TVY67332.1, TVY67847.1, TVY69647.1, TVY70718.1, TVY70907.1, TVY72740.1, TVY73689.1, TVY73877.1, TVY73878.1, TVY74294.1, TVY74394.1, TVY76516.1, TVY78980.1	TXB95687.1, TXB96058.1, TXB96349.1, TXB96420.1, TXB97149.1, TXB97327.1, TXB98646.1, TXB99258.1, TXB99355.1, TXB99790.1, TXC00206.1, TXC01402.1, TXC02082.1, TXC02781.1, TXC03321.1, TXC03426.1, TXC03629.1, TXC08229.1, TXC09444.1	QKD46421.1, QKD48246.1, QKD48470.1, QKD49337.1, QKD51952.1, QKD53556.1, QKD55230.1, QKD58195.1, QKD58912.1, QKD59014.1, QKD59888.1, QKD60113.1, QKD60900.1, QKD61546.1, QKD61789.1, QKD62078.1, QKD62533.1	PILON8_transcript10386_R0, PILON8_transcript10452_R0, PILON8_transcript13858_R0, PILON8_transcript14302_R0, PILON8_transcript14392_R0, PILON8_transcript14526_R0, PILON8_transcript14526_R2, PILON8_transcript2759_R0, PILON8_transcript2760_R0, PILON8_transcript2979_R0, PILON8_transcript5718_R0, PILON8_transcript5841_R0, PILON8_transcript5973_R0, PILON8_transcript6372_R0, PILON8_transcript6372_R2, PI…	CEI39767.1, CEI39887.1, CEI39969.1, CEI41933.1, CEI61480.1, CEI61680.1, CEI62349.1, CEI62420.1, CEI63179.1, CEI63417.1, CEI65433.1, CEI65577.1, CEI68100.1, CEI70399.1, CEI70507.1, CEI70974.1	CVK85360.1, CVK85503.1, CVK85732.1, CVK94656.1, CVK97784.1, CVK99061.1, CVK99091.1, CVL00266.1, CVL01395.1, CVL01397.1, CVL02737.1, CVL03226.1, CVL03720.1, CVL05460.1, CVL05515.1, CVL09823.1, CVL10566.1, CVL12023.1, CVL12628.1, CVL13560.1	CVK85883.1, CVK86135.1, CVK86362.1, CVK94315.1, CVK95164.1, CVK97649.1, CVK97651.1, CVK98103.1, CVL00774.1, CVL02274.1, CVL02546.1, CVL02834.1, CVL04733.1, CVL05121.1, CVL05279.1, CVL05358.1, CVL06217.1, CVL06834.1, CVL07719.1, CVL08143.1, CVL08810.1, CVL09055.1	CZR35588.1, CZR35799.1, CZR36114.1, CZR37877.1, CZR38018.1, CZR38161.1, CZR40911.1, CZR41647.1, CZR41740.1, CZR44229.1, CZR45644.1, CZR45666.1, CZR46686.1, CZR46688.1, CZR47412.1, CZR47472.1, CZR47749.1, CZR47987.1, CZR48634.1, CZR48664.1, CZR49022.1, CZR49820.1	CCT61628.1, CCT61690.1, CCT65123.1, CCT65349.1, CCT66682.1, CCT67880.1, CCT67917.1, CCT71080.1, CCT71887.1, CCT71913.1, CCT72601.1, CCT72894.1, CCT73090.1, CCT73986.1, CCT74148.1, CCT75128.1, CCT75433.1, CCT76061.1	SCV27271.1, SCV27351.1, SCV30757.1, SCV38577.1, SCV38586.1, SCV39684.1, SCV44505.1, SCV45214.1, SCV45517.1, SCV47276.1, SCV49812.1, SCV49847.1, SCV50526.1, SCV50909.1, SCV51931.1, SCV52181.1, SCV52445.1, SCV53695.1, SCV57197.1, SCV57359.1
OG0000001	12	TCONS_00000508.p1, TCONS_00000798.p1, TCONS_00005095.p1, TCONS_00005098.p1, TCONS_00005360.p1, TCONS_00008015.p1, TCONS_00011600.p1, TCONS_00012046.p1, TCONS_00012093.p1, TCONS_00014346.p1, TCONS_00014457.p1, TCONS_00014725.p1, TCONS_00017807.p1	EWG38663.1, EWG38671.1, EWG39675.1, EWG41719.1, EWG47912.1, EWG49985.1, EWG51676.1, EWG52311.1, EWG53367.1, EWG54919.1, EWG54948.1, EWG55120.1, EWG55189.1	TVY60020.1, TVY60435.1, TVY60512.1, TVY61249.1, TVY61700.1, TVY61724.1, TVY61851.1, TVY61888.1, TVY61931.1, TVY63446.1, TVY63448.1, TVY63449.1, TVY64473.1, TVY66358.1, TVY72759.1, TVY73730.1, TVY74782.1, TVY77945.1, TVY79835.1	TXB95417.1, TXB95472.1, TXB96469.1, TXB96987.1, TXB97148.1, TXB99933.1, TXC01103.1, TXC04134.1, TXC05805.1, TXC06089.1, TXC06247.1, TXC06313.1, TXC06502.1, TXC07071.1, TXC09945.1, TXC11539.1	QKD48667.1, QKD51664.1, QKD53406.1, QKD55120.1, QKD55446.1, QKD55495.1, QKD55761.1, QKD56342.1, QKD56348.1, QKD56688.1, QKD57732.1, QKD59262.1, QKD61014.1, QKD61209.1, QKD61703.1, QKD62240.1, QKD62328.1, QKD62367.1, QKD62984.1	PILON8_transcript10581_R0, PILON8_transcript10952_R0, PILON8_transcript11005_R0, PILON8_transcript13558_R0, PILON8_transcript356_R0, PILON8_transcript3705_R0, PILON8_transcript4344_R0, PILON8_transcript4349_R0, PILON8_transcript8753_R0, PILON8_transcript9109_R0, PILON8_transcript9124_R0, PILON8_transcript947_R0	CEI39509.1, CEI60450.1, CEI61054.1, CEI61328.1, CEI67580.1	CVK85519.1, CVK91645.1, CVK91650.1, CVK93303.1, CVK96263.1, CVK99579.1, CVL00659.1, CVL04988.1, CVL05914.1, CVL05945.1, CVL11726.1, CVL11891.1, CVL11950.1	CVK86158.1, CVK89724.1, CVK90373.1, CVK91192.1, CVK91197.1, CVK94013.1, CVK98130.1, CVK98630.1, CVK98733.1, CVL02051.1, CVL03595.1, CVL07500.1, CVL07550.1	CZR36294.1, CZR38034.1, CZR39425.1, CZR41945.1, CZR42518.1, CZR42523.1, CZR45143.1, CZR45828.1, CZR45857.1, CZR47242.1, CZR48175.1, CZR49265.1, CZR49327.1	CCT64686.1, CCT65618.1, CCT67796.1, CCT69093.1, CCT69561.1, CCT69615.1, CCT69847.1, CCT70367.1, CCT70716.1, CCT73270.1, CCT75237.1, CCT75273.1, CCT76075.1	SCV26682.1, SCV30423.1, SCV30584.1, SCV34405.1, SCV34466.1, SCV34810.1, SCV35877.1, SCV35886.1, SCV42035.1, SCV45845.1, SCV48934.1, SCV50156.1, SCV50218.1, SCV52214.1
OG0000002	12	TCONS_00008497.p1, TCONS_00010502.p1, TCONS_00013802.p1, TCONS_00014730.p1, TCONS_00019698.p1	EWG41289.1, EWG46120.1, EWG46121.1, EWG48646.1, EWG50058.1, EWG50959.1, EWG54080.1, EWG54484.1, EWG55156.1, EWG55416.1	TVY61703.1, TVY64134.1, TVY66091.1, TVY66630.1, TVY67341.1, TVY67342.1, TVY67870.1, TVY70160.1, TVY78855.1, TVY79660.1	TXC01838.1, TXC03294.1, TXC05935.1, TXC10424.1, TXC11118.1	QJS76530.1, QKD50449.1, QKD51908.1, QKD55472.1, QKD56708.1, QKD57717.1, QKD57847.1, QKD58141.1, QKD62184.1	PILON8_transcript10336_R0, PILON8_transcript10336_R1, PILON8_transcript10974_R0, PILON8_transcript10974_R2, PILON8_transcript14669_R0, PILON8_transcript14669_R1, PILON8_transcript6278_R0	CEI38478.1, CEI39055.1, CEI60099.1, CEI63180.1, CEI63204.1, CEI63859.1, CEI63900.1, CEI66002.1, CEI67622.1, CEI68143.1, CEI70940.1, CEI70946.1	CVK84594.1, CVK85138.1, CVK91842.1, CVK94712.1, CVK96252.1, CVK99035.1, CVK99036.1, CVK99094.1, CVL03942.1, CVL10462.1, CVL11513.1, CVL11925.1	CVK85104.1, CVK85613.1, CVK85711.1, CVK92455.1, CVK98123.1, CVK98682.1, CVL00692.1, CVL02202.1, CVL02559.1, CVL03350.1, CVL06133.1, CVL06935.1	CZR31850.1, CZR35808.1, CZR40856.1, CZR44934.1, CZR47848.1, CZR48608.1, CZR49119.1, CZR49302.1, CZR49568.1	CCT63312.1, CCT65319.1, CCT65374.1, CCT69583.1, CCT70531.1, CCT71036.1, CCT73003.1, CCT75069.1	SCV27211.1, SCV30566.1, SCV30791.1, SCV33787.1, SCV34431.1, SCV39393.1, SCV40104.1, SCV44938.1, SCV48518.1, SCV53815.1, SCV57406.1
OG0000003	12	TCONS_00000102.p1, TCONS_00004216.p1, TCONS_00007437.p1, TCONS_00014648.p1, TCONS_00017385.p1, TCONS_00018649.p1, TCONS_00019838.p1	EWG46940.1, EWG49112.1, EWG51871.1, EWG53128.1, EWG53438.1, EWG54335.1, EWG55266.1, KYG13593.1	TVY60583.1, TVY61130.1, TVY61256.1, TVY62628.1, TVY63802.1, TVY68051.1, TVY73723.1, TVY74323.1, TVY75353.1, TVY76753.1, TVY79517.1, TVY79921.1	TXB95897.1, TXB96247.1, TXB96617.1, TXB98051.1, TXB98242.1, TXC03104.1, TXC05866.1, TXC06796.1, TXC08726.1, TXC09009.1	QKD52025.1, QKD52117.1, QKD56678.1, QKD57098.1, QKD57641.1, QKD58842.1, QKD60668.1, QKD61861.1, QKD62809.1	PILON8_transcript10881_R0, PILON8_transcript10881_R1, PILON8_transcript13023_R0, PILON8_transcript13978_R0, PILON8_transcript196_R0, PILON8_transcript196_R1, PILON8_transcript3490_R0, PILON8_transcript5773_R0	CEI39882.1, CEI39926.1, CEI61385.1, CEI61533.1, CEI62289.1, CEI62406.1, CEI63412.1, CEI70669.1, CEI70866.1	CVK85591.1, CVK97862.1, CVK98710.1, CVL01331.1, CVL01602.1, CVL10058.1, CVL12880.1	CVK86264.1, CVK95567.1, CVK97471.1, CVK98896.1, CVL03923.1, CVL05499.1, CVL06338.1, CVL06340.1, CVL08133.1, CVL08917.1, CVL09271.1	CZR35914.1, CZR38102.1, CZR41553.1, CZR44483.1, CZR45329.1, CZR46570.1, CZR46765.1, CZR49414.1, CZR49700.1, CZR49787.1, CZR49937.1	CCT65247.1, CCT67753.1, CCT69488.1, CCT71645.1, CCT72671.1, CCT73057.1, CCT74649.1, CCT75750.1	SCV27494.1, SCV34307.1, SCV38129.1, SCV38903.1, SCV47690.1, SCV49287.1, SCV52328.1, SCV57041.1
OG0000004	12	TCONS_00000196.p1, TCONS_00010528.p1, TCONS_00012240.p1, TCONS_00019509.p1	EWG35926.1, EWG35927.1, EWG40974.1, EWG53575.1, EWG54441.1	TVY59874.1, TVY59884.1, TVY60448.1, TVY64104.1, TVY67208.1, TVY67937.1, TVY72852.1, TVY76334.1, TVY76732.1, TVY79667.1	TXB96658.1, TXB97092.1, TXB97334.1, TXB97524.1, TXB98651.1, TXC00490.1, TXC01355.1, TXC02265.1, TXC06992.1, TXC10416.1, TXC12052.1, TXC12053.1	QKD48592.1, QKD49392.1, QKD51901.1, QKD53520.1, QKD54042.1, QKD58003.1, QKD61246.1, QKD62785.1, QKD62914.1	PILON8_transcript11_R0, PILON8_transcript14565_R0, PILON8_transcript7920_R3, PILON8_transcript9421_R0	CEI39846.1, CEI41812.1, CEI62457.1, CEI63665.1, CEI65549.1, CEI67584.1, CEI67744.1	CVK85887.1, CVK90572.1, CVK99026.1, CVL09166.1, CVL11137.1, CVL11617.1, CVL11799.1, CVL11800.1, CVL11981.1, CVL12506.1, CVL13447.1	CVK86440.1, CVK94239.1, CVK96031.1, CVK96581.1, CVK98830.1, CVL00470.1, CVL03699.1, CVL04163.1, CVL08300.1, CVL09264.1	CZR36156.1, CZR38222.1, CZR43544.1, CZR44829.1, CZR45217.1, CZR45522.1, CZR45938.1, CZR48600.1, CZR49377.1, CZR49543.1	CCT64808.1, CCT65383.1, CCT67866.1, CCT69513.1, CCT69514.1, CCT71925.1, CCT74976.1, CCT75570.1, CCT75857.1, CCT76202.1	SCV27197.1, SCV34338.1, SCV36712.1, SCV36713.1, SCV45617.1, SCV48312.1, SCV49064.1, SCV49066.1, SCV49609.1, SCV52564.1, SCV57630.1
OG0000005	2			TVY59953.1, TVY60021.1, TVY60023.1, TVY60534.1, TVY61124.1, TVY61541.1, TVY63163.1, TVY63673.1, TVY63814.1, TVY64067.1, TVY64069.1, TVY64070.1, TVY64127.1, TVY64150.1, TVY64787.1, TVY64788.1, TVY64829.1, TVY65368.1, TVY65438.1, TVY65490.1, TVY65815.1, TVY66483.1, TVY66654.1, TVY66657.1, TVY67248.1, TVY67282.1, TVY68143.1, TVY68228.1, TVY68528.1, TVY70756.1, TVY70942.1, TVY70943.1, TVY73653.1, TVY…	TXB95439.1, TXB95440.1, TXB95850.1, TXB96466.1, TXB96749.1, TXB97017.1, TXB97431.1, TXB97762.1, TXB97763.1, TXB97865.1, TXB97919.1, TXB97978.1, TXB98078.1, TXB98203.1, TXB98876.1, TXB99656.1, TXB99729.1, TXC00458.1, TXC01900.1, TXC02062.1, TXC02334.1, TXC02415.1, TXC02480.1, TXC02737.1, TXC02802.1, TXC02818.1, TXC03126.1, TXC03410.1, TXC04739.1, TXC05212.1, TXC05571.1, TXC06029.1, TXC06260.1, TXC…
OG0000006	12	TCONS_00003574.p1, TCONS_00004302.p1, TCONS_00007745.p1, TCONS_00008487.p1, TCONS_00010562.p1, TCONS_00010664.p1, TCONS_00013821.p1, TCONS_00014897.p1, TCONS_00014991.p1, TCONS_00017811.p1, TCONS_00018401.p1	EWG51570.1, EWG52308.1, EWG53515.1, EWG54387.1, EWG55422.1, EWG55423.1, EWG55764.1	TVY67904.1, TVY74423.1, TVY75062.1, TVY77882.1, TVY80046.1	TXB96360.1, TXC08465.1, TXC10600.1	QKD49343.1, QKD51988.1, QKD60369.1, QKD62013.1, QKD63073.1	PILON8_transcript10418_R0, PILON8_transcript10419_R0, PILON8_transcript11361_R0, PILON8_transcript13569_R0, PILON8_transcript13801_R0, PILON8_transcript13801_R1, PILON8_transcript3168_R0, PILON8_transcript5709_R0, PILON8_transcript6432_R0, PILON8_transcript8028_R0	CEI39805.1, CEI42164.1, CEI63516.1, CEI65620.1, CEI70300.1	CVK85756.1, CVK88591.1, CVK96257.1, CVK99127.1, CVL03535.1, CVL12735.1, CVL13827.1	CVK86377.1, CVK94934.1, CVK95992.1, CVK98127.1, CVK99497.1, CVL00302.1, CVL03383.1, CVL06273.1, CVL06775.1	CZR37295.1, CZR38171.1, CZR42899.1, CZR44814.1, CZR45917.1, CZR46442.1, CZR47926.1, CZR48161.1, CZR48703.1, CZR48931.1	CCT65286.1, CCT67878.1, CCT72377.1, CCT72814.1, CCT73260.1, CCT73928.1, CCT74300.1, CCT74960.1, CCT75161.1, CCT76028.1	SCV27423.1, SCV37006.1, SCV37620.1, SCV39402.1, SCV41990.1, SCV45095.1, SCV47044.1, SCV48282.1, SCV48701.1, SCV48703.1, SCV48748.1, SCV50324.1, SCV50398.1, SCV52462.1
OG0000007	12	TCONS_00004171.p1, TCONS_00006054.p1, TCONS_00008646.p1, TCONS_00011014.p1, TCONS_00014688.p1, TCONS_00015900.p1, TCONS_00016741.p1	EWG39665.1, EWG43388.1, EWG43765.1, EWG43986.1, EWG49016.1, EWG55028.1	TVY61694.1, TVY61763.1, TVY64389.1, TVY66476.1, TVY67863.1, TVY77196.1, TVY78652.1, TVY80022.1	TXC00416.1, TXC02617.1, TXC04133.1, TXC05481.1, TXC06174.1, TXC07882.1, TXC09704.1, TXC09921.1	QKD49808.1, QKD51119.1, QKD51231.1, QKD55569.1, QKD55771.1, QKD60077.1, QKD60591.1	PILON8_transcript11087_R0, PILON8_transcript12282_R0, PILON8_transcript12406_R0, PILON8_transcript3391_R0, PILON8_transcript3714_R0, PILON8_transcript6667_R0, PILON8_transcript8174_R0	CEI38819.1, CEI38936.1, CEI39860.1, CEI61047.1, CEI61229.1, CEI61832.1, CEI63435.1, CEI65811.1, CEI67682.1, CEI67975.1, CEI68981.1	CVK99601.1, CVL07367.1, CVL10154.1, CVL10433.1, CVL10815.1, CVL11130.1, CVL11824.1, CVL13065.1	CVK85162.1, CVK86860.1, CVK88872.1, CVK89058.1, CVK90387.1, CVK95724.1, CVK96569.1, CVK98555.1, CVL04965.1	CZR38652.1, CZR39855.1, CZR39974.1, CZR41955.1, CZR44570.1, CZR45931.1, CZR47876.1, CZR49189.1	CCT65998.1, CCT67258.1, CCT69685.1, CCT69857.1, CCT71932.1, CCT73880.1, CCT75136.1	SCV25738.1, SCV25854.1, SCV34543.1, SCV34831.1, SCV36704.1, SCV44998.1, SCV47847.1, SCV55050.1
OG0000008	12	TCONS_00000240.p1, TCONS_00006985.p1, TCONS_00007038.p1, TCONS_00007560.p1, TCONS_00014072.p1, TCONS_00019793.p1	EWG44955.1, EWG50045.1, EWG51588.1, EWG52018.1, EWG54058.1, EWG55327.1, KYG13563.1	TVY59765.1, TVY60085.1, TVY60134.1, TVY65993.1, TVY72635.1, TVY73757.1, TVY74070.1, TVY74211.1	TXB95466.1, TXB95557.1, TXB96060.1, TXB96604.1, TXB96838.1, TXB97371.1, TXC01117.1, TXC12115.1	QKD52263.1, QKD55161.1, QKD61463.1, QKD61885.1, QKD61926.1, QKD63041.1, QKD63059.1	PILON8_transcript10534_R0, PILON8_transcript110_R0, PILON8_transcript14825_R0, PILON8_transcript14825_R1, PILON8_transcript4804_R0, PILON8_transcript5466_R0, PILON8_transcript6013_R0	CEI61454.1, CEI62181.1, CEI66272.1, CEI67764.1, CEI69209.1, CEI70413.1, CEI70869.1	CVK85295.1, CVL00520.1, CVL01310.1, CVL03342.1, CVL08970.1, CVL12239.1, CVL13024.1	CVK85787.1, CVK99354.1, CVL02115.1, CVL03360.1, CVL03414.1, CVL04067.1, CVL06634.1, CVL08956.1	CZR37453.1, CZR37815.1, CZR45001.1, CZR45035.1, CZR45421.1, CZR46791.1, CZR47306.1, CZR48843.1	CCT63651.1, CCT69148.1, CCT72689.1, CCT72727.1, CCT75660.1, CCT76015.1, CCT76042.1	SCV30544.1, SCV38991.1, SCV39146.1, SCV48674.1, SCV48728.1, SCV49438.1, SCV51823.1, SCV57841.1, SCV58553.1
OG0000009	12	TCONS_00002816.p1, TCONS_00008122.p1, TCONS_00011774.p1, TCONS_00013842.p1, TCONS_00015609.p1, TCONS_00016263.p1, TCONS_00018258.p1	EWG35975.1, EWG44384.1, EWG47197.1, EWG50115.1, EWG50116.1, EWG53833.1, EWG54730.1, EWG55779.1	TVY60466.1, TVY66481.1, TVY68066.1, TVY69232.1, TVY74137.1, TVY76699.1, TVY80064.1	TXB96344.1, TXB97290.1, TXC00531.1, TXC02805.1, TXC03480.1, TXC07525.1, TXC08947.1	QKD46613.1, QKD49018.1, QKD50883.1, QKD55237.1, QKD57474.1, QKD60171.1, QKD61060.1, QKD61694.1, QKD62517.1	PILON8_transcript10466_R0, PILON8_transcript11656_R0, PILON8_transcript12034_R0, PILON8_transcript13815_R0, PILON8_transcript2486_R0, PILON8_transcript5834_R0, PILON8_transcript8953_R0	CEI38680.1, CEI62074.1, CEI62358.1, CEI63208.1, CEI63731.1, CEI65713.1, CEI66245.1, CEI70616.1	CVK84200.1, CVK85512.1, CVL00315.1, CVL02158.1, CVL05488.1, CVL07795.1, CVL08461.1	CVK84943.1, CVK86150.1, CVK88483.1, CVK94910.1, CVK97188.1, CVK98833.1, CVL02243.1, CVL07737.1	CZR32814.1, CZR38027.1, CZR40208.1, CZR44033.1, CZR45653.1, CZR46396.1, CZR47392.1	CCT63175.1, CCT66311.1, CCT67799.1, CCT69221.1, CCT72337.1, CCT74285.1, CCT75447.1	SCV25506.1, SCV30718.1, SCV33501.1, SCV37534.1, SCV47029.1, SCV49829.1, SCV52199.1
OG0000010	12	TCONS_00001860.p1, TCONS_00007724.p1, TCONS_00010898.p1, TCONS_00014658.p1, TCONS_00015367.p1, TCONS_00019655.p1	EWG35971.1, EWG36660.1, EWG37086.1, EWG47282.1, EWG51393.1, EWG53571.1, EWG55207.1	TVY64623.1, TVY66406.1, TVY67754.1, TVY69168.1, TVY69230.1, TVY70433.1, TVY70437.1, TVY76731.1, TVY77040.1	TXC00290.1, TXC02533.1, TXC03167.1, TXC04559.1, TXC05012.1, TXC06905.1, TXC08342.1	QKD46609.1, QKD47010.1, QKD48960.1, QKD49389.1, QKD57401.1, QKD59675.1, QKD60168.1, QKD60425.1, QKD61115.1, QKD61129.1	PILON8_transcript10933_R0, PILON8_transcript11594_R0, PILON8_transcript14762_R0, PILON8_transcript14762_R3, PILON8_transcript2047_R0, PILON8_transcript5670_R0, PILON8_transcript8537_R0	CEI62822.1, CEI63734.1, CEI64724.1, CEI66034.1, CEI66162.1	CVK83178.1, CVK84222.1, CVK85882.1, CVL07050.1, CVL09603.1, CVL09691.1, CVL13476.1	CVK83944.1, CVK84403.1, CVK84948.1, CVK86437.1, CVK95909.1, CVK97115.1, CVK98762.1, CVL00492.1, CVL04470.1	CZR32786.1, CZR33936.1, CZR38219.1, CZR44730.1, CZR46345.1, CZR47535.1, CZR49348.1	CCT62780.1, CCT63182.1, CCT67668.1, CCT70819.1, CCT72291.1, CCT73561.1, CCT74877.1	SCV32609.1, SCV33509.1, SCV34377.1, SCV37439.1, SCV43627.1, SCV48129.1, SCV52559.1
OG0000011	12	TCONS_00003929.p1, TCONS_00005689.p1, TCONS_00006745.p1, TCONS_00007110.p1, TCONS_00008194.p1, TCONS_00012149.p1, TCONS_00018654.p1, TCONS_00019327.p1, TCONS_00020209.p1	EWG36213.1, EWG38664.1, EWG41159.1, EWG45128.1, EWG45565.1, EWG46997.1, EWG50811.1, EWG53300.1	TVY61233.1, TVY63224.1, TVY66390.1, TVY70506.1, TVY71782.1, TVY72155.1, TVY76876.1	TXB98927.1, TXC01490.1, TXC04433.1, TXC06499.1, TXC06962.1, TXC11619.1, TXC12032.1	QKD48493.1, QKD49139.1, QKD52395.1, QKD52666.1, QKD56347.1, QKD59004.1	PILON8_transcript14027_R0, PILON8_transcript14449_R0, PILON8_transcript3007_R0, PILON8_transcript4348_R0, PILON8_transcript4947_R0, PILON8_transcript6232_R2, PILON8_transcript6232_R8, PILON8_transcript9255_R0	CEI40315.1, CEI60449.1, CEI63511.1, CEI66197.1	CVK88577.1, CVK89240.1, CVK90991.1, CVK91649.1, CVL01721.1, CVL03291.1, CVL12648.1, CVL12748.1	CVK91196.1, CVK91918.1, CVK97390.1, CVK99498.1, CVK99886.1, CVL05297.1	CZR35832.1, CZR37033.1, CZR37300.1, CZR41719.1, CZR42522.1, CZR43715.1, CZR46518.1, CZR47913.1	CCT61438.1, CCT63788.1, CCT65144.1, CCT69419.1, CCT70371.1, CCT71781.1, CCT72441.1, CCT73916.1	SCV28572.1, SCV35884.1, SCV37933.1, SCV45071.1, SCV50464.1, SCV55820.1, SCV56358.1, SCV57320.1
OG0000012	12	TCONS_00012177.p1, TCONS_00014317.p1, TCONS_00014465.p1, TCONS_00017164.p1, TCONS_00020243.p1	EWG41108.1, EWG45956.1, EWG50114.1, EWG52781.1, EWG55088.1, KYG13770.1	TVY61236.1, TVY63514.1, TVY63646.1, TVY66482.1, TVY66629.1, TVY71126.1, TVY76597.1	TXB99095.1, TXB99298.1, TXC01411.1, TXC01801.1, TXC03892.1, TXC05799.1, TXC07739.1	QKD48389.1, QKD50434.1, QKD53942.1, QKD55236.1, QKD55530.1, QKD58001.1, QKD58618.1	PILON8_transcript10465_R0, PILON8_transcript11022_R0, PILON8_transcript12797_R0, PILON8_transcript9310_R0	CEI66247.1, CEI67800.1, CEI70027.1	CVK90844.1, CVK98334.1, CVL00310.1, CVL03317.1, CVL08995.1, CVL11875.1, CVL12364.1, CVL13650.1, CVL13810.1	CVK84979.1, CVK91991.1, CVK94301.1, CVK98610.1, CVL00473.1, CVL02244.1, CVL02481.1, CVL05841.1	CZR35861.1, CZR40713.1, CZR41341.1, CZR43655.1, CZR43736.1, CZR47393.1, CZR49245.1, CZR49485.1	CCT68056.1, CCT68121.1, CCT69222.1, CCT69633.1, CCT70912.1, CCT71459.1	SCV28541.1, SCV28635.1, SCV30720.1, SCV34487.1, SCV53746.1, SCV54083.1, SCV56626.1, SCV57817.1
OG0000013	12	TCONS_00005352.p1, TCONS_00005701.p1, TCONS_00006220.p1, TCONS_00007173.p1, TCONS_00014671.p1, TCONS_00018368.p1	EWG38642.1, EWG39697.1, EWG44892.1, EWG55124.1, EWG55719.1	TVY61786.1, TVY61828.1, TVY62058.1, TVY62490.1, TVY65203.1, TVY67664.1, TVY72104.1, TVY72175.1	TXC02881.1, TXC06051.1, TXC06324.1, TXC06421.1, TXC10713.1, TXC12135.1	QKD52208.1, QKD52223.1, QKD55498.1, QKD55746.1, QKD57546.1, QKD60987.1	PILON8_transcript13758_R0, PILON8_transcript3686_R0, PILON8_transcript3686_R1, PILON8_transcript4370_R0, PILON8_transcript4370_R6, PILON8_transcript4745_R0, PILON8_transcript4761_R0	CEI61066.1, CEI61331.1, CEI63512.1, CEI65810.1, CEI69242.1	CVK91670.1, CVL03652.1, CVL08320.1, CVL10834.1, CVL11894.1, CVL12176.1, CVL12195.1	CVK90341.1, CVK91213.1, CVK95009.1, CVK98633.1, CVK99269.1, CVK99300.1	CZR37499.1, CZR37516.1, CZR41926.1, CZR42541.1, CZR44113.1, CZR48984.1, CZR49268.1	CCT63581.1, CCT63612.1, CCT69612.1, CCT69828.1, CCT70387.1, CCT72861.1, CCT74344.1	SCV34463.1, SCV34772.1, SCV35915.1, SCV39570.1, SCV47112.1, SCV58630.1, SCV58667.1
OG0000014	4			TVY59807.1, TVY60046.1, TVY60575.1, TVY63161.1, TVY63456.1, TVY63815.1, TVY63975.1, TVY64126.1, TVY64625.1, TVY64786.1, TVY64936.1, TVY65367.1, TVY65816.1, TVY66484.1, TVY66655.1, TVY66656.1, TVY67249.1, TVY68139.1, TVY68155.1, TVY68229.1, TVY69363.1, TVY70755.1, TVY73650.1, TVY74171.1, TVY74954.1, TVY75104.1, TVY75105.1, TVY76476.1, TVY77257.1, TVY77596.1, TVY78846.1, TVY79346.1, TVY79348.1, TVY…	TXB96101.1, TXB96416.1, TXB96465.1, TXB96756.1, TXB97018.1, TXB97760.1, TXB97866.1, TXB98877.1, TXC01901.1, TXC02063.1, TXC02130.1, TXC02196.1, TXC02517.1, TXC02565.1, TXC02592.1, TXC04821.1, TXC05213.1, TXC06256.1, TXC06259.1, TXC06303.1, TXC06800.1, TXC07767.1, TXC07877.1, TXC08797.1, TXC09644.1, TXC09902.1, TXC10305.1, TXC10589.1, TXC10987.1, TXC11583.1			CEI63411.1	CVL13256.1
OG0000015	12	TCONS_00002166.p1, transcript7917, transcript8139	EWG36089.1, EWG38000.1, EWG45957.1, EWG49149.1, EWG50893.1, KYG13771.1	TVY63645.1, TVY65430.1, TVY68347.1, TVY71088.1, TVY76598.1	TXB99297.1, TXC00424.1, TXC02124.1, TXC04323.1, TXC07734.1	QKD47824.1, QKD50433.1, QKD58000.1, QKD60042.1, QKD60697.1	PILON8_transcript1191_R0, PILON8_transcript1191_R1, PILON8_transcript1191_R2, PILON8_transcript7917_R0, PILON8_transcript8139_R0	CEI41753.1, CEI62269.1, CEI62483.1, CEI65008.1	CVK84211.1, CVK90654.1, CVL03315.1, CVL08994.1, CVL10028.1, CVL10419.1, CVL12731.1, CVL13649.1, CVL13811.1	CVK83098.1, CVK95517.1, CVL00474.1, CVL05015.1	CZR32798.1, CZR35167.1, CZR35859.1, CZR40714.1, CZR44452.1, CZR45435.1, CZR47930.1, CZR49486.1	CCT62058.1, CCT63178.1, CCT70913.1, CCT73931.1, CCT74621.1	SCV31410.1, SCV45102.1, SCV47631.1, SCV50406.1, SCV54082.1, SCV57816.1
OG0000016	6		EWG47713.1	TVY60047.1, TVY60314.1, TVY61683.1, TVY61878.1, TVY62376.1, TVY62407.1, TVY62484.1, TVY62543.1, TVY62547.1, TVY62641.1, TVY62650.1, TVY63203.1, TVY63984.1, TVY64128.1, TVY64899.1, TVY65157.1, TVY65849.1, TVY67174.1, TVY68233.1, TVY68506.1, TVY70927.1, TVY70967.1, TVY71619.1, TVY73998.1, TVY74020.1, TVY74960.1, TVY76474.1, TVY77530.1, TVY78810.1	TXB95487.1, TXB95995.1, TXB96603.1, TXB97201.1, TXB97980.1, TXB97982.1, TXB98909.1, TXB99066.1, TXB99467.1, TXB99591.1, TXB99592.1, TXC00456.1, TXC01294.1, TXC01470.1, TXC02197.1, TXC02294.1, TXC03630.1, TXC05211.1, TXC06803.1, TXC06824.1, TXC07905.1, TXC07906.1, TXC07908.1, TXC08715.1, TXC09808.1, TXC10266.1, TXC10905.1	QKD56710.1, QKD57695.1		CEI67848.1, CEI70971.1, CEI70983.1					SCV25108.1, SCV25111.1
OG0000017	5			TVY61584.1	TXB95958.1, TXB96534.1, TXB96720.1, TXB96905.1, TXB96938.1, TXB96980.1, TXB96985.1, TXB97432.1, TXB97478.1, TXB97517.1, TXB97826.1, TXB97940.1, TXB98055.1, TXB98352.1, TXB99560.1, TXC00294.1, TXC00499.1, TXC00562.1, TXC01179.1, TXC01244.1, TXC01369.1, TXC01662.1, TXC01678.1, TXC01698.1, TXC01905.1, TXC02630.1, TXC03048.1, TXC03149.1, TXC03197.1, TXC03660.1, TXC03728.1, TXC04110.1, TXC04316.1, TXC…	QKD48547.1, QKD56940.1						CCT63413.1, CCT65092.1	SCV42519.1
OG0000018	5			TVY61548.1, TVY62433.1, TVY65458.1, TVY66879.1, TVY69196.1, TVY70669.1, TVY73845.1, TVY73852.1, TVY74005.1, TVY74076.1, TVY74400.1, TVY74451.1, TVY74760.1, TVY74916.1, TVY75019.1, TVY75025.1, TVY75108.1, TVY75259.1, TVY75284.1, TVY75428.1, TVY76200.1, TVY77622.1, TVY77820.1	TXB95928.1, TXB96967.1, TXB97122.1, TXB97173.1, TXB97408.1, TXB97515.1, TXB97644.1, TXB97914.1, TXB97959.1, TXB97964.1, TXB97971.1, TXB97972.1, TXB97979.1, TXB98004.1, TXB98125.1, TXC00247.1, TXC02158.1, TXC02542.1, TXC02733.1, TXC03543.1, TXC03549.1, TXC05116.1, TXC06251.1, TXC06917.1, TXC07104.1, TXC07974.1, TXC08653.1, TXC08834.1, TXC08960.1, TXC09670.1, TXC10756.1, TXC10992.1			CEI70999.1		CVL09014.1, CVL09016.1	CZR49932.1
OG0000019	2			TVY59794.1, TVY62573.1, TVY62678.1, TVY73798.1, TVY73912.1, TVY73978.1, TVY74156.1, TVY74161.1, TVY74163.1, TVY74234.1, TVY74371.1, TVY74493.1, TVY74550.1, TVY74677.1, TVY74718.1, TVY74835.1, TVY74836.1, TVY74874.1, TVY74876.1, TVY74903.1, TVY74907.1, TVY74938.1, TVY74988.1, TVY75012.1, TVY75099.1, TVY75100.1, TVY75102.1, TVY75167.1, TVY75337.1, TVY75480.1, TVY79290.1		QKD56707.1, QKD56877.1, QKD56902.1, QKD56947.1, QKD57067.1, QKD57080.1, QKD57081.1, QKD57093.1, QKD57105.1, QKD57168.1, QKD57210.1, QKD57252.1, QKD57258.1, QKD57312.1, QKD57420.1, QKD57555.1, QKD57558.1, QKD57674.1, QKD57682.1, QKD57697.1, QKD57701.1, QKD57733.1, QKD57803.1
OG0000020	12	TCONS_00002323.p1, TCONS_00011274.p1, TCONS_00011813.p1, TCONS_00011830.p1	EWG37487.1, EWG51019.1, EWG54824.1, EWG54842.1, EWG55574.1, EWG55575.1	TVY60179.1, TVY60638.1, TVY65146.1, TVY70642.1	TXB96488.1, TXB97049.1, TXB99398.1, TXC04846.1	QKD47530.1, QKD59931.1, QKD62457.1, QKD62468.1	PILON8_transcript1505_R0, PILON8_transcript9024_R0, PILON8_transcript9053_R0, PILON8_transcript9053_R1	CEI62381.1, CEI62392.1, CEI62558.1, CEI64279.1	CVK95516.1, CVL05694.1, CVL05737.1, CVL10496.1	CVK83565.1, CVL02596.1, CVL04865.1, CVL07628.1, CVL07645.1	CZR34877.1, CZR45741.1, CZR45758.1, CZR47815.1	CCT62323.1, CCT73821.1, CCT75351.1, CCT75368.1	SCV31699.1, SCV44827.1, SCV49970.1, SCV50006.1
OG0000021	12	TCONS_00007818.p1, TCONS_00008461.p1, TCONS_00011904.p1, TCONS_00013775.p1	EWG53869.1, EWG54404.1, EWG54750.1	TVY60009.1, TVY74852.1, TVY75455.1, TVY79289.1	TXB95493.1, TXB96267.1, TXB97326.1, TXB97596.1, TXC09026.1	QKD51975.1, QKD61658.1, QKD62189.1, QKD62535.1	PILON8_transcript10396_R0, PILON8_transcript5872_R0, PILON8_transcript6282_R0, PILON8_transcript8970_R0	CEI67523.1, CEI70448.1	CVK85473.1, CVK99112.1, CVL03935.1, CVL05518.1	CVK86084.1, CVL06250.1, CVL06932.1, CVL07716.1, CVL09275.1	CZR37988.1, CZR45668.1, CZR48685.1, CZR48686.1, CZR49113.1, CZR49115.1, CZR49702.1	CCT65301.1, CCT67924.1, CCT72999.1, CCT75431.1	SCV27393.1, SCV40088.1, SCV49849.1, SCV52127.1
OG0000022	4			TVY59771.1, TVY59851.1, TVY61451.1, TVY62364.1, TVY62366.1, TVY62375.1, TVY62381.1, TVY62389.1, TVY62419.1, TVY62455.1, TVY62504.1, TVY62508.1, TVY62522.1, TVY62544.1, TVY62578.1, TVY62618.1, TVY62627.1, TVY62644.1, TVY63362.1, TVY65103.1, TVY66709.1, TVY67701.1, TVY72482.1, TVY73764.1, TVY73905.1, TVY73981.1, TVY74000.1, TVY74002.1, TVY74117.1, TVY74149.1, TVY74367.1, TVY74500.1, TVY74691.1, TVY…				CEI67391.1, CEI68179.1, CEI70968.1, CEI70977.1, CEI70998.1		CVL08111.1, CVL09054.1, CVL09140.1, CVL09146.1, CVL09158.1, CVL09287.1	CZR49800.1
OG0000023	12	TCONS_00002572.p1, TCONS_00002810.p1, TCONS_00005188.p1, TCONS_00007159.p1, TCONS_00015891.p1	EWG35995.1, EWG36705.1, EWG38461.1, EWG42567.1, EWG44020.1	TVY66405.1, TVY70216.1, TVY70336.1, TVY80009.1	TXC00148.1, TXC03446.1, TXC04580.1, TXC09529.1	QKD46622.1, QKD47135.1, QKD51096.1	PILON8_transcript12260_R0, PILON8_transcript2009_R0, PILON8_transcript2475_R0, PILON8_transcript4527_R0, PILON8_transcript4691_R0	CEI38798.1, CEI64559.1	CVK83102.1, CVK84174.1, CVK91859.1, CVL10176.1	CVK84349.1, CVK84932.1, CVK88834.1, CVK91405.1	CZR32876.1, CZR34008.1, CZR39996.1, CZR42697.1	CCT62748.1, CCT63164.1, CCT65165.1, CCT66722.1, CCT70537.1	SCV25716.1, SCV32545.1, SCV33479.1, SCV36193.1
OG0000024	12	TCONS_00007864.p1, TCONS_00012234.p1, TCONS_00014901.p1	EWG40985.1, EWG41176.1, EWG47721.1, EWG53285.1	TVY60311.1, TVY62676.1, TVY66428.1, TVY67188.1, TVY75113.1, TVY77277.1	TXB95863.1, TXB96779.1, TXB97458.1, TXC00516.1, TXC00843.1	QKD48582.1, QKD53864.1, QKD54033.1, QKD56723.1, QKD63050.1	PILON8_transcript11201_R0, PILON8_transcript5956_R0, PILON8_transcript9412_R0	CEI41723.1, CEI63422.1	CVK85380.1, CVK90595.1, CVL11125.1, CVL13002.1	CVK85920.1, CVK92153.1, CVK96567.1, CVL03372.1, CVL08649.1	CZR37896.1, CZR43555.1, CZR45011.1, CZR45927.1	CCT68213.1, CCT71937.1, CCT76033.1	SCV28736.1, SCV36699.1, SCV48691.1, SCV51972.1, SCV57420.1
OG0000025	2			TVY62352.1, TVY62439.1, TVY62483.1, TVY62595.1, TVY62670.1, TVY63314.1, TVY63546.1, TVY64957.1, TVY67331.1, TVY73647.1, TVY73666.1, TVY73682.1, TVY73776.1, TVY73802.1, TVY73849.1, TVY73890.1, TVY73911.1, TVY73929.1, TVY74146.1, TVY74358.1, TVY74429.1, TVY74430.1, TVY74446.1, TVY74504.1, TVY74554.1, TVY74629.1, TVY74673.1, TVY74684.1, TVY74746.1, TVY74872.1, TVY74890.1, TVY75018.1, TVY75049.1, TVY…	TXB95607.1, TXB96285.1, TXB97934.1, TXB97975.1, TXB97992.1, TXB98031.1, TXB98103.1, TXB98110.1, TXB98177.1
OG0000026	12	TCONS_00000020.p1, TCONS_00010201.p1, TCONS_00017245.p1, TCONS_00018008.p1	EWG46139.1, EWG51942.1, EWG52266.1, EWG53060.1	TVY60468.1, TVY63134.1, TVY63578.1, TVY65352.1	TXB97600.1, TXB98629.1, TXB98783.1, TXB99814.1	QKD58156.1, QKD58795.1, QKD59238.1, QKD62629.1	PILON8_transcript12971_R0, PILON8_transcript13597_R0, PILON8_transcript37_R0, PILON8_transcript7762_R0	CEI61954.1, CEI63391.1, CEI68288.1, CEI70185.1	CVK94694.1, CVK96169.1, CVK97945.1, CVL09109.1	CVK98068.1, CVL00715.1, CVL04136.1, CVL05583.1	CZR40872.1, CZR41505.1, CZR45495.1, CZR48129.1	CCT71049.1, CCT71601.1, CCT73227.1, CCT75596.1	SCV41877.1, SCV49559.1, SCV53784.1, SCV56951.1
OG0000027	12	TCONS_00006176.p1, TCONS_00010977.p1, TCONS_00013295.p1	EWG38324.1, EWG41184.1, EWG45868.1, EWG50931.1	TVY61815.1, TVY63459.1, TVY64439.1, TVY65897.1, TVY67239.1	TXC00176.1, TXC01611.1, TXC06276.1	QKD52143.1, QKD52144.1, QKD53756.1, QKD53867.1, QKD56588.1, QKD57140.1, QKD57958.1, QKD58973.1, QKD59073.1, QKD60017.1	PILON8_transcript4613_R0, PILON8_transcript8110_R0, PILON8_transcript9224_R0	CEI62528.1, CEI63621.1, CEI67537.1, CEI67790.1	CVK92103.1, CVL12347.1, CVL13538.1	CVL05080.1, CVL08035.1, CVL08641.1	CZR42806.1, CZR43753.1, CZR47963.1	CCT68039.1, CCT70633.1, CCT73963.1	SCV28500.1, SCV36371.1, SCV45166.1, SCV54247.1
OG0000028	12	TCONS_00010518.p1, TCONS_00011227.p1, TCONS_00013106.p1, TCONS_00017523.p1	EWG41448.1, EWG46052.1, EWG49526.1, EWG51482.1	TVY63126.1, TVY64609.1, TVY67123.1, TVY72626.1	TXB98340.1, TXB99478.1, TXC01519.1, TXC11240.1	QKD53604.1, QKD54818.1, QKD58091.1, QKD59608.1	PILON8_transcript10148_R0, PILON8_transcript13207_R0, PILON8_transcript7834_R0, PILON8_transcript8607_R0	CEI42052.1, CEI62887.1, CEI66609.1, CEI68248.1	CVL02391.1, CVL09625.1, CVL12071.1, CVL13233.1	CVK93045.1, CVK94396.1, CVL00592.1, CVL01674.1	CZR36064.1, CZR40799.1, CZR46948.1, CZR47468.1	CCT64892.1, CCT68912.1, CCT70984.1, CCT73499.1	SCV29821.1, SCV43507.1, SCV45460.1, SCV53933.1
OG0000029	12	TCONS_00004117.p1, TCONS_00018036.p1, TCONS_00019696.p1	EWG35785.1, EWG48887.1	TVY64505.1, TVY67982.1, TVY69957.1, TVY70648.1, TVY76251.1, TVY79147.1	TXC02326.1	QKD46430.1, QKD60460.1, QKD61211.1	PILON8_transcript13649_R0, PILON8_transcript3272_R0, PILON8_transcript3272_R1, PILON8_transcript3272_R3	CEI61758.1, CEI67408.1, CEI68178.1, CEI70720.1	CVK84605.1, CVK96040.1, CVL05964.1, CVL07122.1, CVL13517.1, CVL13698.1	CVK85110.1, CVK95869.1, CVK96642.1, CVK97919.1, CVK97982.1	CZR31822.1, CZR44689.1, CZR45877.1, CZR48022.1, CZR48066.1	CCT63317.1, CCT73146.1, CCT73178.1, CCT74836.1	SCV33796.1, SCV41494.1, SCV41685.1, SCV48057.1
OG0000030	12	TCONS_00000076.p1, TCONS_00003575.p1, TCONS_00004472.p1, TCONS_00015905.p1	EWG49110.1, EWG50829.1, EWG52058.1	TVY59856.1, TVY67745.1, TVY70157.1, TVY78644.1	TXB96717.1, TXC02807.1, TXC04596.1, TXC09065.1	QKD50397.1, QKD51124.1, QKD60666.1, QKD62729.1	PILON8_transcript12287_R0, PILON8_transcript144_R0, PILON8_transcript3026_R0, PILON8_transcript3487_R0	CEI61425.1, CEI62293.1	CVL03319.1, CVL08895.1, CVL10060.1, CVL10149.1	CVK88880.1, CVK95571.1, CVL02479.1, CVL04018.1, CVL09342.1	CZR35863.1, CZR39968.1, CZR44485.1, CZR45349.1	CCT74651.1, CCT75692.1	SCV25743.1, SCV47694.1, SCV49378.1, SCV50399.1
OG0000031	12	TCONS_00004432.p1, TCONS_00012055.p1, TCONS_00014241.p1, TCONS_00015649.p1, TCONS_00019589.p1	EWG35822.1, EWG44699.1, EWG49026.1, EWG54667.1	TVY60324.1, TVY67762.1, TVY79671.1	TXB97377.1, TXC09674.1	QKD46429.1, QKD62556.1	PILON8_transcript10470_R0, PILON8_transcript11782_R0, PILON8_transcript14630_R0, PILON8_transcript14630_R1, PILON8_transcript3410_R0	CEI39881.1	CVK84693.1, CVL05375.1, CVL06529.1, CVL07375.1, CVL12783.1	CVK85148.1, CVK95708.1, CVL04975.1, CVL08325.1, CVL08772.1	CZR31609.1, CZR40444.1, CZR44562.1, CZR45610.1	CCT66524.1, CCT74723.1, CCT75489.1	SCV25271.1, SCV33866.1, SCV45012.1, SCV47830.1, SCV49751.1
OG0000032	12	TCONS_00005235.p1, TCONS_00007055.p1, TCONS_00010718.p1, TCONS_00013771.p1, TCONS_00018662.p1	EWG38332.1, EWG51560.1, EWG55557.1, EWG55819.1	TVY64131.1, TVY64955.1, TVY68471.1, TVY68475.1, TVY68503.1, TVY68504.1, TVY68524.1, TVY74072.1, TVY74192.1	TXB96020.1, TXC00491.1, TXC02832.1	QKD46405.1, QKD59080.1, QKD61106.1, QKD61252.1, QKD62154.1	PILON8_transcript14043_R0, PILON8_transcript4883_R0, PILON8_transcript8167_R0	CEI39478.1, CEI63244.1, CEI63485.1, CEI63500.1	CVK94697.1, CVL03921.1, CVL08568.1	CVK94831.1	CZR43979.1, CZR49110.1	CCT65062.1, CCT72994.1, CCT76082.1	SCV40060.1, SCV56450.1
OG0000033	2			TVY62422.1, TVY62441.1, TVY62486.1, TVY62536.1, TVY62671.1, TVY63311.1, TVY63649.1, TVY64574.1, TVY67240.1, TVY73645.1, TVY73667.1, TVY73687.1, TVY73699.1, TVY73797.1, TVY73843.1, TVY73889.1, TVY73910.1, TVY73928.1, TVY74147.1, TVY74359.1, TVY74447.1, TVY74505.1, TVY74560.1, TVY74630.1, TVY74685.1, TVY74696.1, TVY74747.1, TVY74896.1, TVY75021.1, TVY75050.1, TVY75157.1, TVY75175.1, TVY75215.1, TVY…	TXB96284.1, TXB97933.1, TXB97997.1, TXB98104.1, TXB98109.1, TXB98548.1
OG0000034	12	TCONS_00000436.p1, TCONS_00004091.p1, TCONS_00005793.p1, TCONS_00013143.p1	EWG38357.1, EWG48815.1, EWG51849.1, EWG51906.1	TVY60443.1, TVY62179.1, TVY68035.1	TXB97094.1, TXC02851.1, TXC05597.1	QKD56548.1, QKD60419.1, QKD62787.1	PILON8_transcript3217_R0, PILON8_transcript4569_R0, PILON8_transcript4569_R2, PILON8_transcript9246_R0	CEI62429.1, CEI63806.1	CVK91015.1, CVK91990.1, CVL07024.1, CVL09168.1	CVK91491.1, CVK91906.1, CVK95937.1, CVL04165.1	CZR42757.1, CZR43724.1, CZR44758.1, CZR45524.1	CCT68062.1, CCT70590.1, CCT74912.1, CCT75568.1	SCV28556.1, SCV36283.1, SCV48194.1, SCV49613.1
OG0000035	12	TCONS_00018410.p1, TCONS_00020359.p1	EWG42040.1, EWG44904.1, EWG52191.1, KYG13665.1	TVY64982.1, TVY72938.1, TVY72963.1, TVY74809.1	TXB95781.1, TXB96298.1, TXC00183.1, TXC11854.1	QKD52216.1, QKD53175.1, QKD59144.1, QKD61797.1	PILON8_transcript15233_R0	CEI60076.1, CEI63367.1, CEI67533.1	CVK97500.1, CVL01388.1, CVL12187.1, CVL13504.1	CVK93688.1, CVK97657.1, CVK97931.1, CVK99289.1, CVL07402.1	CZR36529.1, CZR37506.1, CZR46695.1, CZR48034.1	CCT63605.1, CCT64483.1, CCT72608.1, CCT73155.1	SCV38616.1, SCV41538.1, SCV46248.1, SCV58645.1
OG0000036	7			TVY73895.1, TVY73982.1, TVY74153.1, TVY74154.1, TVY74403.1, TVY74411.1, TVY74906.1, TVY74987.1, TVY75008.1, TVY75010.1, TVY75090.1, TVY75153.1, TVY75235.1, TVY75459.1	TXB96926.1, TXB97315.1, TXB97511.1, TXB97553.1, TXB97856.1, TXB97874.1, TXB97903.1, TXB98065.1, TXC12399.1, TXC12418.1	QKD56830.1, QKD56996.1, QKD57018.1, QKD57101.1, QKD57245.1, QKD57381.1, QKD57421.1, QKD57431.1, QKD57493.1, QKD57711.1, QKD57821.1, QKD57845.1, QKD57873.1, QKD61294.1		CEI70914.1	CVL13269.1	CVL06815.1			SCV57419.1
OG0000037	12	TCONS_00004077.p1, TCONS_00008325.p1, TCONS_00011175.p1	EWG48771.1, EWG51324.1, EWG53183.1, EWG55461.1	TVY65039.1, TVY68058.1, TVY75329.1	TXB95406.1, TXC00212.1, TXC02151.1	QKD59724.1, QKD60378.1, QKD62065.1	PILON8_transcript3186_R0, PILON8_transcript3186_R1, PILON8_transcript6383_R0, PILON8_transcript8486_R0	CEI61657.1	CVK97821.1, CVL03708.1, CVL06967.1, CVL09738.1	CVK95971.1, CVL04548.1, CVL06826.1	CZR41611.1, CZR44793.1, CZR47582.1, CZR49011.1	CCT71685.1, CCT72887.1, CCT73605.1, CCT74939.1	SCV39666.1, SCV43775.1, SCV48241.1
OG0000038	12	TCONS_00012090.p1, TCONS_00014132.p1, TCONS_00019677.p1	EWG35935.1, EWG47711.1, EWG49883.1, EWG54932.1	TVY59769.1, TVY62511.1, TVY66457.1, TVY68529.1	TXC01703.1, TXC02213.1, TXC03263.1	QKD46578.1, QKD55051.1, QKD55191.1, QKD62358.1	PILON8_transcript10656_R0, PILON8_transcript10656_R1, PILON8_transcript14728_R0	CEI61991.1, CEI63570.1, CEI66560.1	CVK84290.1, CVL00850.1, CVL05932.1	CVK84984.1, CVL01977.1, CVL07525.1	CZR32603.1, CZR45845.1, CZR47167.1	CCT63210.1, CCT69025.1, CCT75247.1	SCV30273.1, SCV33566.1, SCV50196.1
OG0000039	12	TCONS_00008917.p1, TCONS_00016124.p1	EWG42629.1, EWG52484.1, EWG53941.1	TVY65124.1, TVY73815.1, TVY77508.1, TVY78724.1	TXB95630.1, TXC00306.1, TXC01299.1, TXC08505.1, TXC09991.1	QKD50323.1, QKD50618.1, QKD55264.1, QKD58978.1, QKD61584.1	PILON8_transcript7214_R0	CEI38435.1, CEI41890.1, CEI67883.1, CEI69287.1	CVK85399.1, CVK87103.1, CVK96402.1	CVK85953.1, CVK87790.1, CVK98357.1, CVL08382.1	CZR37915.1, CZR39187.1, CZR48313.1	CCT73404.1	SCV42564.1, SCV51998.1, SCV58307.1
OG0000040	12	TCONS_00019130.p1	EWG35889.1, EWG36195.1, EWG44496.1, EWG48749.1, EWG50830.1, EWG54266.1	TVY61823.1, TVY69402.1, TVY79861.1	TXC01298.1, TXC03217.1, TXC06280.1, TXC09283.1	QKD52040.1, QKD56592.1	PILON8_transcript14306_R0, PILON8_transcript3025_R0	CEI65813.1	CVK84459.1, CVK99325.1, CVL03320.1, CVL06000.1, CVL11632.1, CVL13034.1	CVK85052.1, CVL02475.1, CVL03435.1, CVL06472.1	CZR32198.1, CZR35864.1, CZR45046.1, CZR48809.1	CCT63256.1, CCT65184.1, CCT76008.1	SCV27638.1, SCV33697.1
OG0000041	12	TCONS_00012878.p1, TCONS_00014905.p1, TCONS_00017536.p1	EWG40595.1, EWG41473.1	TVY66838.1, TVY67587.1, TVY72686.1	TXC01434.1, TXC02478.1, TXC11614.1	QKD53584.1, QKD54294.1, QKD60322.1	PILON8_transcript11207_R0, PILON8_transcript13229_R0, PILON8_transcript9704_R0, PILON8_transcript9704_R3	CEI67131.1, CEI68230.1	CVK90006.1, CVL11580.1, CVL12053.1	CVK92528.1, CVK94367.1, CVK96063.1, CVK96544.1	CZR36082.1, CZR43281.1, CZR44870.1	CCT64874.1, CCT68459.1, CCT75011.1	SCV29007.1, SCV45493.1, SCV48392.1, SCV57831.1
OG0000042	12	TCONS_00018700.p1, TCONS_00018701.p1, TCONS_00018702.p1, TCONS_00018759.p1, TCONS_00018763.p1	EWG55823.1, EWG55827.1	TVY64129.1, TVY64130.1, TVY67774.1, TVY67891.1, TVY67893.1, TVY67961.1, TVY68473.1	TXC02756.1	QKD61104.1, QKD61107.1	PILON8_transcript14044_R0, PILON8_transcript14046_R0, PILON8_transcript14046_R1	CEI41759.1, CEI60030.1, CEI63521.1	CVL08560.1, CVL08569.1, CVL08571.1	CVK94826.1, CVK94829.1, CVK94838.1	CZR43978.1, CZR43984.1	CCT74239.1, CCT74241.1, CCT74246.1	SCV46976.1, SCV46978.1, SCV46983.1
OG0000043	1			TVY62423.1, TVY62482.1, TVY62485.1, TVY62537.1, TVY62656.1, TVY63312.1, TVY63651.1, TVY64956.1, TVY67242.1, TVY73668.1, TVY73700.1, TVY73780.1, TVY73796.1, TVY73844.1, TVY73909.1, TVY73931.1, TVY74360.1, TVY74364.1, TVY74448.1, TVY74506.1, TVY74561.1, TVY74623.1, TVY74627.1, TVY74682.1, TVY74695.1, TVY74748.1, TVY74831.1, TVY74897.1, TVY75020.1, TVY75022.1, TVY75156.1, TVY75176.1, TVY75216.1, TVY…
OG0000044	3				TXB96348.1, TXB96392.1, TXB96656.1, TXB96762.1, TXB96845.1, TXB96941.1, TXB97067.1, TXB97154.1, TXB97155.1, TXB97161.1, TXB97293.1, TXB97518.1, TXB97769.1, TXB97777.1, TXB97906.1, TXB97939.1, TXB97967.1, TXB98002.1, TXB98053.1, TXB98066.1, TXB98096.1, TXB98118.1, TXB99390.1, TXB99391.1, TXB99545.1, TXC02748.1, TXC02911.1, TXC03699.1, TXC06000.1, TXC06339.1, TXC06397.1, TXC08420.1, TXC08660.1, TXC…			CEI70953.1, CEI70954.1		CVL09339.1
OG0000045	11	TCONS_00011034.p1, TCONS_00014595.p1, TCONS_00014683.p1, TCONS_00017127.p1, transcript6032, transcript6302	EWG55082.1	TVY61571.1, TVY74381.1, TVY75056.1	TXC06449.1, TXC06456.1	QKD55535.1	PILON8_transcript11014_R0, PILON8_transcript11014_R1, PILON8_transcript13065_R0, PILON8_transcript13065_R1, PILON8_transcript6302_R0, PILON8_transcript8213_R0	CEI38510.1		CVK85811.1, CVK98588.1, CVK98612.1, CVL04788.1, CVL05435.1, CVL06906.1	CZR37831.1, CZR49222.1, CZR49224.1, CZR49248.1	CCT69630.1, CCT70730.1, CCT70731.1, CCT72987.1	SCV34483.1, SCV34511.1
OG0000046	12	TCONS_00008248.p1, TCONS_00010688.p1, TCONS_00011567.p1	EWG47998.1, EWG50945.1, EWG55842.1	TVY64445.1, TVY64901.1, TVY79543.1	TXB99534.1, TXC00114.1, TXC00529.1, TXC09866.1	QKD59179.1, QKD60022.1, QKD60359.1	PILON8_transcript6234_R0, PILON8_transcript8099_R0, PILON8_transcript8697_R0	CEI39431.1, CEI62533.1, CEI67402.1	CVK93253.1, CVL08590.1, CVL12710.1	CVK89652.1, CVL05045.1, CVL08493.1	CZR39480.1, CZR43959.1, CZR47951.1	CCT65664.1, CCT73947.1, CCT74221.1	SCV26567.1, SCV45136.1
OG0000047	12	transcript13895	KYG13713.1	TVY77959.1	TXC06949.1	QKD49275.1	PILON8_transcript13895_R0	CEI38456.1, CEI38470.1, CEI40309.1, CEI41740.1, CEI59924.1, CEI60143.1, CEI60193.1, CEI60350.1, CEI60370.1, CEI61890.1, CEI62134.1, CEI62612.1, CEI63299.1, CEI63469.1, CEI63714.1, CEI63864.1, CEI66014.1, CEI66054.1, CEI67938.1, CEI68221.1, CEI70435.1, CEI70682.1, CEI70722.1, CEI70930.1, CEI70943.1	CVL01435.1	CVK97599.1	CZR46649.1	CCT73114.1	SCV38442.1
OG0000048	3			TVY59832.1, TVY60363.1, TVY62428.1, TVY63527.1, TVY63840.1, TVY64072.1, TVY65102.1, TVY65278.1, TVY65372.1, TVY65822.1, TVY65826.1, TVY65850.1, TVY66659.1, TVY66660.1, TVY66812.1, TVY67189.1, TVY68144.1, TVY68477.1, TVY70939.1, TVY70968.1, TVY71614.1, TVY71616.1, TVY71618.1, TVY73628.1, TVY74016.1, TVY74813.1, TVY75109.1, TVY76884.1, TVY76915.1, TVY77943.1, TVY78694.1, TVY78848.1, TVY79522.1, TVY…	TXC04736.1							CCT63216.1
OG0000049	12	TCONS_00000312.p1, TCONS_00005270.p1, TCONS_00010614.p1	KYG13802.1, KYG13823.1	TVY61177.1, TVY64947.1, TVY74230.1, TVY75051.1, TVY75481.1	TXB99630.1, TXC06853.1	QKD56655.1, QKD59175.1	PILON8_transcript264_R0, PILON8_transcript4668_R0, PILON8_transcript8032_R0	CEI59970.1, CEI62098.1	CVK92304.1, CVK99170.1, CVL13038.1, CVL13355.1	CVL03444.1, CVL07854.1, CVL07965.1	CZR42886.1, CZR45050.1, CZR45255.1	CCT65240.1, CCT70696.1, CCT76004.1	SCV27515.1, SCV36520.1, SCV48756.1
OG0000050	11	TCONS_00005243.p1, TCONS_00014234.p1	EWG38294.1, EWG41099.1, EWG50125.1	TVY61269.1, TVY61687.1, TVY63771.1	TXC05523.1, TXC06844.1	QKD55423.1	PILON8_transcript4624_R0, PILON8_transcript4624_R2, PILON8_transcript9087_R0		CVK90820.1, CVK92134.1, CVL00288.1, CVL12563.1	CVL02261.1, CVL02263.1, CVL02265.1, CVL07963.1	CZR42820.1, CZR43645.1, CZR47404.1, CZR47405.1, CZR49582.1	CCT68131.1, CCT69232.1, CCT70646.1, CCT76248.1	SCV28645.1, SCV30738.1, SCV36400.1, SCV57533.1
OG0000051	12	TCONS_00008373.p1, TCONS_00008498.p1, TCONS_00008499.p1	EWG55556.1, EWG55559.1	TVY67921.1, TVY68505.1, TVY68509.1, TVY74126.1, TVY74191.1, TVY75054.1	TXB96200.1, TXC04737.1	QKD46404.1, QKD62151.1	PILON8_transcript6283_R0, PILON8_transcript6286_R0, PILON8_transcript6288_R0	CEI61306.1	CVL03918.1, CVL03930.1, CVL03933.1	CVL06927.1, CVL06929.1, CVL06930.1, CVL06931.1	CZR49108.1, CZR49111.1, CZR49112.1	CCT72992.1, CCT72995.1, CCT72998.1	SCV40046.1, SCV40068.1, SCV40085.1
OG0000052	12	TCONS_00018734.p1, TCONS_00018735.p1, TCONS_00018762.p1	EWG55825.1, EWG55826.1, EWG55828.1	TVY67889.1, TVY67894.1, TVY67927.1, TVY67960.1, TVY68472.1	TXC02371.1, TXC02831.1	QKD59081.1, QKD61108.1, QKD61253.1	PILON8_transcript14047_R0	CEI41661.1, CEI67694.1	CVL08565.1, CVL08567.1, CVL08570.1, CVL08572.1	CVK94825.1, CVK94827.1, CVK94828.1	CZR43977.1, CZR43980.1, CZR43981.1	CCT74238.1, CCT74240.1, CCT74242.1	SCV46975.1, SCV46977.1, SCV46979.1
OG0000053	2			TVY59762.1, TVY60591.1, TVY62429.1, TVY63528.1, TVY63841.1, TVY64071.1, TVY64735.1, TVY64939.1, TVY65279.1, TVY65823.1, TVY65825.1, TVY66652.1, TVY66658.1, TVY66661.1, TVY67005.1, TVY67007.1, TVY68145.1, TVY68478.1, TVY70941.1, TVY70969.1, TVY71613.1, TVY71615.1, TVY72936.1, TVY73627.1, TVY74019.1, TVY75086.1, TVY75110.1, TVY76475.1, TVY76883.1, TVY76918.1, TVY78697.1, TVY79523.1, TVY79652.1, TVY…	TXB97983.1
OG0000054	12	TCONS_00004566.p1, TCONS_00018608.p1, TCONS_00018943.p1	EWG46885.1, EWG49048.1, EWG49276.1	TVY68434.1, TVY68603.1	TXC02391.1, TXC02472.1, TXC07504.1, TXC07505.1	QKD49238.1, QKD60618.1, QKD60811.1	PILON8_transcript13934_R0, PILON8_transcript14216_R0, PILON8_transcript3431_R0	CEI61018.1	CVL01504.1, CVL07411.1, CVL09906.1	CVK95304.1, CVK95671.1, CVK97534.1	CZR44324.1, CZR44541.1, CZR46610.1	CCT72528.1, CCT74507.1, CCT74704.1	SCV38284.1, SCV47421.1, SCV47789.1
OG0000055	5			TVY62458.1, TVY62494.1, TVY62498.1, TVY62506.1, TVY62526.1, TVY62565.1, TVY62580.1, TVY62590.1, TVY62599.1, TVY62603.1, TVY62619.1, TVY62691.1, TVY67703.1, TVY73850.1, TVY73955.1, TVY74021.1, TVY74186.1, TVY74290.1, TVY74375.1, TVY75181.1, TVY75438.1		QKD56792.1, QKD56904.1, QKD56933.1, QKD56941.1, QKD57220.1, QKD57367.1, QKD57425.1, QKD57485.1, QKD57565.1, QKD57716.1		CEI65588.1		CVL09426.1		CCT65171.1
OG0000056	12	TCONS_00001241.p1, TCONS_00018939.p1	EWG41683.1, EWG49264.1	TVY59756.1, TVY68026.1, TVY72286.1	TXB97027.1, TXC02927.1, TXC11971.1	QKD53434.1, QKD60165.1, QKD60801.1, QKD62359.1	PILON8_transcript14205_R0, PILON8_transcript974_R0, PILON8_transcript974_R2	CEI62172.1	CVL04912.1, CVL05934.1, CVL09917.1	CVK94065.1, CVK95321.1, CVL07523.1	CZR36262.1, CZR44336.1, CZR45847.1	CCT64712.1, CCT74518.1, CCT75245.1	SCV45786.1, SCV47440.1, SCV50200.1
OG0000057	12	TCONS_00004605.p1, TCONS_00005809.p1	EWG38326.1, EWG48842.1	TVY61822.1, TVY67755.1, TVY68463.1, TVY70578.1	TXC02534.1, TXC02890.1, TXC06282.1	QKD56590.1, QKD56842.1, QKD61123.1	PILON8_transcript3116_R0, PILON8_transcript3116_R1, PILON8_transcript4610_R0	CEI38412.1	CVK92094.1, CVL07049.1, CVL11576.1	CVK95910.1, CVK96070.1, CVL08040.1	CZR42804.1, CZR44731.1, CZR44874.1	CCT70631.1, CCT74878.1, CCT75015.1	SCV36367.1, SCV48131.1, SCV48400.1
OG0000058	11	TCONS_00006680.p1, TCONS_00018533.p1, TCONS_00018604.p1, TCONS_00019542.p1	EWG44972.1, KYG13719.1, KYG13720.1, KYG13736.1	TVY71830.1, TVY76690.1, TVY76693.1		QKD49251.1	PILON8_transcript13901_R0, PILON8_transcript4819_R0, PILON8_transcript4819_R1	CEI63753.1	CVK88266.1, CVL01440.1, CVL01467.1	CVK97556.1, CVK97588.1, CVK99367.1	CZR37438.1, CZR46625.1, CZR46644.1	CCT63311.1, CCT63664.1, CCT72544.1, CCT72545.1, CCT72563.1	SCV38336.1, SCV38421.1, SCV58527.1
OG0000059	4			TVY62686.1, TVY74158.1, TVY74445.1	TXB95471.1, TXB96768.1, TXB96769.1, TXB97071.1, TXC01270.1	QKD52128.1, QKD56866.1, QKD56942.1, QKD57054.1, QKD57132.1, QKD57199.1, QKD57205.1, QKD57339.1, QKD57346.1, QKD57469.1, QKD57470.1, QKD57531.1, QKD57550.1, QKD57567.1, QKD57726.1, QKD57742.1, QKD57744.1, QKD57763.1, QKD57774.1, QKD57878.1, QKD59121.1, QKD61279.1, QKD61311.1, QKD61313.1		CEI63495.1
OG0000060	12	TCONS_00000799.p1, TCONS_00011195.p1	EWG41718.1, EWG51379.1	TVY65153.1, TVY65154.1, TVY65263.1, TVY72758.1	TXB99707.1, TXC05273.1, TXC05309.1, TXC11538.1	QKD53407.1, QKD55410.1, QKD56694.1, QKD59683.1	PILON8_transcript8529_R0, PILON8_transcript948_R0	CEI41108.1, CEI62810.1, CEI63436.1, CEI63437.1	CVL04986.1, CVL09698.1	CVK94016.1, CVL04481.1	CZR36293.1, CZR47543.1	CCT64688.1, CCT73568.1	SCV43639.1, SCV45843.1
OG0000061	12	TCONS_00003795.p1, TCONS_00015282.p1, TCONS_00015486.p1	EWG42611.1, EWG47517.1, EWG47518.1	TVY69507.1, TVY77479.1	TXC04992.1, TXC07982.1, TXC08125.1	QKD48414.1, QKD48785.1	PILON8_transcript11423_R0, PILON8_transcript2932_R0, PILON8_transcript2932_R1	CEI60263.1	CVL03119.1, CVL09430.1	CVK87827.1, CVK96837.1, CVK96838.1, CVL02627.1	CZR35753.1, CZR46165.1, CZR46173.1	CCT61516.1, CCT72123.1, CCT72131.1	SCV37102.1, SCV37110.1, SCV50610.1
OG0000062	12	TCONS_00005137.p1, TCONS_00018371.p1, TCONS_00018372.p1	EWG38585.1, EWG55727.1, EWG55728.1	TVY61389.1, TVY67931.1, TVY67933.1	TXC02201.1, TXC02269.1, TXC06703.1	QKD56411.1, QKD60998.1	PILON8_transcript4422_R0	CEI62036.1, CEI68464.1, CEI70405.1	CVK91720.1, CVL08342.1, CVL08345.1	CVK91263.1, CVK94995.1, CVK94996.1	CZR42593.1, CZR44102.1	CCT70436.1, CCT74333.1, CCT74334.1	SCV36009.1, SCV47096.1, SCV47098.1
OG0000063	12	TCONS_00006001.p1, TCONS_00011266.p1, TCONS_00017547.p1	EWG38392.1, EWG41297.1, EWG55847.1	TVY64960.1	TXB99345.1, TXC00496.1, TXC06293.1	QJS76624.1, QKD56560.1, QKD60073.1	PILON8_transcript4584_R0, PILON8_transcript8172_R0, PILON8_transcript8172_R1, PILON8_transcript8173_R0	CEI67599.1, CEI68228.1	CVK92029.1, CVL10432.1, CVL12434.1	CVK91517.1	CZR35951.1, CZR42771.1, CZR47877.1	CCT64997.1, CCT70789.1, CCT74161.1	SCV36314.1, SCV45000.1, SCV45279.1
OG0000064	12	TCONS_00007157.p1, TCONS_00008405.p1, TCONS_00014796.p1, transcript4704	EWG48841.1, EWG55509.1	TVY67837.1, TVY74972.1	TXB95674.1, TXB95677.1, TXC11812.1	QKD56744.1, QKD57899.1, QKD60424.1, QKD62125.1	PILON8_transcript6340_R0	CEI42128.1	CVL03833.1, CVL07048.1, CVL12116.1, CVL12117.1	CVK95911.1, CVL06874.1	CZR37581.1, CZR43545.1, CZR44732.1, CZR49067.1	CCT72539.1, CCT72941.1, CCT74879.1	SCV39880.1, SCV48132.1
OG0000065	12	TCONS_00007577.p1, transcript8156	EWG50878.1, EWG54083.1, EWG55508.1	TVY64925.1, TVY74384.1, TVY74966.1	TXB95622.1, TXB95738.1, TXB99409.1	QKD60060.1, QKD61487.1, QKD62117.1	PILON8_transcript3394_R1, PILON8_transcript3394_R2, PILON8_transcript8156_R0	CEI61352.1, CEI70438.1	CVK85274.1, CVL12770.1	CVK85753.1, CVL04989.1, CVL06869.1	CZR37794.1, CZR47893.1, CZR49063.1	CCT72937.1, CCT73898.1	SCV39865.1, SCV45035.1, SCV51799.1
OG0000066	12	TCONS_00012169.p1, TCONS_00018152.p1	EWG52342.1, KYG13602.1	TVY65456.1, TVY67211.1, TVY70945.1, TVY74881.1	TXB96003.1, TXC00122.1, TXC00792.1, TXC03548.1	QKD53917.1, QKD59287.1, QKD61853.1	PILON8_transcript13532_R0, PILON8_transcript9292_R0	CEI61362.1	CVK90880.1, CVK96290.1, CVL01338.1	CVK91966.1, CVK97720.1, CVK98170.1	CZR43673.1, CZR46757.1, CZR48202.1	CCT68106.1, CCT73295.1	SCV28618.1, SCV38873.1, SCV42137.1
OG0000067	12	TCONS_00005456.p1, TCONS_00011745.p1	EWG36209.1, EWG39384.1, EWG54659.1	TVY59741.1, TVY61442.1	TXB96668.1, TXC05508.1	QKD55951.1, QKD57855.1, QKD62563.1	PILON8_transcript3911_R0, PILON8_transcript8900_R0	CEI60724.1, CEI61873.1	CVL00027.1, CVL05357.1, CVL12746.1, CVL13278.1	CVK90691.1, CVL08764.1	CZR42136.1, CZR45602.1, CZR47915.1	CCT70023.1, CCT73918.1, CCT75497.1	SCV35175.1, SCV45076.1, SCV49738.1
OG0000068	5			TVY74984.1, TVY79613.1, TVY79616.1	TXB97164.1, TXC02479.1	QKD46400.1, QKD48553.1, QKD48554.1, QKD50488.1, QKD50489.1, QKD52154.1, QKD53750.1, QKD53751.1, QKD55282.1, QKD55283.1, QKD55284.1, QKD56690.1, QKD56691.1, QKD57883.1, QKD57884.1, QKD59075.1, QKD59076.1, QKD60182.1, QKD60183.1, QKD61247.1, QKD61248.1, QKD61259.1, QKD62279.1, QKD63153.1		CEI70989.1			CZR49756.1
OG0000069	12	TCONS_00004113.p1, TCONS_00004540.p1, TCONS_00019833.p1	EWG48877.1, KYG13616.1	TVY67981.1, TVY73949.1	TXB95512.1, TXC02322.1	QKD60454.1	PILON8_transcript3263_R0, PILON8_transcript3266_R0	CEI61751.1	CVL01349.1, CVL07103.1, CVL07105.1	CVK95875.1, CVK95876.1, CVK97709.1, CVK97710.1	CZR44696.1, CZR44697.1, CZR46746.1	CCT72656.1, CCT73116.1, CCT74843.1, CCT74844.1	SCV38833.1, SCV48070.1, SCV48071.1
OG0000070	12	TCONS_00004392.p1, TCONS_00007879.p1, TCONS_00009943.p1, TCONS_00013142.p1	EWG48946.1, EWG54006.1	TVY62491.1, TVY68287.1, TVY74250.1	TXB95963.1, TXC03159.1	QKD60518.1, QKD61531.1	PILON8_transcript3327_R0, PILON8_transcript5988_R0, PILON8_transcript7918_R8, PILON8_transcript9237_R0	CEI41751.1, CEI61790.1, CEI70458.1	CVK85340.1, CVL07256.1	CVK85853.1, CVK95817.1	CZR37860.1, CZR44635.1	CCT74787.1	SCV47960.1, SCV50403.1, SCV51903.1
OG0000071	12	TCONS_00005678.p1, TCONS_00014464.p1	EWG38688.1, EWG55105.1	TVY61623.1, TVY61717.1, TVY64631.1	TXC05944.1, TXC06525.1	QKD55515.1, QKD56327.1, QKD61012.1	PILON8_transcript11021_R0, PILON8_transcript4328_R0	CEI61013.1, CEI61282.1	CVK91631.1, CVK94678.1, CVL11881.1	CVK91180.1, CVK98620.1, CVL00738.1	CZR40889.1, CZR42503.1, CZR49255.1	CCT69624.1, CCT70353.1, CCT71062.1	SCV34476.1, SCV35850.1
OG0000072	10	TCONS_00008005.p1, TCONS_00008386.p1, TCONS_00008388.p1, TCONS_00011035.p1, TCONS_00011381.p1, TCONS_00015347.p1	EWG47325.1, EWG51042.1, EWG51043.1, EWG53455.1	TVY77542.1		QKD49296.1	PILON8_transcript11561_R0, PILON8_transcript5757_R0, PILON8_transcript6301_R0, PILON8_transcript8316_R0		CVK85628.1, CVL09570.1	CVK97055.1, CVL04785.1, CVL06908.1	CZR38117.1, CZR46311.1	CCT67894.1, CCT72986.1, CCT73780.1	SCV40028.1, SCV40031.1, SCV44625.1, SCV52360.1
OG0000073	12	TCONS_00009335.p1, TCONS_00014956.p1, TCONS_00019100.p1, TCONS_00019339.p1	EWG42658.1	TVY76844.1, TVY77232.1	TXC08754.1	QKD48707.1, QKD50290.1, QKD52017.1	PILON8_transcript11304_R0, PILON8_transcript14373_R0, PILON8_transcript7191_R0	CEI70344.1	CVK87195.1, CVK99154.1, CVL11247.1	CVK87721.1, CVK96736.1, CVL08876.1	CZR39154.1, CZR46058.1, CZR48732.1	CCT65256.1, CCT66790.1, CCT72025.1	SCV27483.1, SCV36909.1, SCV58235.1
OG0000074	12	TCONS_00011349.p1, TCONS_00014126.p1	EWG49898.1, EWG50964.1	TVY62596.1, TVY65892.1, TVY76246.1, TVY80119.1	TXB99515.1, TXC01792.1, TXC07459.1	QKD48626.1, QKD55065.1, QKD56693.1, QKD56951.1, QKD57334.1, QKD59985.1	PILON8_transcript10642_R0, PILON8_transcript8199_R0	CEI66572.1	CVL00813.1, CVL10457.1	CVL01991.1, CVL04929.1	CZR47180.1, CZR47853.1	CCT69039.1, CCT74137.1	SCV30298.1, SCV44949.1
OG0000075	6			TVY62039.1, TVY62405.1, TVY62531.1, TVY73741.1, TVY74059.1, TVY74397.1, TVY74499.1, TVY74567.1, TVY74754.1, TVY74755.1, TVY74899.1, TVY79859.1	TXB96562.1, TXB96628.1, TXB96636.1, TXB97085.1, TXB97418.1, TXB97662.1, TXB97911.1, TXC12400.1, TXC12423.1	QKD57452.1, QKD57454.1, QKD57738.1			CVL13280.1, CVL13281.1	CVL08851.1, CVL09157.1, CVL09367.1	CZR49809.1
OG0000076	3				TXB95414.1, TXB95769.1, TXB95796.1, TXB96299.1, TXB96545.1, TXB96780.1, TXB96818.1, TXB96922.1, TXB96940.1, TXB96942.1, TXB97231.1, TXB97270.1, TXB97312.1, TXB97323.1, TXB97497.1, TXB97628.1, TXB97701.1, TXB97706.1, TXB98351.1, TXC00219.1, TXC00376.1, TXC02068.1, TXC04162.1, TXC04296.1, TXC05459.1, TXC06894.1, TXC10459.1	QKD57557.1, QKD57686.1				CVL08847.1
OG0000077	12	TCONS_00001216.p1, TCONS_00005864.p1, TCONS_00016807.p1	EWG39656.1	TVY61685.1	TXC06164.1, TXC06165.1, TXC10547.1	QKD55778.1	PILON8_transcript11773_R0, PILON8_transcript3723_R0, PILON8_transcript787_R0	CEI61372.1, CEI68011.1	CVK99625.1, CVL05228.1, CVL06521.1	CVK90401.1, CVK93778.1, CVL08343.1	CZR36451.1, CZR40452.1, CZR41963.1	CCT64545.1, CCT66534.1, CCT69863.1	SCV25262.1, SCV34851.1, SCV46114.1
OG0000078	12	TCONS_00001108.p1, TCONS_00004029.p1, TCONS_00019207.p1	EWG41788.1, EWG48624.1, EWG53305.1	TVY62933.1, TVY72910.1	TXC11453.1	QKD53368.1	PILON8_transcript14454_R0, PILON8_transcript3086_R0, PILON8_transcript904_R0	CEI41220.1	CVL05079.1, CVL11532.1, CVL12640.1	CVK93953.1, CVK96152.1, CVL05289.1	CZR36336.1, CZR41728.1, CZR44917.1	CCT64649.1, CCT71789.1, CCT75052.1	SCV45914.1, SCV48480.1, SCV57335.1
OG0000079	11	TCONS_00001155.p1, TCONS_00007535.p1	EWG41657.1, EWG41658.1, EWG44463.1	TVY71838.1	TXC10200.1, TXC10940.1, TXC10941.1	QKD50819.1, QKD53453.1, QKD57834.1	PILON8_transcript1002_R0, PILON8_transcript5971_R0, PILON8_transcript5971_R1		CVK85362.1, CVL04852.1, CVL07715.1	CVK85888.1, CVK88378.1, CVK94110.1, CVL09249.1	CZR36237.1, CZR37879.1, CZR40270.1	CCT64734.1	SCV25445.1, SCV45749.1, SCV51937.1
OG0000080	11	TCONS_00004487.p1, TCONS_00014841.p1, transcript10574	EWG49141.1, EWG49142.1, EWG49993.1	TVY65370.1, TVY74057.1	TXC02610.1, TXC02901.1		PILON8_transcript10575_R0, PILON8_transcript11179_R0, PILON8_transcript3515_R0	CEI63338.1	CVL00657.1, CVL10033.1, CVL12550.1	CVK95526.1, CVL02059.1, CVL07313.1	CZR44457.1, CZR47243.1, CZR49595.1	CCT69094.1, CCT74626.1, CCT76257.1	SCV30425.1, SCV47645.1, SCV57511.1
OG0000081	12	TCONS_00007838.p1, TCONS_00008294.p1	EWG40802.1, EWG53905.1, EWG53906.1	TVY74047.1, TVY75347.1	TXB95676.1, TXB95679.1, TXB95751.1	QKD54528.1, QKD61620.1, QKD61621.1, QKD62133.1	PILON8_transcript5905_R0, PILON8_transcript6326_R0	CEI60400.1	CVK85435.1, CVL05066.1, CVL12934.1	CVK86015.1, CVK93965.1, CVL06887.1	CZR36328.1, CZR37949.1	CCT64656.1	SCV45902.1, SCV49177.1, SCV52062.1
OG0000082	11	TCONS_00014955.p1	EWG41286.1, EWG47608.1, EWG54258.1, EWG54259.1		TXC10343.1	QKD50386.1, QKD56751.1, QKD56912.1, QKD56934.1, QKD56973.1, QKD57200.1	PILON8_transcript11300_R0	CEI41572.1, CEI59928.1, CEI60222.1, CEI63313.1, CEI65550.1, CEI66467.1, CEI67568.1, CEI67935.1, CEI68091.1, CEI70808.1, CEI70981.1	CVL11245.1	CVK96738.1	CZR46055.1	CCT72028.1	SCV36914.1
OG0000083	12	TCONS_00018033.p1, TCONS_00018497.p1	EWG46987.1, EWG52162.1, EWG52299.1	TVY61288.1, TVY76460.1	TXC05560.1, TXC08012.1	QKD49150.1, QKD56600.1, QKD57407.1	PILON8_transcript13644_R0, PILON8_transcript14018_R0	CEI39798.1, CEI66097.1	CVL01617.1, CVL13487.1	CVK97407.1, CVK97966.1	CZR46566.1, CZR48059.1, CZR48167.1	CCT72450.1, CCT73172.1, CCT74093.1	SCV37975.1, SCV41640.1, SCV42008.1
OG0000084	4			TVY74419.1, TVY74420.1		QKD57316.1				CVL08139.1, CVL08158.1, CVL08167.1, CVL09069.1, CVL09150.1, CVL09334.1, CVL09335.1, CVL09344.1	CZR35886.1, CZR41700.1, CZR43805.1, CZR43872.1, CZR44140.1, CZR44227.1, CZR45095.1, CZR45580.1, CZR46798.1, CZR46942.1, CZR48750.1, CZR49383.1, CZR49649.1, CZR49672.1, CZR49795.1, CZR49840.1, CZR49848.1, CZR49886.1
OG0000085	2					QKD46477.1, QKD48544.1, QKD48546.1, QKD50484.1, QKD55285.1, QKD55415.1, QKD55416.1, QKD56911.1, QKD57112.1, QKD57196.1, QKD57236.1, QKD57685.1, QKD57696.1, QKD57894.1, QKD57902.1, QKD58583.1, QKD59098.1, QKD59101.1, QKD59390.1, QKD60156.1, QKD61199.1, QKD61256.1, QKD61324.1, QKD62215.1, QKD62274.1, QKD62294.1, QKD62417.1, QKD63151.1		CEI70973.1
OG0000086	12	TCONS_00001964.p1, TCONS_00004588.p1, TCONS_00005775.p1	EWG36303.1, EWG38460.1, EWG48625.1	TVY69741.1	TXC04234.1	QKD46817.1	PILON8_transcript2259_R0, PILON8_transcript4526_R0, PILON8_transcript4526_R2	CEI64485.1	CVK83677.1, CVK91861.1, CVL11531.1	CVK84711.1, CVK91406.1, CVK96154.1	CZR33514.1, CZR42698.1, CZR44918.1	CCT62951.1, CCT70538.1, CCT75159.1	SCV33043.1, SCV36195.1, SCV48481.1
OG0000087	12	TCONS_00008699.p1	EWG43225.1, EWG53518.1	TVY76720.1, TVY77880.1	TXC08463.1, TXC08772.1	QKD49345.1, QKD49903.1	PILON8_transcript6773_R0, PILON8_transcript6773_R1	CEI39851.1, CEI62577.1, CEI67813.1, CEI69088.1	CVK85762.1, CVK88081.1, CVL11157.1	CVK87015.1	CZR38173.1, CZR38749.1, CZR45959.1	CCT67167.1, CCT67703.1, CCT71947.1	SCV36734.1, SCV52467.1, SCV54852.1
OG0000088	12	TCONS_00013552.p1, TCONS_00013698.p1	EWG44765.1, EWG50842.1, EWG54486.1	TVY79735.1	TXC10318.1	QKD50555.1, QKD50595.1	PILON8_transcript10249_R0, PILON8_transcript10249_R1, PILON8_transcript10337_R0	CEI59934.1, CEI63604.1	CVK99037.1, CVL06341.1, CVL06512.1	CVK91394.1, CVL06134.1, CVL08511.1	CZR40460.1, CZR40543.1, CZR48609.1	CCT66618.1, CCT66685.1	SCV25172.1, SCV27212.1, SCV36687.1
OG0000089	11	TCONS_00014669.p1, TCONS_00019289.p1	EWG38584.1, EWG47621.1, EWG55137.1	TVY61635.1, TVY63453.1, TVY66485.1	TXB98200.1, TXC01406.1	QKD55233.1, QKD55507.1, QKD59048.1	PILON8_transcript10992_R0, PILON8_transcript14412_R0		CVK97770.1, CVL11904.1	CVK96726.1, CVK98649.1, CVK98650.1, CVL05343.1	CZR41667.1, CZR49281.1	CCT70726.1, CCT71890.1	SCV34451.1, SCV36890.1, SCV57228.1
OG0000090	11	transcript11225	EWG47702.1	TVY64580.1, TVY65152.1, TVY74312.1, TVY74489.1, TVY76279.1, TVY77603.1	TXB97471.1, TXB97882.1, TXC08793.1, TXC12391.1, TXC12415.1	QKD48577.1, QKD60139.1		CEI42204.1	CVL11153.1, CVL11156.1, CVL12566.1	CVK96604.1, CVL07290.1	CZR45955.1, CZR45958.1	CCT73061.1, CCT76246.1	SCV36729.1, SCV36730.1, SCV57540.1
OG0000091	11	TCONS_00019324.p1	EWG42566.1, EWG44875.1, EWG44877.1, EWG44880.1, EWG53293.1	TVY64020.1	TXB98337.1, TXB99912.1	QKD55242.1	PILON8_transcript14443_R0		CVK97733.1, CVK99177.1, CVL03619.1, CVL08708.1, CVL13728.1	CVL05306.1	CZR41710.1, CZR47385.1, CZR48970.1	CCT66786.1, CCT71772.1, CCT72848.1, CCT74165.1	SCV27520.1, SCV36684.1, SCV39508.1, SCV57298.1
OG0000092	11	TCONS_00000338.p1, TCONS_00002025.p1, TCONS_00006148.p1	EWG36067.1	TVY59870.1	TXB97623.1	QKD62938.1	PILON8_transcript314_R0, PILON8_transcript314_R1		CVK84015.1, CVK91739.1, CVL11776.1	CVK84857.1, CVK91286.1, CVK91287.1, CVL03655.1	CZR33134.1, CZR42611.1, CZR45192.1	CCT63093.1, CCT63094.1, CCT70455.1, CCT75879.1	SCV33341.1, SCV33342.1, SCV36043.1, SCV49020.1
OG0000093	12	TCONS_00005046.p1	EWG38853.1, EWG53353.1	TVY61585.1, TVY63666.1	TXB98817.1, TXC06587.1	QKD56240.1	PILON8_transcript14480_R0, PILON8_transcript14480_R1, PILON8_transcript4227_R0	CEI60921.1	CVK91546.1, CVL11595.1, CVL12602.1	CVK91089.1, CVK96038.1, CVL05256.1	CZR41766.1, CZR42412.1, CZR44853.1	CCT70274.1, CCT71814.1, CCT74997.1	SCV35671.1, SCV48366.1, SCV57391.1
OG0000094	12	TCONS_00007052.p1, TCONS_00012763.p1, TCONS_00019423.p1	EWG40905.1, EWG41498.1	TVY66345.1, TVY72741.1, TVY75382.1	TXC00695.1, TXC10064.1, TXC11243.1	QKD53559.1, QKD54084.1	PILON8_transcript14523_R0, PILON8_transcript9466_R0	CEI39512.1, CEI69989.1	CVK90434.1, CVL12026.1	CVK92248.1, CVK94321.1	CZR36111.1, CZR43490.1	CCT64859.1, CCT68271.1	SCV28798.1, SCV45523.1
OG0000095	12	TCONS_00006691.p1, TCONS_00007595.p1, TCONS_00015487.p1, TCONS_00018760.p1	EWG44990.1, EWG46221.1, EWG47506.1, EWG55821.1	TVY63879.1, TVY68476.1, TVY73115.1	TXC11595.1	QKD52295.1, QKD59082.1, QKD61254.1	PILON8_transcript6081_R0, PILON8_transcript6081_R1	CEI63229.1, CEI63355.1	CVK88306.1, CVL08563.1	CVK94835.1	CZR37421.1, CZR43982.1	CCT63680.1, CCT74244.1	SCV46981.1
OG0000096	10	TCONS_00017432.p1, TCONS_00017433.p1, TCONS_00017594.p1	EWG41387.1		TXC11649.1	QKD53640.1	PILON8_transcript13167_R0, PILON8_transcript13167_R1, PILON8_transcript13172_R1		CVL12111.1, CVL12112.1, CVL12372.1	CVK94469.1, CVK94470.1, CVK94472.1, CVK94479.1	CZR36008.1, CZR36018.1, CZR36019.1	CCT64931.1, CCT64933.1, CCT64934.1, CCT64944.1	SCV45361.1, SCV45370.1, SCV45372.1, SCV45376.1
OG0000097	11	TCONS_00019494.p1, TCONS_00019803.p1		TVY62607.1, TVY63976.1, TVY74085.1, TVY75094.1	TXB95656.1, TXB97857.1, TXB97945.1	QKD55289.1, QKD56750.1, QKD62412.1	PILON8_transcript10336_R7, PILON8_transcript14579_R0	CEI41901.1, CEI63439.1, CEI70942.1, CEI70960.1	CVL01375.1	CVK94749.1, CVK97670.1	CZR36174.1, CZR46707.1	CCT64788.1, CCT72621.1	SCV38670.1, SCV57407.1
OG0000098	9		EWG46526.1	TVY67335.1, TVY73971.1, TVY74151.1, TVY75339.1	TXB96576.1, TXB96577.1, TXB97277.1, TXB97854.1, TXB97855.1, TXB98086.1, TXC12402.1, TXC12411.1	QKD50451.1, QKD50454.1, QKD56879.1, QKD57013.1		CEI70932.1	CVL13572.1	CVK92422.1, CVL08096.1, CVL08120.1, CVL09139.1, CVL09308.1	CZR37681.1, CZR49931.1		SCV28316.1
OG0000099	4			TVY68115.1, TVY73631.1, TVY73794.1, TVY73959.1, TVY73962.1, TVY74001.1, TVY74188.1, TVY74203.1, TVY74494.1, TVY74619.1, TVY74780.1, TVY74943.1, TVY74951.1, TVY75078.1, TVY75159.1, TVY75164.1, TVY75257.1, TVY75317.1, TVY77619.1, TVY79034.1		QJS76662.1, QKD56740.1, QKD56896.1, QKD57754.1				CVL09149.1	CZR49923.1, CZR49924.1
OG0000100	11	TCONS_00002758.p1, TCONS_00002759.p1, TCONS_00002760.p1	EWG36135.1	TVY69368.1, TVY69369.1, TVY69371.1, TVY69374.1	TXC05216.1		PILON8_transcript2365_R0, PILON8_transcript2367_R0, PILON8_transcript2368_R0	CEI63867.1	CVK83913.1, CVK83915.1	CVK84811.1, CVK84812.1, CVK84813.1	CZR33285.1, CZR33289.1	CCT63050.1, CCT63051.1, CCT63052.1	SCV33245.1, SCV33247.1, SCV33249.1
OG0000101	12	TCONS_00003364.p1	EWG50293.1	TVY62437.1, TVY68194.1, TVY69547.1, TVY73745.1, TVY73763.1	TXB97409.1, TXC02841.1, TXC04018.1	QKD48102.1, QKD57170.1, QKD57213.1, QKD57360.1, QKD57713.1, QKD57749.1, QKD61192.1	PILON8_transcript2605_R0	CEI65281.1, CEI67710.1	CVL04347.1	CVL03103.1, CVL08161.1	CZR35438.1	CCT61824.1	SCV51161.1
OG0000102	12	TCONS_00004531.p1, TCONS_00015541.p1	EWG48819.1	TVY62612.1, TVY62661.1, TVY68172.1, TVY73712.1, TVY74102.1, TVY74820.1	TXB97131.1, TXB97851.1, TXC02228.1	QKD53657.1, QKD57499.1, QKD60418.1	PILON8_transcript3219_R0	CEI61729.1	CVL07025.1, CVL11152.1	CVK95933.1	CZR44755.1, CZR45954.1, CZR49678.1	CCT74901.1	SCV36728.1, SCV48176.1
OG0000103	9	TCONS_00004404.p1	EWG48957.1, EWG54389.1		TXC03058.1		PILON8_transcript3353_R0		CVL00392.1, CVL07275.1, CVL11221.1, CVL11700.1, CVL12177.1, CVL13566.1, CVL13849.1, CVL13891.1	CVK95805.1, CVK96695.1	CZR32434.1, CZR41652.1, CZR44626.1, CZR46026.1, CZR47352.1, CZR47993.1, CZR47998.1	CCT65284.1, CCT74781.1	SCV27427.1, SCV47947.1
OG0000104	12	TCONS_00005335.p1, TCONS_00015823.p1, TCONS_00018918.p1	EWG39746.1, EWG41029.1, EWG53138.1	TVY61364.1	TXB99386.1	QKD55699.1	PILON8_transcript12129_R0, PILON8_transcript14156_R0, PILON8_transcript3645_R0	CEI40690.1	CVK88138.1, CVL10872.1	CVK86926.1, CVK88628.1, CVK90282.1, CVK95419.1	CZR38692.1, CZR41890.1	CCT66101.1, CCT67220.1, CCT69794.1	SCV34712.1, SCV54972.1
OG0000105	12	TCONS_00005737.p1, TCONS_00019379.p1	EWG38542.1, EWG41567.1	TVY61227.1, TVY72855.1	TXC05842.1, TXC11036.1	QKD53521.1, QKD56442.1	PILON8_transcript14563_R0, PILON8_transcript4451_R0	CEI60157.1, CEI60158.1, CEI63341.1, CEI64711.1	CVK91755.1, CVL11983.1	CVK91305.1, CVK94242.1	CZR36154.1, CZR42626.1	CCT65119.1, CCT70782.1	SCV36075.1, SCV45614.1
OG0000106	11	TCONS_00005824.p1	EWG38271.1, EWG41240.1	TVY60922.1, TVY64683.1, TVY66384.1, TVY72105.1	TXB98072.1, TXC01764.1, TXC06144.1, TXC06673.1, TXC11346.1	QKD52222.1, QKD53821.1, QKD56631.1, QKD57471.1, QKD57494.1, QKD57683.1, QKD57741.1	PILON8_transcript4635_R0		CVL12307.1	CVK91821.1	CZR43800.1	CCT67998.1	SCV28417.1, SCV36440.1
OG0000107	12	TCONS_00006603.p1, TCONS_00006604.p1	EWG52174.1, EWG52175.1, EWG52176.1	TVY64432.1, TVY75001.1	TXB96146.1, TXC00125.1, TXC10505.1	QKD59112.1, QKD61957.1	PILON8_transcript5493_R0, PILON8_transcript5494_R0, PILON8_transcript5494_R1	CEI61343.1, CEI67671.1	CVL13495.1	CVK97952.1, CVL06684.1	CZR48051.1, CZR48873.1	CCT72760.1, CCT73164.1	SCV39273.1, SCV41599.1
OG0000108	12	TCONS_00010594.p1	EWG51564.1, EWG53284.1	TVY59877.1, TVY59887.1, TVY62677.1	TXB97462.1, TXB97725.1	QKD57327.1, QKD57816.1, QKD60160.1, QKD62355.1, QKD63046.1	PILON8_transcript7998_R0	CEI61988.1, CEI63426.1	CVL05928.1, CVL12998.1	CVL03366.1, CVL07532.1	CZR45007.1, CZR45841.1	CCT75251.1, CCT76036.1	SCV48683.1, SCV50188.1
OG0000109	12	TCONS_00018949.p1, transcript9038	EWG49286.1, EWG54804.1	TVY59751.1, TVY68435.1, TVY79351.1	TXB97109.1, TXC03004.1	QKD52131.1, QKD60823.1, QKD62444.1	PILON8_transcript14227_R0, PILON8_transcript9038_R0	CEI62155.1, CEI67651.1	CVL05644.1, CVL05646.1, CVL09897.1	CVK95289.1, CVL07662.1	CZR44315.1, CZR45722.1	CCT74498.1	SCV47407.1, SCV49930.1
OG0000110	12	TCONS_00013298.p1, TCONS_00018206.p1	EWG41173.1, EWG55670.1	TVY68042.1, TVY68046.1	TXB97963.1, TXC02308.1, TXC02463.1	QKD60218.1, QKD60957.1	PILON8_transcript13722_R0	CEI60005.1, CEI60118.1	CVL08263.1, CVL12361.1	CVK95074.1, CVK96220.1, CVL08619.1	CZR43739.1, CZR44158.1, CZR44974.1	CCT68053.1, CCT74377.1	SCV28532.1, SCV47179.1
OG0000111	12	TCONS_00013511.p1	EWG44738.1	TVY60987.1, TVY63200.1, TVY70392.1, TVY72820.1, TVY79437.1, TVY79768.1	TXC05902.1, TXC10128.1	QKD46408.1, QKD56454.1	PILON8_transcript10214_R0	CEI61650.1, CEI66258.1	CVK91768.1, CVL06435.1	CVK91320.1, CVL08428.1	CZR40505.1, CZR42639.1, CZR43897.1	CCT66582.1, CCT70485.1	SCV25210.1, SCV36095.1
OG0000112	12	TCONS_00015009.p1	EWG47312.1	TVY59936.1, TVY76795.1, TVY77200.1	TXB97507.1, TXC07014.1, TXC08853.1	QKD48758.1, QKD48935.1, QKD63031.1	PILON8_transcript11388_R0, PILON8_transcript11388_R1	CEI60088.1	CVL11320.1, CVL13046.1	CVK96804.1, CVK97067.1, CVL03460.1, CVL06481.1	CZR45058.1, CZR46138.1	CCT72098.1, CCT75995.1	SCV37050.1, SCV48775.1
OG0000113	12	TCONS_00019669.p1	EWG35876.1, EWG53283.1	TVY70498.1, TVY74237.1	TXB96158.1, TXC03215.1	QKD46522.1, QKD56925.1, QKD56929.1, QKD57886.1, QKD57890.1, QKD58994.1, QKD61343.1	PILON8_transcript14699_R0	CEI68149.1, CEI70408.1, CEI70513.1	CVK84485.1	CVK85057.1	CZR32134.1, CZR37590.1, CZR49801.1	CCT63268.1	SCV33706.1, SCV51610.1
OG0000114	4			TVY62361.1, TVY62598.1, TVY73705.1, TVY74396.1, TVY75302.1, TVY75320.1, TVY75500.1	TXB97466.1, TXB97998.1, TXC12422.1	QKD56752.1, QKD57051.1, QKD57070.1, QKD57256.1, QKD57374.1, QKD57548.1, QKD57561.1, QKD57578.1, QKD57623.1, QKD57640.1, QKD57756.1, QKD57760.1, QKD57828.1, QKD57866.1, QKD61242.1		CEI70986.1
OG0000115	12	TCONS_00000015.p1, TCONS_00012926.p1	EWG40458.1, EWG51930.1	TVY59757.1, TVY66913.1, TVY78032.1	TXB96573.1, TXC01209.1	QKD54392.1, QKD62621.1	PILON8_transcript30_R0, PILON8_transcript9800_R0	CEI61961.1, CEI67029.1	CVK89910.1, CVL09126.1	CVK92619.1, CVL04143.1	CZR43179.1, CZR45502.1	CCT68547.1, CCT75589.1	SCV29105.1, SCV49570.1
OG0000116	12	TCONS_00000049.p1, TCONS_00018384.p1	EWG54929.1	TVY64959.1, TVY68468.1, TVY69187.1	TXC00489.1, TXC03049.1, TXC03144.1, TXC04539.1	QKD46547.1, QKD60074.1, QKD61951.1	PILON8_transcript90_R0	CEI60306.1, CEI65586.1, CEI67563.1	CVL08477.1, CVL12393.1	CVK85027.1	CZR32390.1, CZR43764.1, CZR44027.1	CCT74279.1	SCV47023.1
OG0000117	12	TCONS_00000254.p1, TCONS_00013884.p1	EWG50036.1, EWG52052.1	TVY59815.1, TVY66817.1	TXB97729.1, TXC01933.1	QKD55154.1, QKD61305.1, QKD62723.1	PILON8_transcript10541_R0, PILON8_transcript138_R0	CEI66290.1	CVL00543.1, CVL08909.1	CVL02100.1, CVL04032.1	CZR45343.1, CZR45392.1, CZR47296.1	CCT69141.1, CCT75686.1	SCV30528.1, SCV49387.1
OG0000118	12	TCONS_00001234.p1, TCONS_00013777.p1	EWG41708.1, EWG48577.1, EWG54411.1	TVY72056.1, TVY80135.1	TXC09203.1, TXC10771.1	QKD51970.1, QKD53415.1	PILON8_transcript10402_R0, PILON8_transcript955_R0	CEI41110.1, CEI63574.1	CVK99106.1, CVL04961.1	CVK94031.1, CVL06239.1	CZR36284.1, CZR48678.1	CCT65114.1, CCT65307.1	SCV27378.1, SCV45822.1
OG0000119	11	TCONS_00002069.p1, TCONS_00003034.p1, TCONS_00018403.p1	EWG35981.1, EWG35982.1, EWG55784.1	TVY67680.1, TVY68380.1, TVY70343.1	TXC02619.1, TXC03479.1	QKD46616.1, QKD61066.1	PILON8_transcript13837_R0, PILON8_transcript2483_R0		CVK84193.1, CVL08504.1	CVK84940.1, CVK94881.1	CZR32836.1, CZR44011.1	CCT63172.1, CCT74265.1	SCV33496.1, SCV47005.1
OG0000120	12	TCONS_00004188.p1, TCONS_00008314.p1	EWG49045.1, EWG55486.1	TVY68559.1, TVY73640.1, TVY75121.1	TXB96071.1, TXB97815.1, TXC02379.1	QKD60616.1, QKD62087.1	PILON8_transcript3428_R0, PILON8_transcript6363_R0	CEI61855.1	CVL03744.1, CVL07407.1	CVK95674.1, CVL06846.1	CZR44543.1, CZR49032.1	CCT72905.1, CCT74706.1	SCV39731.1, SCV47793.1
OG0000121	11	TCONS_00004604.p1, TCONS_00008240.p1, transcript9400	EWG40998.1, EWG48680.1	TVY65369.1, TVY66933.1, TVY67925.1	TXC00966.1, TXC01290.1, TXC02448.1	QKD60305.1	PILON8_transcript9400_R0, PILON8_transcript9400_R1		CVK90630.1, CVL11568.1	CVK92130.1, CVK96079.1, CVL07154.1	CZR43567.1, CZR44882.1	CCT68203.1, CCT75022.1	SCV28724.1, SCV48412.1
OG0000122	12	TCONS_00004613.p1, TCONS_00012744.p1	EWG48726.1	TVY68109.1	TXB96775.1, TXC02819.1	QKD60354.1	PILON8_transcript3155_R0, PILON8_transcript9419_R0	CEI65553.1, CEI67585.1, CEI70443.1	CVL11135.1, CVL11614.1	CVK92168.1, CVK96027.1, CVK96577.1	CZR44831.1, CZR45936.1	CCT68222.1, CCT73110.1, CCT74978.1	SCV28745.1, SCV36710.1, SCV48316.1
OG0000123	12	TCONS_00004441.p1, TCONS_00008412.p1	EWG49044.1, EWG55487.1	TVY68558.1, TVY73637.1, TVY75124.1	TXB95578.1, TXB97816.1, TXC02236.1	QKD60615.1, QKD62088.1	PILON8_transcript3427_R0, PILON8_transcript6362_R0	CEI61854.1	CVL03746.1, CVL07404.1	CVK95676.1, CVL06847.1	CZR44544.1, CZR49033.1	CCT73099.1, CCT74707.1	SCV39733.1, SCV47795.1
OG0000124	12	TCONS_00007521.p1, TCONS_00013440.p1	EWG53802.1, EWG53947.1	TVY74109.1, TVY76992.1	TXB95508.1, TXC08680.1	QKD49584.1	PILON8_transcript10188_R0, PILON8_transcript5944_R2	CEI40121.1, CEI41879.1, CEI60513.1, CEI67641.1	CVK85393.1, CVK86363.1	CVK85943.1, CVK86618.1, CVL00289.1	CZR37909.1, CZR38418.1	CCT67463.1	SCV51990.1, SCV52919.1
OG0000125	12	TCONS_00008319.p1, TCONS_00018773.p1, TCONS_00019149.p1	EWG55479.1, EWG55868.1	TVY67966.1, TVY75131.1	TXB95959.1, TXC02399.1	QKD57160.1, QKD61164.1, QKD62080.1	PILON8_transcript6370_R0, PILON8_transcript6370_R1	CEI62487.1	CVL03725.1, CVL08627.1	CVK94782.1, CVL06837.1	CZR43929.1, CZR49024.1	CCT72896.1, CCT74197.1	SCV39698.1, SCV46934.1
OG0000126	12	TCONS_00008505.p1, TCONS_00015355.p1	EWG47307.1, EWG55529.1	TVY75059.1, TVY76617.1	TXB95853.1, TXC07879.1, TXC08495.1	QKD48940.1, QKD57150.1, QKD62145.1	PILON8_transcript11573_R0, PILON8_transcript11573_R1	CEI65855.1	CVL03883.1, CVL09580.1	CVK97074.1, CVL06903.1	CZR46323.1, CZR49091.1	CCT72270.1, CCT72969.1	SCV37396.1, SCV39972.1
OG0000127	12	TCONS_00008546.p1, TCONS_00014525.p1	EWG43703.1, EWG53513.1, EWG55296.1	TVY76648.1, TVY79176.1	TXC00511.1, TXC07025.1	QKD49637.1, QKD50512.1, QKD53780.1	PILON8_transcript10870_R0, PILON8_transcript6474_R0	CEI66201.1	CVK98751.1, CVL13315.1	CVK86670.1, CVK98979.1	CZR38472.1, CZR49437.1	CCT67416.1, CCT69468.1	SCV34287.1, SCV55412.1
OG0000128	12	TCONS_00010331.p1, TCONS_00018779.p1	EWG46847.1, EWG55894.1	TVY62978.1, TVY63983.1, TVY67672.1	TXB98581.1, TXC02620.1	QKD58577.1, QKD61182.1	PILON8_transcript14091_R0, PILON8_transcript7297_R0	CEI63476.1, CEI68785.1	CVK93747.1, CVL08674.1	CVK94763.1, CVL01285.1	CZR41297.1, CZR43910.1	CCT71425.1, CCT74178.1	SCV46915.1, SCV53059.1
OG0000129	12	TCONS_00011048.p1	EWG51010.1, EWG51011.1	TVY64634.1, TVY64635.1, TVY64640.1, TVY76601.1, TVY77523.1, TVY77524.1	TXC00353.1	QKD59953.1	PILON8_transcript8234_R0	CEI63596.1	CVL10522.1, CVL10523.1, CVL10524.1	CVL04817.1, CVL08879.1, CVL08880.1, CVL08881.1, CVL09278.1	CZR47791.1	CCT73799.1	SCV44708.1, SCV44713.1
OG0000130	12	TCONS_00011424.p1, TCONS_00012021.p1	EWG51476.1, EWG54860.1	TVY60145.1	TXB96556.1, TXC00021.1	QKD59612.1, QKD62487.1	PILON8_transcript8604_R0, PILON8_transcript9006_R0	CEI39928.1, CEI41930.1, CEI62368.1, CEI62882.1	CVL05780.1, CVL09630.1	CVK92444.1, CVK93037.1, CVL07610.1	CZR45776.1	CCT73503.1, CCT75334.1	SCV43516.1, SCV50042.1
OG0000131	5			TVY62390.1, TVY62497.1	TXB97406.1, TXB98084.1, TXB98113.1, TXC01070.1, TXC02804.1	QKD56831.1, QKD56880.1, QKD56881.1, QKD56886.1, QKD56899.1, QKD56906.1, QKD56907.1, QKD57085.1, QKD57117.1, QKD57173.1, QKD57174.1, QKD57495.1, QKD57846.1, QKD61295.1, QKD61297.1		CEI70788.1		CVL09096.1, CVL09097.1
OG0000132	12	TCONS_00000178.p1, TCONS_00015207.p1	EWG47682.1, EWG51742.1	TVY60269.1, TVY60272.1, TVY78080.1	TXB97084.1, TXC07453.1	QKD48632.1, QKD62957.1, QKD63115.1	PILON8_transcript11243_R0, PILON8_transcript341_R0	CEI60260.1	CVL11181.1, CVL11705.1, CVL11755.1	CVK96645.1	CZR45172.1, CZR45983.1	CCT75900.1	SCV36757.1, SCV48984.1
OG0000133	12	TCONS_00000499.p1, TCONS_00007815.p1	EWG50880.1, EWG51701.1	TVY64694.1, TVY74529.1	TXB96005.1, TXB96652.1	QKD60100.1, QKD61667.1	PILON8_transcript5862_R0	CEI68167.1	CVK85483.1, CVL00256.1, CVL11794.1, CVL13865.1	CVK86099.1, CVL03688.1	CZR37998.1, CZR45211.1	CCT67818.1, CCT76099.1	SCV49057.1, SCV52142.1
OG0000134	12	TCONS_00001164.p1, TCONS_00007040.p1	EWG42497.1, EWG44968.1	TVY71833.1, TVY72193.1	TXC11338.1, TXC11952.1	QKD52274.1, QKD52871.1	PILON8_transcript377_R0, PILON8_transcript4816_R0	CEI67462.1, CEI69012.1	CVL12250.1, CVL13164.1	CVK93352.1, CVK99363.1	CZR36833.1, CZR37442.1	CCT64198.1, CCT65059.1	SCV46794.1, SCV58533.1
OG0000135	12	TCONS_00000649.p1, TCONS_00002844.p1	EWG37922.1, EWG42141.1	TVY69546.1, TVY72305.1	TXC05254.1, TXC12221.1	QKD47781.1, QKD53100.1	PILON8_transcript4517_R3, PILON8_transcript628_R0	CEI40670.1, CEI64962.1	CVK97318.1, CVL10378.1	CVK83174.1, CVK93615.1	CZR35125.1, CZR36602.1	CCT62093.1, CCT64399.1	SCV31454.1, SCV46373.1
OG0000136	11	TCONS_00001286.p1, TCONS_00016841.p1	EWG42168.1, EWG44461.1	TVY72008.1, TVY78596.1	TXC07289.1, TXC10205.1, TXC12293.1		PILON8_transcript11964_R0, PILON8_transcript611_R0	CEI38617.1, CEI40631.1	CVK97283.1, CVL07724.1, CVL13264.1	CVK88382.1, CVK93599.1	CZR36618.1, CZR40268.1	CCT65096.1, CCT66738.1	SCV25447.1, SCV46398.1
OG0000137	12	TCONS_00003540.p1, TCONS_00008896.p1	EWG42675.1, EWG50750.1	TVY70295.1, TVY78091.1	TXC04311.1	QKD48436.1, QKD50273.1	PILON8_transcript2957_R0, PILON8_transcript7176_R0	CEI62007.1, CEI70711.1	CVK87260.1, CVL03176.1	CVK87682.1, CVL02579.1, CVL08680.1	CZR35778.1, CZR39131.1	CCT61493.1, CCT66809.1	SCV50566.1, SCV58187.1
OG0000138	12	TCONS_00010193.p1, TCONS_00014924.p1, TCONS_00017808.p1, transcript3123	EWG47685.1, EWG48705.1	TVY78075.1	TXC08136.1	QKD48635.1, QKD63118.1	PILON8_transcript11246_R0	CEI60257.1, CEI67886.1	CVK96251.1, CVL11184.1, CVL11708.1, CVL11752.1	CVK96648.1	CZR45169.1, CZR45986.1, CZR48172.1	CCT75903.1	SCV36763.1, SCV48979.1
OG0000139	12	TCONS_00005108.p1, TCONS_00014710.p1	EWG38643.1, EWG55247.1	TVY61014.1, TVY61196.1, TVY79142.1	TXC05444.1, TXC06422.1	QKD55389.1, QKD56363.1	PILON8_transcript10897_R0, PILON8_transcript4371_R0	CEI41650.1	CVK91671.1, CVK98654.1	CVK91214.1, CVK98857.1	CZR42542.1, CZR49390.1	CCT69506.1, CCT70388.1	SCV34330.1, SCV35918.1
OG0000140	12	TCONS_00005992.p1, TCONS_00019687.p1	EWG35969.1, EWG38423.1	TVY60952.1, TVY69236.1	TXC04509.1, TXC06437.1	QKD46606.1, QKD56531.1	PILON8_transcript14759_R0, PILON8_transcript4550_R0	CEI60278.1, CEI63699.1	CVK84227.1, CVK91943.1	CVK84951.1, CVK91464.1	CZR32778.1, CZR42735.1	CCT63185.1, CCT70786.1	SCV33514.1, SCV36251.1
OG0000141	12	TCONS_00005257.p1, TCONS_00011069.p1	EWG38287.1, EWG50973.1	TVY61895.1, TVY65069.1	TXB99920.1, TXC05518.1	QKD56617.1, QKD59962.1	PILON8_transcript4648_R0, PILON8_transcript8271_R0	CEI59987.1, CEI62553.1	CVK92243.1, CVL10474.1	CVL04883.1, CVL07900.1	CZR42860.1, CZR47836.1	CCT70676.1, CCT73841.1	SCV36476.1, SCV44905.1
OG0000142	12	TCONS_00005261.p1	EWG55370.1, KYG13794.1	TVY59821.1, TVY60962.1, TVY74115.1	TXB96209.1, TXC06091.1	QKD56640.1, QKD61965.1	PILON8_transcript4653_R0, PILON8_transcript4653_R1	CEI60130.1, CEI61421.1	CVK92259.1, CVL03428.1	CVL06699.1, CVL07892.1	CZR42865.1, CZR48883.1	CCT70681.1, CCT72769.1	SCV36485.1, SCV39301.1
OG0000143	12	TCONS_00006256.p1, TCONS_00014938.p1	EWG44985.1, EWG47670.1	TVY73119.1, TVY77025.1	TXC08028.1, TXC11592.1	QKD48659.1, QKD52293.1	PILON8_transcript11271_R0, PILON8_transcript4833_R0	CEI61648.1, CEI65642.1	CVK88294.1, CVL11209.1	CVK96661.1, CVK99382.1	CZR37425.1, CZR46012.1	CCT63676.1, CCT71973.1	SCV36808.1, SCV58500.1
OG0000144	12	TCONS_00007163.p1, TCONS_00008916.p1	EWG42628.1	TVY74195.1, TVY77507.1	TXB96090.1, TXC08502.1	QKD50324.1, QKD62095.1	PILON8_transcript7213_R0	CEI69286.1	CVK87105.1, CVL03785.1, CVL12132.1	CVK87788.1, CVL06854.1	CZR37562.1, CZR39186.1, CZR49047.1	CCT63551.1, CCT72919.1	SCV39809.1, SCV58304.1, SCV58764.1
OG0000145	12	TCONS_00007732.p1, TCONS_00012004.p1	EWG53549.1, EWG54724.1	TVY60455.1, TVY76948.1	TXB97283.1, TXC07624.1	QKD49372.1, QKD62512.1	PILON8_transcript5686_R0, PILON8_transcript8949_R0	CEI39818.1, CEI63742.1	CVK85834.1, CVL05476.1	CVK86420.1, CVL08816.1	CZR38200.1, CZR45649.1	CCT67684.1, CCT75451.1	SCV49822.1, SCV52523.1
OG0000146	12	TCONS_00007950.p1, TCONS_00013791.p1	EWG54196.1, EWG54561.1	TVY63285.1, TVY75394.1, TVY79363.1	TXB95598.1, TXC10031.1	QKD51860.1, QKD61381.1	PILON8_transcript10284_R0, PILON8_transcript6143_R0	CEI39680.1, CEI70347.1	CVK98959.1, CVL13707.1	CVL06069.1, CVL08757.1	CZR37624.1, CZR48546.1	CCT65432.1	SCV27093.1, SCV51643.1
OG0000147	12	transcript5838	EWG49514.1, EWG53838.1	TVY73692.1	TXC00694.1	QKD54806.1, QKD61689.1	PILON8_transcript10160_R0	CEI63196.1	CVK85506.1, CVL02403.1	CVK86141.1, CVL01652.1	CZR38021.1, CZR46935.1, CZR49626.1, CZR49842.1, CZR49843.1	CCT67916.1, CCT68900.1, CCT68901.1	SCV29797.1, SCV29798.1, SCV52189.1
OG0000148	12	TCONS_00008251.p1, TCONS_00014557.p1	EWG55218.1, EWG55599.1	TVY61278.1, TVY74713.1	TXB95476.1, TXC06542.1	QKD55424.1, QKD62237.1	PILON8_transcript10940_R0, PILON8_transcript6237_R0	CEI61337.1, CEI63178.1	CVL04036.1, CVL13467.1	CVK98790.1, CVL06997.1	CZR49167.1, CZR49358.1	CCT69533.1, CCT73049.1	SCV34362.1, SCV40292.1
OG0000149	12	TCONS_00009454.p1, TCONS_00018084.p1	EWG42958.1, EWG52368.1	TVY64690.1, TVY76929.1	TXB99627.1, TXC08525.1	QKD50071.1, QKD59310.1	PILON8_transcript13498_R0, PILON8_transcript6964_R0	CEI69502.1	CVK87814.1, CVK96314.1	CVK87288.1, CVK98214.1	CZR38920.1, CZR48227.1	CCT67517.1, CCT74096.1	SCV42238.1, SCV42245.1, SCV54516.1
OG0000150	12	TCONS_00009751.p1, TCONS_00010314.p1	EWG45890.1, EWG46414.1	TVY63624.1, TVY64144.1	TXB98227.1, TXB98730.1	QKD57977.1, QKD58365.1	PILON8_transcript7531_R0, PILON8_transcript7965_R0	CEI42217.1, CEI68480.1	CVK94284.1, CVL12822.1	CVL00376.1, CVL01054.1	CZR40658.1, CZR41090.1	CCT71241.1, CCT71896.1	SCV53355.1, SCV54190.1
OG0000151	12	TCONS_00010565.p1, TCONS_00012034.p1	EWG55000.1	TVY60369.1, TVY74788.1	TXB96378.1, TXB96693.1	QKD61599.1, QKD63037.1	PILON8_transcript8034_R0, PILON8_transcript8034_R1, PILON8_transcript9064_R0	CEI64713.1	CVL05992.1, CVL13041.1	CVL00292.1, CVL03450.1, CVL07417.1	CZR45053.1, CZR45909.1	CCT75169.1, CCT76001.1	SCV48766.1, SCV50316.1
OG0000152	12	TCONS_00011199.p1	EWG51387.1	TVY59834.1, TVY59879.1, TVY59933.1, TVY60035.1, TVY65339.1, TVY75315.1	TXB99631.1, TXC08892.1	QKD59676.1	PILON8_transcript8536_R0	CEI62816.1, CEI63722.1	CVL09692.1	CVL03501.1, CVL04471.1	CZR45113.1, CZR45869.1, CZR47537.1	CCT73562.1, CCT75949.1	SCV43629.1, SCV48884.1
OG0000153	12	TCONS_00013847.p1, TCONS_00019480.p1	EWG41490.1, EWG50106.1	TVY72739.1	TXC11252.1	QKD48495.1, QKD53557.1	PILON8_transcript10473_R0, PILON8_transcript14525_R0	CEI67486.1, CEI70364.1	CVL00347.1, CVL12024.1	CVK94318.1, CVL02217.1	CZR36113.1, CZR41745.1, CZR43881.1, CZR47370.1	CCT64861.1, CCT69213.1	SCV30696.1, SCV45519.1
OG0000154	12	TCONS_00013909.p1, TCONS_00013912.p1	EWG49949.1, EWG49965.1	TVY66197.1, TVY66866.1, TVY66869.1	TXC00784.1, TXC01630.1	QKD55098.1, QKD55108.1	PILON8_transcript10594_R0, PILON8_transcript10602_R0	CEI66323.1	CVL00696.1, CVL00720.1	CVL02024.1, CVL02033.1	CZR47215.1, CZR47226.1	CCT69070.1, CCT69079.1	SCV30372.1, SCV30392.1
OG0000155	12	TCONS_00000081.p1, TCONS_00003374.p1	EWG50320.1	TVY60077.1, TVY70046.1	TXB97356.1, TXC04229.1	QKD48121.1, QKD62740.1	PILON8_transcript153_R0, PILON8_transcript2625_R0	CEI60239.1, CEI65308.1	CVL04366.1, CVL08824.1	CVL03064.1, CVL03999.1	CZR35458.1, CZR45360.1	CCT61805.1, CCT75703.1	SCV49356.1, SCV51126.1
OG0000156	12	TCONS_00000421.p1	EWG46946.1, EWG51688.1	TVY76314.1	TXC07026.1	QKD49190.1	PILON8_transcript4683_R1, PILON8_transcript9400_R2	CEI60252.1, CEI63729.1	CVL05906.1, CVL11742.1, CVL12103.1	CVL03615.1, CVL07556.1	CZR45158.1, CZR45159.1, CZR45822.1	CCT64924.1, CCT75280.1, CCT75911.1	SCV48958.1, SCV50142.1
OG0000157	12	TCONS_00000426.p1, TCONS_00019380.p1	EWG41568.1, EWG51736.1	TVY59937.1	TXB95984.1, TXB97674.1	QKD53819.1, QKD62954.1	PILON8_transcript14564_R0, PILON8_transcript343_R0	CEI63137.1, CEI65604.1	CVL11759.1, CVL11982.1	CVK94241.1, CVL03629.1	CZR36155.1, CZR45175.1	CCT64809.1, CCT75897.1	SCV45616.1, SCV48988.1
OG0000158	12	TCONS_00000644.p1, TCONS_00010256.p1	EWG42154.1, EWG46025.1	TVY63235.1, TVY72009.1	TXB98258.1, TXC12299.1	QKD53088.1, QKD58067.1	PILON8_transcript616_R0, PILON8_transcript7865_R0	CEI42074.1	CVK97295.1, CVL13209.1	CVK93604.1, CVL00553.1	CZR36613.1, CZR40775.1	CCT64390.1, CCT70963.1	SCV46389.1, SCV53984.1
OG0000159	12	TCONS_00000757.p1, TCONS_00018363.p1	EWG41843.1, EWG55707.1, EWG55708.1	TVY67729.1, TVY71807.1	TXC11221.1	QKD53331.1	PILON8_transcript862_R0, PILON8_transcript862_R1	CEI41301.1, CEI61995.1	CVL05151.1, CVL08296.1	CVK93897.1, CVK95024.1	CZR36375.1, CZR44123.1	CCT64615.1, CCT74352.1	SCV45978.1, SCV47129.1
OG0000160	10	TCONS_00003904.p1, TCONS_00003905.p1, TCONS_00003980.p1		TVY69061.1, TVY70130.1	TXC03673.1		PILON8_transcript2889_R0, PILON8_transcript2890_R0, PILON8_transcript2899_R0	CEI65555.1	CVL03004.1, CVL03006.1, CVL03019.1	CVL02645.1, CVL02653.1	CZR35705.1, CZR35713.1	CCT61551.1, CCT61558.1, CCT61559.1	SCV50688.1, SCV50700.1, SCV50702.1
OG0000161	12	TCONS_00003559.p1, TCONS_00015484.p1	EWG42576.1, EWG47524.1	TVY76684.1	TXC08121.1	QKD48767.1	PILON8_transcript11410_R0	CEI63503.1, CEI63538.1, CEI65440.1, CEI65902.1, CEI65903.1, CEI70234.1	CVL03264.1, CVL09418.1	CVK96832.1	CZR35816.1, CZR46161.1	CCT61454.1, CCT72119.1	SCV37095.1, SCV50496.1
OG0000162	12	TCONS_00003576.p1, TCONS_00012541.p1	EWG49360.1	TVY65974.1, TVY66708.1, TVY69094.1	TXC01969.1, TXC03509.1	QKD54944.1	PILON8_transcript10017_R0, PILON8_transcript10017_R1	CEI59984.1, CEI63619.1, CEI66458.1	CVL02227.1, CVL03318.1	CVL01865.1, CVL02480.1	CZR35862.1, CZR47071.1	CCT69295.1	SCV30074.1, SCV50401.1
OG0000163	11	TCONS_00003685.p1	EWG50441.1	TVY69331.1, TVY73768.1, TVY73774.1, TVY73888.1, TVY75373.1	TXB96497.1, TXB96898.1, TXB97876.1, TXB97932.1, TXC03464.1	QKD48205.1	PILON8_transcript2713_R0	CEI65391.1	CVL04506.1	CVL02906.1, CVL08236.1	CZR35546.1, CZR49681.1, CZR49744.1, CZR49930.1		SCV50980.1
OG0000164	12	TCONS_00004039.p1, TCONS_00013595.p1	EWG48681.1, EWG53372.1, EWG54541.1	TVY67681.1, TVY78738.1	TXC02586.1, TXC09546.1	QKD51875.1	PILON8_transcript10301_R0, PILON8_transcript3114_R0	CEI38413.1	CVK98994.1, CVL11579.1	CVK96065.1, CVL06088.1	CZR44871.1, CZR48566.1	CCT65414.1, CCT75012.1	SCV27132.1, SCV48394.1
OG0000165	12	TCONS_00004519.p1, transcript4460	EWG38532.1	TVY61071.1, TVY68112.1, TVY68113.1	TXB99614.1, TXC02233.1, TXC06733.1	QKD56433.1, QKD60351.1	PILON8_transcript4460_R0, PILON8_transcript4460_R1	CEI70721.1	CVK91764.1, CVL11618.1	CVK91313.1	CZR42635.1, CZR44828.1	CCT70478.1, CCT74975.1	SCV36090.1, SCV48309.1
OG0000166	12	TCONS_00004542.p1, TCONS_00010501.p1	EWG46125.1, EWG48886.1	TVY63478.1, TVY67983.1	TXB98469.1, TXC02325.1	QKD58145.1, QKD60459.1	PILON8_transcript7772_R0, PILON8_transcript7772_R1	CEI68269.1	CVK94708.1, CVL07119.1	CVK95870.1, CVL00697.1	CZR40861.1, CZR44690.1	CCT71040.1, CCT74837.1	SCV48059.1, SCV53807.1
OG0000167	12	TCONS_00004273.p1, TCONS_00019644.p1	EWG35944.1, EWG42537.1, EWG48674.1	TVY67926.1	TXC02102.1	QKD48444.1, QKD60303.1	PILON8_transcript14738_R0, PILON8_transcript3105_R0	CEI39839.1, CEI61621.1	CVK84272.1, CVL11557.1	CVK84974.1, CVK96086.1	CZR32662.1, CZR44893.1	CCT63204.1, CCT75031.1	SCV33551.1, SCV48431.1
OG0000168	10	TCONS_00005107.p1, TCONS_00013128.p1	EWG38641.1, EWG41245.1	TVY62144.1, TVY66698.1	TXC06752.1		PILON8_transcript4369_R0, PILON8_transcript9180_R0		CVK86909.1, CVK91669.1, CVL12291.1	CVK91212.1, CVK91848.1	CZR39256.1, CZR42540.1, CZR43817.1	CCT67985.1, CCT70386.1	SCV28384.1, SCV28386.1, SCV35913.1, SCV58384.1
OG0000169	12	TCONS_00005231.p1, TCONS_00019801.p1	EWG38404.1, KYG13546.1	TVY61775.1, TVY74131.1	TXB95750.1, TXC05618.1	QKD56575.1, QKD61900.1	PILON8_transcript14842_R0, PILON8_transcript4594_R0	CEI70732.1	CVK92051.1, CVL01293.1	CVL08070.1, CVL08983.1	CZR42782.1, CZR46810.1	CCT70612.1, CCT72705.1	SCV36331.1, SCV39060.1
OG0000170	12	TCONS_00006235.p1, TCONS_00010678.p1	EWG44924.1, EWG51624.1	TVY59845.1, TVY66711.1	TXB96590.1, TXC09012.1	QKD52116.1, QKD63011.1	PILON8_transcript4773_R0, PILON8_transcript8061_R0	CEI63654.1	CVL11683.1, CVL12205.1	CVK99315.1, CVL03524.1	CZR37487.1, CZR45100.1	CCT63620.1, CCT75962.1	SCV48861.1, SCV58613.1
OG0000171	11	TCONS_00006271.p1, TCONS_00007041.p1, TCONS_00017388.p1		TVY68231.1	TXC08922.1	QKD50328.1, QKD52281.1	PILON8_transcript4821_R0	CEI41376.1	CVK88272.1, CVK97855.1	CVK87804.1, CVK99369.1, CVL05486.1	CZR37436.1, CZR39194.1, CZR41560.1, CZR48097.1	CCT63666.1, CCT71652.1	SCV57054.1, SCV58319.1, SCV58523.1
OG0000172	12	TCONS_00007205.p1, TCONS_00018205.p1	EWG45130.1	TVY68067.1, TVY71780.1	TXC02126.1, TXC12034.1	QKD52397.1, QKD60956.1	PILON8_transcript13721_R0, PILON8_transcript4948_R0	CEI63237.1	CVK88572.1, CVL08262.1	CVK95076.1, CVK99499.1, CVL09176.1	CZR37302.1, CZR44159.1	CCT63789.1, CCT74378.1	SCV47181.1, SCV56355.1
OG0000173	12	TCONS_00007978.p1, TCONS_00014722.p1	EWG53694.1, EWG55197.1	TVY67273.1, TVY76290.1, TVY77474.1	TXC07355.1	QKD48568.1, QKD49504.1	PILON8_transcript10945_R0, PILON8_transcript5567_R0	CEI40052.1	CVK86153.1, CVL11959.1	CVK86542.1, CVK98748.1	CZR38338.1, CZR49336.1	CCT67833.1, CCT69552.1	SCV34394.1, SCV52780.1
OG0000174	12	TCONS_00008010.p1, TCONS_00012714.p1	EWG53388.1	TVY62964.1, TVY75301.1	TXB96215.1, TXB98600.1, TXB98853.1	QKD59060.1, QKD61718.1	PILON8_transcript5796_R0, PILON8_transcript9341_R0	CEI60314.1, CEI67808.1	CVK85539.1, CVK90771.1	CVK86187.1	CZR38054.1, CZR43626.1	CCT67782.1, CCT68148.1	SCV28664.1, SCV52248.1
OG0000175	12	TCONS_00007859.p1	EWG51565.1, EWG53951.1	TVY60592.1, TVY63409.1, TVY74113.1	TXB96124.1, TXB97463.1	QKD58966.1, QKD61576.1, QKD63047.1	PILON8_transcript5948_R0	CEI63425.1, CEI68127.1	CVK85389.1, CVL12999.1	CVK85936.1, CVL03368.1	CZR37905.1, CZR45008.1	CCT76035.1	SCV48685.1, SCV51985.1
OG0000176	12	TCONS_00007932.p1, TCONS_00017595.p1	EWG41389.1, EWG54153.1	TVY72214.1, TVY74521.1	TXB96427.1, TXC11647.1	QKD53642.1, QKD61417.1	PILON8_transcript13169_R1, PILON8_transcript6109_R0	CEI68085.1, CEI70384.1	CVK85215.1, CVL12113.1	CVK85653.1, CVK94473.1	CZR36016.1, CZR37731.1	CCT64935.1	SCV45368.1, SCV51714.1
OG0000177	12	TCONS_00008911.p1	EWG42640.1, EWG55801.1	TVY66046.1, TVY68342.1, TVY77973.1	TXC02742.1, TXC08669.1	QKD50312.1, QKD61092.1	PILON8_transcript7204_R0, PILON8_transcript7204_R1	CEI40590.1, CEI66167.1	CVK87135.1, CVL08517.1	CVK87765.1, CVK94867.1	CZR39174.1, CZR44000.1	CCT74260.1	SCV47000.1, SCV58286.1
OG0000178	12	TCONS_00009355.p1, TCONS_00011639.p1	EWG42593.1, EWG47797.1	TVY77896.1, TVY80111.1	TXC08833.1, TXC09239.1	QKD50349.1, QKD51744.1	PILON8_transcript7233_R1, PILON8_transcript8843_R0	CEI39571.1, CEI66235.1	CVK87002.1, CVL13148.1	CVK87864.1, CVK89806.1	CZR39223.1, CZR39343.1	CCT65535.1	SCV26857.1, SCV58353.1
OG0000179	12	TCONS_00010059.p1	EWG46595.1	TVY63781.1, TVY73972.1, TVY75007.1, TVY75314.1, TVY79769.1	TXB96907.1, TXB97258.1, TXB97278.1, TXB97424.1, TXB97454.1, TXB97555.1, TXB99277.1	QKD57077.1, QKD58438.1	PILON8_transcript7449_R0	CEI68638.1	CVK94104.1	CVL01153.1	CZR41160.1	CCT71303.1	SCV53236.1
OG0000180	12	TCONS_00011105.p1	EWG50846.1, EWG51171.1	TVY60514.1, TVY65178.1	TXB99952.1	QKD57133.1, QKD57134.1, QKD59814.1, QKD63032.1	PILON8_transcript8327_R0	CEI62675.1	CVL10645.1, CVL13045.1	CVL03458.1, CVL04644.1, CVL06163.1	CZR45057.1, CZR47669.1	CCT73683.1, CCT75996.1	SCV44207.1, SCV48773.1
OG0000181	12	TCONS_00011449.p1, TCONS_00013190.p1	EWG40927.1, EWG47988.1	TVY67142.1, TVY78635.1	TXC01480.1, TXC09133.1	QKD51613.1, QKD54070.1	PILON8_transcript8704_R0, PILON8_transcript9453_R0	CEI39439.1	CVK90481.1, CVK93260.1	CVK89665.1, CVK92229.1	CZR39473.1, CZR43506.1	CCT65657.1, CCT69413.1	SCV26580.1, SCV28782.1
OG0000182	12	TCONS_00011749.p1, TCONS_00019187.p1	EWG53241.1, EWG54671.1	TVY60148.1, TVY60326.1	TXB96718.1, TXB97347.1	QKD62553.1, QKD63134.1	PILON8_transcript14413_R0, PILON8_transcript8910_R0	CEI62337.1	CVK97772.1, CVL05384.1	CVL05345.1, CVL08775.1	CZR41665.1, CZR45613.1	CCT71728.1, CCT75486.1	SCV49758.1, SCV57225.1
OG0000183	12	TCONS_00012019.p1, TCONS_00014971.p1	EWG47640.1, EWG54867.1	TVY60144.1, TVY77420.1	TXB96560.1, TXC08884.1	QKD48730.1, QKD62493.1	PILON8_transcript11330_R0, PILON8_transcript9001_R0	CEI61339.1	CVL05801.1, CVL11278.1	CVK96755.1, CVL07604.1	CZR45782.1, CZR46090.1	CCT72044.1, CCT75328.1	SCV36943.1, SCV50056.1
OG0000184	12	TCONS_00012033.p1	EWG55002.1	TVY59970.1, TVY74786.1	TXB96380.1, TXB97297.1, TXB97298.1, TXC03895.1	QKD48392.1, QKD61601.1, QKD63038.1	PILON8_transcript9062_R0	CEI64718.1	CVL05994.1, CVL13040.1	CVL03448.1, CVL07414.1	CZR45052.1, CZR45911.1	CCT75167.1, CCT76002.1	SCV48762.1, SCV50318.1
OG0000185	12	TCONS_00011941.p1, TCONS_00018013.p1	EWG52261.1, EWG55005.1	TVY60362.1, TVY65350.1	TXB97624.1, TXC00477.1	QKD59232.1, QKD63096.1	PILON8_transcript13603_R0, PILON8_transcript9060_R0	CEI63286.1	CVK96153.1, CVL05996.1	CVK98054.1, CVL07410.1	CZR45913.1, CZR48123.1	CCT73222.1, CCT75165.1	SCV41850.1, SCV50320.1
OG0000186	12	TCONS_00012727.p1	EWG41037.1, EWG51558.1	TVY63363.1, TVY65980.1	TXC01062.1	QKD48704.1, QKD53998.1, QKD57778.1, QKD61315.1	PILON8_transcript9376_R0	CEI38393.1, CEI63489.1, CEI67484.1	CVK90692.1, CVL13830.1	CVK92096.1	CZR43591.1, CZR46445.1	CCT68179.1, CCT72380.1	SCV28700.1, SCV37625.1
OG0000187	12	TCONS_00013779.p1, TCONS_00018957.p1	EWG48580.1, EWG49311.1, EWG54422.1	TVY67812.1, TVY80129.1	TXC03121.1, TXC10342.1	QKD51962.1, QKD60847.1	PILON8_transcript14248_R0	CEI63557.1	CVK99098.1, CVL09874.1	CVK95252.1, CVL06226.1	CZR44293.1, CZR48670.1	CCT65315.1, CCT74475.1	SCV27362.1, SCV47364.1
OG0000188	11	TCONS_00014253.p1	EWG44666.1, EWG50061.1	TVY66037.1, TVY69471.1	TXC01120.1, TXC05306.1	QKD46707.1, QKD46708.1, QKD55167.1	PILON8_transcript10524_R0, PILON8_transcript10524_R1		CVL00499.1, CVL06552.1	CVK88184.1, CVL02128.1	CZR40419.1, CZR47313.1, CZR49866.1	CCT66501.1, CCT69155.1	SCV25296.1, SCV30560.1
OG0000189	12	TCONS_00014121.p1, TCONS_00014123.p1	EWG49909.1, EWG49911.1	TVY66314.1, TVY66902.1	TXC01789.1, TXC01794.1	QKD55072.1, QKD55073.1	PILON8_transcript10627_R0, PILON8_transcript10629_R0	CEI66573.1	CVL00789.1, CVL00792.1	CVL01997.1, CVL01999.1	CZR47187.1, CZR47189.1	CCT69044.1, CCT69046.1	SCV30316.1, SCV30319.1
OG0000190	12	TCONS_00014478.p1, TCONS_00014594.p1	EWG55081.1, EWG55109.1	TVY61460.1	TXC06450.1, TXC06452.1	QKD55531.1, QKD55536.1	PILON8_transcript11013_R0, PILON8_transcript11046_R0	CEI38511.1, CEI70620.1	CVL11856.1, CVL11876.1	CVK98586.1, CVK98614.1	CZR49221.1, CZR49250.1	CCT69629.1, CCT69653.1	SCV34482.1, SCV34512.1
OG0000191	12	TCONS_00017564.p1, TCONS_00017593.p1	EWG41384.1, EWG41385.1, EWG41413.1	TVY73054.1	TXC11655.1	QKD53645.1	PILON8_transcript10638_R0, PILON8_transcript13185_R0	CEI63186.1, CEI68198.1	CVL12097.1, CVL12374.1	CVK94439.1, CVK94441.1, CVK94482.1	CZR36006.1, CZR36035.1	CCT64919.1, CCT64946.1	SCV45357.1, SCV45409.1
OG0000192	11	TCONS_00020319.p1	EWG55341.1, EWG55409.1	TVY63744.1, TVY73994.1, TVY75416.1	TXB95871.1, TXB98468.1	QKD58146.1, QKD61939.1, QKD62007.1	PILON8_transcript15200_R0, PILON8_transcript15200_R4		CVL03363.1, CVL03518.1	CVL06652.1, CVL06768.1	CZR48853.1, CZR48925.1	CCT72741.1, CCT72808.1	SCV39197.1, SCV39386.1
OG0000193	5			TVY62017.1, TVY62524.1, TVY62574.1, TVY73740.1, TVY74058.1, TVY74564.1, TVY74751.1, TVY74900.1, TVY79864.1	TXB96509.1, TXB96634.1, TXB96635.1, TXB97419.1, TXB97420.1, TXB97626.1, TXB97652.1, TXB97904.1, TXC00324.1, TXC10529.1, TXC12389.1	QKD57737.1				CVL09155.1	CZR49808.1
OG0000194	1			TVY73665.1, TVY73701.1, TVY73773.1, TVY73887.1, TVY73974.1, TVY74008.1, TVY74162.1, TVY74404.1, TVY74449.1, TVY74490.1, TVY74491.1, TVY74571.1, TVY74614.1, TVY74675.1, TVY74830.1, TVY75017.1, TVY75023.1, TVY75154.1, TVY75165.1, TVY75169.1, TVY75426.1, TVY75511.1, TVY77822.1
OG0000195	12	TCONS_00000122.p1, TCONS_00019315.p1	EWG51830.1, EWG53242.1	TVY59806.1, TVY60149.1	TXB96826.1, TXB97348.1	QKD62837.1	PILON8_transcript224_R0, PILON8_transcript224_R1	CEI61363.1	CVK97771.1, CVL12908.1	CVL03859.1, CVL05344.1	CZR41666.1, CZR45301.1	CCT71729.1, CCT75778.1	SCV49232.1, SCV57227.1
OG0000196	12	TCONS_00000408.p1, TCONS_00015543.p1	EWG47675.1, EWG51763.1	TVY60317.1, TVY73782.1	TXB96234.1, TXB97339.1	QKD62223.1, QKD62909.1	PILON8_transcript11237_R0	CEI68086.1, CEI70315.1	CVL11175.1, CVL13323.1	CVK96622.1, CVL03714.1	CZR45225.1, CZR45977.1	CCT75849.1	SCV36753.1, SCV49079.1
OG0000197	12	TCONS_00000427.p1	EWG51730.1	TVY59921.1	TXB97670.1, TXC10308.1	QKD53548.1, QKD62480.1, QKD62948.1	PILON8_transcript349_R0	CEI39912.1	CVL06337.1, CVL11765.1	CVL03637.1, CVL05138.1, CVL08514.1	CZR40545.1, CZR45181.1, CZR49597.1	CCT66620.1, CCT75891.1	SCV25170.1, SCV48998.1
OG0000198	12	TCONS_00001092.p1, TCONS_00009370.p1	EWG41833.1, EWG42549.1	TVY72843.1, TVY76809.1	TXC06911.1, TXC11980.1	QKD50391.1, QKD53338.1	PILON8_transcript7265_R0, PILON8_transcript870_R0	CEI41287.1	CVK86893.1, CVL05144.1	CVK87926.1, CVK93906.1	CZR36368.1, CZR39263.1	CCT64621.1	SCV45967.1, SCV58389.1
OG0000199	12	TCONS_00001636.p1	EWG37341.1, EWG48782.1	TVY68498.1, TVY69142.1	TXC02450.1, TXC03981.1	QKD47440.1, QKD60388.1	PILON8_transcript1600_R0	CEI64191.1	CVK95307.1, CVL06992.1	CVK83709.1, CVK95962.1	CZR34786.1, CZR44783.1, CZR49812.1	CCT62405.1, CCT74929.1	SCV31791.1, SCV48226.1
OG0000200	12	TCONS_00003005.p1	EWG36224.1, EWG48698.1	TVY69516.1	TXC04295.1	QKD46762.1, QKD56767.1, QKD57012.1, QKD57195.1, QKD57198.1, QKD57332.1, QKD57359.1, QKD57681.1, QKD57823.1	PILON8_transcript2320_R0	CEI63909.1	CVK83810.1	CVK84768.1	CZR33395.1, CZR44863.1	CCT63461.1	SCV33157.1
OG0000201	11	TCONS_00002747.p1, TCONS_00003267.p1	EWG36153.1, EWG36155.1	TVY69590.1, TVY69884.1	TXC03953.1, TXC05154.1		PILON8_transcript2351_R0	CEI63877.1, CEI63882.1, CEI63883.1, CEI63885.1	CVK83871.1, CVK83875.1	CVK84796.1	CZR33328.1, CZR33333.1	CCT63034.1, CCT63036.1	SCV33214.1, SCV33217.1
OG0000202	11	TCONS_00004513.p1, TCONS_00014708.p1	EWG48718.1, EWG55258.1	TVY61153.1, TVY61154.1, TVY67625.1	TXC02280.1	QKD60344.1, QKD60345.1	PILON8_transcript10888_R0, PILON8_transcript3144_R0		CVK98676.1, CVL11605.1	CVK96016.1, CVK98872.1	CZR44840.1, CZR49399.1	CCT69498.1, CCT74987.1	SCV34321.1, SCV48335.1
OG0000203	12	TCONS_00004545.p1, TCONS_00004546.p1	EWG48909.1, EWG48910.1	TVY67572.1, TVY68612.1	TXC02168.1, TXC02287.1	QKD60480.1	PILON8_transcript3294_R0, PILON8_transcript3295_R0	CEI61769.1	CVL07168.1, CVL07172.1	CVK95848.1, CVK95849.1	CZR44668.1, CZR44669.1	CCT74815.1, CCT74816.1	SCV48017.1, SCV48020.1
OG0000204	12	TCONS_00004971.p1	EWG38258.1, EWG39086.1	TVY60955.1, TVY61310.1	TXC06093.1, TXC06624.1	QKD56103.1, QKD56642.1	PILON8_transcript4075_R0	CEI60573.1, CEI63535.1	CVK92265.1, CVL12665.1	CVK90924.1, CVL07889.1	CZR42280.1, CZR42867.1	CCT70169.1, CCT70683.1	SCV35432.1, SCV36488.1
OG0000205	11	TCONS_00005357.p1, TCONS_00019028.p1	EWG39684.1, EWG56007.1	TVY61658.1, TVY68307.1	TXC02138.1, TXC06769.1	QKD55756.1, QKD60885.1	PILON8_transcript14288_R0, PILON8_transcript3697_R0		CVL09837.1, CVL10823.1	CVK90358.1, CVK95186.1	CZR41937.1, CZR44244.1	CCT69839.1, CCT74440.1	SCV34792.1, SCV47298.1
OG0000206	12	TCONS_00006653.p1, TCONS_00013660.p1	EWG54370.1	TVY68460.1, TVY79214.1	TXB96675.1, TXC02216.1	QKD52000.1, QKD60519.1, QKD63122.1	PILON8_transcript10432_R0, PILON8_transcript4780_R0	CEI67988.1	CVL12215.1	CVK99327.1, CVL06295.1	CZR37478.1, CZR48713.1	CCT63628.1, CCT65275.1	SCV27442.1, SCV58598.1
OG0000207	12	TCONS_00007715.p1, TCONS_00007898.p1	EWG50845.1, EWG53596.1, EWG54040.1	TVY75195.1, TVY77912.1	TXB95542.1, TXC08782.1	QKD49412.1, QKD61500.1	PILON8_transcript5644_R0, PILON8_transcript6033_R0	CEI68046.1	CVK85311.1, CVK85952.1	CVK85810.1	CZR38250.1	CCT67649.1	SCV36690.1, SCV51851.1, SCV52617.1
OG0000208	12	TCONS_00007907.p1, TCONS_00018146.p1	EWG52463.1, EWG54084.1	TVY65418.1, TVY74383.1	TXB95982.1, TXC00195.1	QKD59379.1, QKD61488.1	PILON8_transcript13434_R0, PILON8_transcript6051_R0	CEI63444.1	CVK85273.1, CVK96381.1	CVK85751.1, CVK98322.1	CZR37793.1, CZR48292.1	CCT73384.1	SCV42471.1, SCV51798.1
OG0000209	12	TCONS_00007914.p1, TCONS_00016341.p1	EWG44119.1, EWG54101.1	TVY74653.1, TVY80074.1	TXB95917.1, TXC10650.1	QKD51040.1, QKD61449.1	PILON8_transcript12200_R0, PILON8_transcript6065_R0	CEI39386.1	CVK85256.1, CVL10234.1	CVK85725.1, CVK88742.1	CZR37775.1, CZR40054.1	CCT66175.1	SCV25658.1, SCV51781.1
OG0000210	12	TCONS_00008469.p1, TCONS_00013900.p1	EWG49992.1, EWG55520.1, EWG55521.1	TVY66610.1	TXC01926.1	QKD55127.1	PILON8_transcript10580_R0, PILON8_transcript6330_R0	CEI61384.1, CEI66314.1	CVL00654.1, CVL03848.1	CVL02052.1, CVL06883.1	CZR47244.1, CZR49074.1	CCT69095.1, CCT72949.1	SCV30427.1, SCV39909.1
OG0000211	11	TCONS_00008366.p1, TCONS_00013861.p1	EWG50073.1, EWG55571.1	TVY66061.1, TVY73922.1	TXB95926.1, TXC01445.1	QKD55198.1, QKD62179.1	PILON8_transcript10495_R0, PILON8_transcript6272_R0		CVL00420.1, CVL03961.1	CVL02175.1, CVL06942.1	CZR47343.1, CZR49127.1	CCT69183.1, CCT73010.1	SCV30626.1, SCV40136.1
OG0000212	12	TCONS_00008919.p1, TCONS_00012564.p1	EWG42615.1, EWG49626.1	TVY66995.1, TVY76583.1	TXC00994.1, TXC08731.1	QKD50331.1, QKD54895.1	PILON8_transcript10064_R0, PILON8_transcript7219_R0	CEI69301.1	CVK87057.1, CVL02310.1	CVK87821.1, CVL01798.1	CZR39203.1, CZR47029.1	CCT69260.1	SCV29983.1, SCV58330.1
OG0000213	12	TCONS_00009008.p1, TCONS_00019810.p1	EWG43622.1, KYG13626.1	TVY74955.1, TVY77255.1	TXB96015.1, TXC08375.1	QKD49683.1, QKD61832.1	PILON8_transcript6528_R0, PILON8_transcript9260_R3	CEI69895.1	CVL10690.1	CVK86717.1, CVK97698.1	CZR38521.1, CZR46736.1	CCT67372.1, CCT73091.1	SCV38783.1, SCV55307.1
OG0000214	12	TCONS_00009545.p1	EWG43392.1	TVY68201.1, TVY76177.1	TXC01645.1, TXC02147.1, TXC04132.1, TXC04135.1, TXC07881.1	QKD49807.1, QKD60261.1	PILON8_transcript6666_R0	CEI68982.1	CVL10814.1, CVL11131.1	CVK86859.1, CVK96570.1	CZR38651.1	CCT67259.1, CCT71931.1	SCV36705.1, SCV55051.1
OG0000215	12	TCONS_00009946.p1	EWG45951.1, EWG45952.1	TVY62940.1, TVY62941.1, TVY74549.1	TXB98655.1, TXB98656.1	QKD57608.1, QKD58006.1	PILON8_transcript7924_R0	CEI67925.1	CVL13804.1, CVL13805.1	CVL00458.1, CVL00459.1	CZR40707.1, CZR40708.1	CCT70906.1, CCT70907.1	SCV54093.1, SCV54095.1
OG0000216	11	TCONS_00010459.p1, TCONS_00018124.p1	EWG46616.1, EWG52728.1	TVY63210.1, TVY65091.1	TXB98524.1, TXB99995.1	QKD58449.1, QKD59559.1		CEI62933.1, CEI68650.1	CVK94077.1, CVK96597.1	CVK98539.1, CVL01164.1	CZR41171.1, CZR48476.1	CCT71865.1, CCT74117.1	SCV43302.1, SCV53217.1
OG0000217	11	TCONS_00010582.p1, TCONS_00018633.p1	EWG51635.1, KYG13685.1	TVY60321.1, TVY75204.1	TXB96304.1, TXB97223.1	QKD61776.1	PILON8_transcript13868_R0, PILON8_transcript8072_R0		CVL01409.1, CVL11693.1	CVK97636.1, CVL03505.1, CVL09296.1	CZR45111.1, CZR46674.1	CCT72591.1, CCT75951.1	SCV38525.1, SCV48880.1
OG0000218	12	TCONS_00011860.p1, TCONS_00014726.p1	EWG54947.1, EWG55187.1	TVY61246.1	TXC06220.1, TXC08498.1	QKD55448.1	PILON8_transcript10954_R0, PILON8_transcript9111_R0	CEI61302.1, CEI61303.1	CVL05941.1, CVL11948.1	CVK98730.1, CVL07507.1	CZR45853.1, CZR49325.1	CCT69563.1, CCT75239.1	SCV34407.1, SCV50211.1
OG0000219	12	TCONS_00011863.p1, TCONS_00014632.p1	EWG54917.1, EWG55011.1	TVY61099.1	TXB97053.1, TXC06885.1	QKD55581.1, QKD62330.1	PILON8_transcript11100_R0, PILON8_transcript9126_R0	CEI61217.1	CVL05916.1, CVL11812.1	CVK98543.1, CVL07548.1	CZR45830.1, CZR49177.1	CCT69697.1, CCT75271.1	SCV34555.1, SCV50160.1
OG0000220	12	TCONS_00013682.p1, TCONS_00019823.p1	EWG54546.1, KYG13553.1	TVY75226.1, TVY79577.1	TXB95780.1, TXC09003.1	QKD61893.1, QKD61894.1	PILON8_transcript10296_R0	CEI66155.1, CEI67954.1	CVK98989.1, CVL01300.1	CVL06083.1	CZR46803.1, CZR48561.1	CCT65419.1, CCT72698.1	SCV27120.1, SCV39029.1
OG0000221	11	TCONS_00013829.p1, TCONS_00017795.p1	EWG52333.1	TVY64506.1, TVY65046.1, TVY65877.1	TXB99698.1, TXC02085.1	QKD50534.1, QKD55258.1, QKD59280.1	PILON8_transcript10447_R0, PILON8_transcript10447_R1, PILON8_transcript13539_R0		CVK96283.1, CVL00261.1	CVL02283.1	CZR47417.1, CZR48195.1	CCT73288.1	SCV30770.1, SCV42112.1
OG0000222	12	TCONS_00014077.p1	EWG50035.1	TVY66002.1, TVY73681.1, TVY74286.1, TVY74293.1, TVY74666.1, TVY75252.1	TXB97705.1, TXB97783.1, TXB97862.1, TXC01177.1	QKD55153.1, QKD57507.1	PILON8_transcript10542_R0	CEI66299.1	CVL00546.1	CVL02099.1	CZR47295.1, CZR49643.1	CCT69140.1	SCV30527.1
OG0000223	12	TCONS_00015263.p1	EWG47549.1, EWG55848.1	TVY67855.1, TVY76355.1	TXC02438.1, TXC07976.1	QKD48762.1, QKD61143.1	PILON8_transcript11382_R0	CEI62106.1, CEI66012.1	CVL08596.1, CVL11313.1	CVK94796.1, CVK96797.1	CZR43953.1, CZR46131.1	CCT72091.1, CCT74216.1	SCV37035.1, SCV46954.1
OG0000224	12	TCONS_00017507.p1	EWG41403.1, EWG55344.1	TVY60482.1, TVY72208.1, TVY75071.1	TXB95872.1, TXC10744.1	QKD53634.1, QKD62351.1	PILON8_transcript13179_R0	CEI67418.1	CVL03370.1, CVL12104.1	CVK94457.1, CVL06657.1	CZR36026.1, CZR48855.1	CCT64925.1, CCT72743.1	SCV39213.1, SCV45390.1
OG0000225	12	TCONS_00017626.p1	EWG52708.1	TVY64784.1, TVY65275.1	TXC00332.1, TXC00369.1	QKD56820.1, QKD57028.1, QKD57062.1, QKD57178.1, QKD57180.1, QKD57281.1, QKD57395.1, QKD59548.1, QKD60119.1	PILON8_transcript13251_R0	CEI62944.1	CVK96568.1	CVK98528.1	CZR48466.1	CCT73447.1	SCV43245.1
OG0000226	11	TCONS_00017953.p1, TCONS_00019108.p1	EWG52418.1, EWG54286.1	TVY64994.1, TVY79696.1	TXC09336.1		PILON8_transcript13465_R0, PILON8_transcript13465_R1	CEI41448.1, CEI41451.1, CEI41453.1, CEI62318.1	CVK96354.1	CVK98280.1, CVL06438.1	CZR48266.1, CZR48791.1	CCT65200.1, CCT73358.1	SCV27601.1, SCV42380.1
OG0000227	9	TCONS_00018430.p1, TCONS_00019786.p1	KYG13582.1, KYG13712.1				PILON8_transcript13894_R0, PILON8_transcript14812_R0	CEI60144.1, CEI60145.1	CVK97761.1, CVL01323.1, CVL01434.1	CVL05334.1, CVL08934.1	CZR41676.1, CZR46650.1, CZR46776.1	CCT71738.1, CCT72568.1, CCT72676.1	SCV38445.1, SCV38944.1, SCV57247.1
OG0000228	12	transcript14197	EWG49256.1	TVY68189.1, TVY68586.1, TVY79170.1	TXC02361.1, TXC02598.1	QKD50510.1, QKD57563.1, QKD60549.1, QKD60792.1	PILON8_transcript14197_R0	CEI62177.1	CVL09925.1	CVK91401.1, CVK94821.1, CVK95336.1, CVL06719.1	CZR44345.1, CZR49838.1	CCT74527.1	SCV47455.1
OG0000229	12	TCONS_00019150.p1	EWG54345.1	TVY62450.1, TVY64014.1, TVY79155.1	TXC09453.1	QKD52020.1, QKD52160.1, QKD57868.1, QKD57937.1	PILON8_transcript14372_R0	CEI39754.1, CEI61350.1, CEI67967.1, CEI70769.1, CEI70939.1	CVK99155.1	CVL06326.1, CVL07334.1	CZR48733.1	CCT65255.1	SCV50596.1
OG0000230	11	TCONS_00019333.p1	EWG50760.1, EWG53323.1	TVY62564.1, TVY63836.1	TXB99211.1, TXC00747.1	QKD59020.1		CEI59944.1	CVK99043.1, CVL11695.1, CVL11696.1, CVL12620.1	CVL05272.1, CVL06137.1	CZR41748.1, CZR48612.1	CCT66752.1, CCT71915.1	SCV27218.1, SCV27220.1, SCV57374.1
OG0000231	10		EWG41188.1, EWG50852.1, EWG54182.1, EWG54378.1, EWG54379.1	TVY60353.1, TVY62647.1, TVY66996.1	TXB96839.1, TXB96993.1, TXC01615.1	QKD51981.1, QKD53871.1, QKD57127.1, QKD57551.1, QKD63040.1		CEI60181.1	CVL12352.1	CVL08633.1	CZR43748.1	CCT68044.1	SCV28509.1
OG0000232	5		KYG13834.1	TVY62373.1, TVY74516.1, TVY77529.1	TXB96439.1, TXB96440.1, TXB96909.1, TXB98115.1	QKD52138.1, QKD52140.1, QKD56749.1, QKD56811.1, QKD56945.1, QKD56946.1, QKD57262.1, QKD57437.1, QKD57491.1, QKD57800.1, QKD57810.1				CVL08147.1, CVL09411.1, CVL09413.1
OG0000233	3			TVY62615.1, TVY74091.1	TXB96625.1, TXB96822.1, TXB97480.1, TXB97798.1, TXB97858.1	QJS76590.1, QKD56813.1, QKD56876.1, QKD57092.1, QKD57126.1, QKD57272.1, QKD57277.1, QKD57309.1, QKD57358.1, QKD57432.1, QKD57512.1, QKD57522.1, QKD57576.1, QKD57676.1, QKD57762.1
OG0000234	1					QKD46478.1, QKD48545.1, QKD50485.1, QKD55286.1, QKD55414.1, QKD57113.1, QKD57197.1, QKD57237.1, QKD57684.1, QKD57895.1, QKD59099.1, QKD59100.1, QKD60157.1, QKD60904.1, QKD61198.1, QKD61255.1, QKD61323.1, QKD62214.1, QKD62275.1, QKD62293.1, QKD62416.1, QKD63150.1
OG0000235	12	TCONS_00000195.p1, TCONS_00011924.p1, TCONS_00020304.p1	EWG54856.1	TVY60602.1	TXB97366.1	QKD62478.1, QKD62479.1	PILON8_transcript9011_R0, PILON8_transcript9011_R1	CEI67798.1	CVL05768.1, CVL13512.1	CVK97921.1, CVL07615.1	CZR45771.1, CZR48027.1	CCT73150.1, CCT75339.1	SCV41517.1, SCV50032.1
OG0000236	11	TCONS_00000493.p1, TCONS_00004238.p1	EWG51760.1	TVY60232.1	TXB97493.1	QKD57251.1, QKD62906.1	PILON8_transcript3045_R0		CVL05959.1, CVL11485.1, CVL13326.1	CVL03721.1	CZR44962.1, CZR45228.1, CZR45871.1	CCT75091.1, CCT75217.1, CCT75846.1	SCV48555.1, SCV49088.1, SCV50243.1
OG0000237	12	TCONS_00002174.p1	EWG37969.1	TVY70016.1	TXC04250.1	QKD47814.1, QKD56878.1, QKD56957.1, QKD57177.1, QKD57212.1, QKD57457.1	PILON8_transcript1203_R0	CEI64996.1, CEI70945.1	CVL10409.1	CVK83117.1, CVL09360.1	CZR35156.1, CZR49711.1, CZR49890.1	CCT62066.1	SCV31420.1
OG0000238	12	TCONS_00003290.p1, TCONS_00013852.p1	EWG36081.1, EWG50092.1	TVY69220.1	TXC04202.1	QKD46691.1	PILON8_transcript10481_R0	CEI60177.1, CEI68106.1, CEI69308.1	CVK84046.1, CVL00377.1	CVK84873.1, CVL02204.1	CZR33081.1, CZR47361.1	CCT63109.1, CCT69200.1	SCV30663.1, SCV33369.1
OG0000239	12	TCONS_00003841.p1, TCONS_00019086.p1	EWG50150.1, EWG54324.1	TVY70588.1, TVY78783.1	TXC03198.1, TXC10387.1	QKD48002.1	PILON8_transcript14347_R0, PILON8_transcript14347_R1	CEI60043.1, CEI65185.1	CVK99206.1	CVL03262.1, CVL06358.1	CZR35340.1, CZR48751.1	CCT65229.1	SCV27543.1, SCV51331.1
OG0000240	12	TCONS_00003441.p1, transcript2757	EWG50500.1, EWG50502.1	TVY69156.1, TVY69157.1	TXC03318.1	QKD48243.1	PILON8_transcript2754_R0, PILON8_transcript2757_R0	CEI65431.1	CVL02731.1, CVL02734.1	CVL02836.1, CVL02840.1	CZR35584.1, CZR35586.1	CCT61692.1, CCT61694.1	SCV50913.1, SCV50916.1
OG0000241	12	TCONS_00003807.p1	EWG50749.1, EWG51586.1	TVY59885.1, TVY70293.1	TXB96836.1, TXC04312.1	QKD48435.1, QKD63043.1	PILON8_transcript2956_R0	CEI67766.1	CVL03173.1	CVL02578.1, CVL03362.1, CVL08682.1	CZR35777.1, CZR45003.1	CCT61492.1, CCT76040.1	SCV48677.1, SCV50570.1
OG0000242	12	TCONS_00005987.p1, TCONS_00019896.p1	EWG38456.1, EWG52106.1	TVY60197.1	TXB97576.1	QKD47299.1, QKD62607.1	PILON8_transcript14897_R0, PILON8_transcript4521_R0	CEI61943.1	CVK91878.1, CVL09219.1	CVK91415.1, CVL04197.1	CZR42702.1, CZR45553.1	CCT70542.1, CCT75541.1	SCV36201.1, SCV49661.1
OG0000243	10	TCONS_00005993.p1, TCONS_00018375.p1, TCONS_00018399.p1	EWG38418.1		TXC02177.1, TXC05653.1	QKD61027.1, QKD61031.1		CEI41941.1	CVL08396.1, CVL08398.1	CVK94957.1, CVK94958.1	CZR42740.1, CZR44074.1, CZR44075.1	CCT70574.1, CCT74313.1	SCV36260.1, SCV47057.1, SCV47058.1
OG0000244	12	TCONS_00005263.p1	EWG38260.1, KYG13803.1	TVY60957.1, TVY61274.1	TXC06095.1, TXC06096.1	QKD56644.1	PILON8_transcript4657_R0	CEI39951.1, CEI63537.1	CVK92272.1, CVK92275.1	CVL07879.1, CVL07885.1	CZR42869.1, CZR42873.1	CCT70685.1, CCT70686.1	SCV36492.1, SCV36498.1
OG0000245	12	TCONS_00005667.p1	EWG38717.1	TVY61439.1, TVY74322.1, TVY74402.1, TVY74679.1, TVY74683.1, TVY75495.1	TXC05615.1	QKD56308.1, QKD56893.1, QKD56967.1	PILON8_transcript4308_R0	CEI60968.1	CVK91611.1, CVL13263.1	CVK91158.1, CVL08169.1	CZR42483.1	CCT70334.1	SCV35813.1
OG0000246	12	TCONS_00006144.p1, TCONS_00016589.p1	EWG48204.1	TVY78822.1	TXC06700.1, TXC06702.1, TXC09925.1	QKD51492.1	PILON8_transcript12671_R0	CEI39190.1	CVK91721.1, CVK93135.1	CVK89458.1, CVK91264.1, CVK91265.1	CZR39604.1, CZR42594.1	CCT65770.1, CCT70810.1	SCV26319.1, SCV36010.1
OG0000247	11	TCONS_00007319.p1, TCONS_00007887.p1	EWG53708.1, EWG54059.1	TVY73756.1, TVY77216.1	TXB95462.1, TXC08252.1	QKD49517.1, QKD61464.1	PILON8_transcript5555_R0, PILON8_transcript6014_R0	CEI39780.1, CEI70412.1	CVK85294.1, CVK86190.1	CVK85785.1, CVK86554.1	CZR37814.1, CZR38351.1		SCV51822.1
OG0000248	12	TCONS_00007358.p1, TCONS_00020369.p1	EWG52190.1, EWG53610.1	TVY64399.1, TVY76968.1	TXC00185.1, TXC07732.1	QKD49427.1	PILON8_transcript15234_R0, PILON8_transcript5633_R0	CEI66183.1	CVK85977.1, CVL13503.1	CVK97933.1	CZR38261.1, CZR48035.1	CCT67642.1, CCT73156.1	SCV41544.1, SCV52641.1
OG0000249	11	TCONS_00007985.p1, TCONS_00019668.p1	EWG35865.1, EWG53608.1	TVY70492.1, TVY76970.1	TXC07726.1	QKD46517.1, QKD49423.1	PILON8_transcript5635_R0		CVK84508.1, CVK84512.1, CVK85971.1	CVK85067.1	CZR32073.1, CZR32080.1, CZR38259.1	CCT63276.1, CCT67855.1	SCV33724.1, SCV52637.1
OG0000250	9	TCONS_00007990.p1, TCONS_00008486.p1, transcript5651	EWG46126.1		TXB95422.1, TXB98256.1		PILON8_transcript5651_R0	CEI67395.1, CEI67644.1	CVK85932.1, CVL03552.1		CZR38242.1, CZR48943.1, CZR48944.1, CZR48945.1	CCT67861.1, CCT72825.1, CCT76217.1	SCV39434.1, SCV52602.1, SCV57599.1
OG0000251	12	TCONS_00007491.p1, TCONS_00014977.p1	EWG47651.1, EWG53879.1	TVY74598.1	TXB95495.1, TXB96786.1	QKD61646.1	PILON8_transcript11340_R0, PILON8_transcript5883_R0	CEI62333.1, CEI68083.1	CVK85462.1, CVL11287.1	CVK86061.1, CVK96765.1	CZR37976.1, CZR46102.1	CCT72053.1	SCV36958.1, SCV52103.1
OG0000252	11	TCONS_00007526.p1, TCONS_00010663.p1	EWG41175.1	TVY60040.1, TVY63981.1, TVY67227.1, TVY75112.1	TXB95862.1, TXC00842.1	QKD53863.1, QKD56722.1, QKD61566.1	PILON8_transcript5957_R0		CVK85379.1	CVK85919.1, CVL03381.1, CVL08650.1	CZR37895.1	CCT76029.1	SCV48697.1, SCV51970.1
OG0000253	12	TCONS_00007713.p1, TCONS_00013485.p1	EWG53602.1	TVY65450.1, TVY77038.1	TXC08786.1, TXC09615.1	QKD49418.1	PILON8_transcript10220_R0, PILON8_transcript5640_R0	CEI66182.1	CVK85963.1, CVL06421.1	CVL08436.1	CZR38255.1, CZR40510.1, CZR47389.1	CCT66587.1, CCT67644.1	SCV25205.1, SCV52630.1
OG0000254	12	TCONS_00008324.p1	EWG52220.1	TVY64750.1, TVY64972.1	TXC00001.1, TXC07901.1	QKD57988.1, QKD59190.1	PILON8_transcript6381_R0, PILON8_transcript6381_R1	CEI66216.1	CVK96099.1, CVL03713.1	CVK98018.1, CVL06829.1	CZR48089.1, CZR49014.1	CCT72890.1, CCT73197.1	SCV39675.1, SCV41767.1
OG0000255	12	TCONS_00009613.p1, transcript7158	EWG42697.1	TVY77187.1	TXC08085.1, TXC08335.1	QKD50257.1	PILON8_transcript7158_R0, PILON8_transcript7159_R0	CEI69328.1, CEI69329.1	CVK87305.1, CVK87308.1	CVK87650.1, CVK87651.1	CZR39113.1, CZR39114.1	CCT66826.1, CCT66827.1	SCV58155.1, SCV58156.1
OG0000256	12	TCONS_00009361.p1	EWG42581.1, EWG50080.1	TVY66446.1, TVY77681.1	TXC01451.1, TXC08048.1	QKD50363.1, QKD55206.1, QKD57574.1	PILON8_transcript7244_R0	CEI66285.1	CVK86969.1, CVL00399.1	CVK87886.1, CVL02187.1	CZR39235.1, CZR47350.1	CCT69190.1	SCV30641.1, SCV58363.1
OG0000257	12	TCONS_00010327.p1, TCONS_00012069.p1	EWG45872.1, EWG54779.1	TVY60278.1	TXB98768.1	QKD57961.1, QKD62408.1	PILON8_transcript7993_R0, PILON8_transcript8990_R0	CEI63354.1	CVL05571.1, CVL12852.1	CVL00316.1, CVL07693.1	CZR40627.1, CZR45688.1	CCT70832.1, CCT75412.1	SCV49879.1, SCV54244.1
OG0000258	12	TCONS_00010938.p1	EWG51469.1	TVY62551.1, TVY62552.1, TVY64601.1, TVY73629.1, TVY74741.1, TVY75146.1	TXB96979.1, TXB97892.1, TXC00027.1	QKD59617.1	PILON8_transcript8597_R0	CEI62877.1, CEI63300.1	CVL09635.1	CVK93028.1, CVL08186.1	CZR47477.1	CCT73508.1	SCV43527.1
OG0000259	12	TCONS_00012076.p1	EWG51099.1, EWG54999.1	TVY64491.1	TXB99820.1	QKD59871.1	PILON8_transcript8388_R1, PILON8_transcript9065_R0	CEI62627.1, CEI64714.1	CVL05991.1, CVL10592.1	CVL04699.1, CVL07418.1	CZR45908.1, CZR47723.1	CCT73733.1, CCT75170.1	SCV44392.1, SCV50315.1, SCV57851.1
OG0000260	12	TCONS_00012119.p1, TCONS_00015550.p1	EWG41238.1	TVY67170.1, TVY77871.1	TXC01766.1, TXC07208.1	QKD48688.1, QKD53823.1	PILON8_transcript9191_R0	CEI67796.1	CVL11230.1, CVL12305.1	CVK91824.1, CVK96753.1	CZR43802.1, CZR46038.1	CCT67996.1, CCT72042.1	SCV28413.1, SCV36940.1
OG0000261	12	TCONS_00012736.p1	EWG40999.1	TVY66934.1	TXC01291.1	QKD46403.1, QKD54024.1, QKD57122.1, QKD57453.1, QKD57650.1, QKD57710.1	PILON8_transcript9399_R0	CEI66303.1	CVK90632.1, CVL12326.1	CVK92128.1	CZR43568.1	CCT68016.1, CCT68202.1, CCT74152.1	SCV28458.1, SCV28723.1
OG0000262	12	TCONS_00013801.p1, TCONS_00013894.p1	EWG50002.1, EWG54492.1	TVY63415.1, TVY79663.1	TXB98995.1, TXC10420.1	QKD51905.1	PILON8_transcript10568_R0	CEI41848.1	CVK99032.1, CVL00621.1	CVK97886.1, CVL02065.1	CZR47257.1, CZR48605.1	CCT65377.1, CCT69107.1	SCV27206.1, SCV30453.1
OG0000263	12	TCONS_00014673.p1	EWG55119.1	TVY61570.1, TVY75237.1	TXB97795.1, TXC06320.1	QKD55494.1	PILON8_transcript11006_R0, PILON8_transcript11006_R1	CEI61327.1	CVL04972.1, CVL11890.1	CVK94024.1, CVK98629.1, CVL07245.1	CZR36289.1, CZR49264.1	CCT64691.1, CCT70728.1	SCV34467.1, SCV45832.1
OG0000264	11	TCONS_00014611.p1, TCONS_00016811.p1	EWG44697.1, EWG55078.1	TVY79588.1	TXC09672.1, TXC11277.1	QKD50644.1, QKD53494.1	PILON8_transcript11052_R0, PILON8_transcript11784_R0		CVL06531.1, CVL11854.1	CVK98584.1, CVL08322.1	CZR40442.1, CZR49219.1	CCT66522.1, CCT69656.1	SCV25273.1, SCV34513.1
OG0000265	12	TCONS_00015191.p1, TCONS_00019638.p1	EWG35934.1, EWG47710.1	TVY67879.1, TVY70690.1	TXC02187.1, TXC03270.1	QKD46577.1	PILON8_transcript11211_R0, PILON8_transcript11211_R3, PILON8_transcript14726_R0	CEI63569.1	CVK84293.1, CVL11121.1	CVK84985.1	CZR32598.1	CCT63211.1, CCT71942.1	SCV33568.1, SCV36693.1
OG0000266	12	TCONS_00016129.p1, TCONS_00019308.p1	EWG44712.1	TVY73856.1, TVY79567.1	TXB97974.1, TXC02801.1, TXC06495.1, TXC09737.1	QKD50627.1	PILON8_transcript11764_R0	CEI61908.1	CVL06502.1	CVL08363.1, CVL08899.1, CVL09117.1	CZR35884.1, CZR40470.1, CZR49763.1	CCT66549.1	SCV25245.1
OG0000267	12	TCONS_00017054.p1	EWG52961.1	TVY64065.1, TVY64867.1	TXB99171.1, TXB99597.1	QKD58751.1, QKD59158.1	PILON8_transcript12925_R0, PILON8_transcript12925_R1	CEI70147.1	CVK98045.1, CVL03656.1	CVL05651.1, CVL07984.1	CZR41463.1, CZR48985.1	CCT71565.1, CCT72862.1	SCV39576.1, SCV56865.1
OG0000268	12	TCONS_00017105.p1	EWG53133.1, EWG53134.1	TVY63116.1, TVY64011.1	TXB98243.1, TXB98244.1	QKD58846.1	PILON8_transcript13026_R0	CEI70237.1, CEI70238.1	CVK97857.1, CVK97858.1	CVL05489.1, CVL05490.1	CZR41557.1, CZR41558.1	CCT71649.1, CCT71650.1	SCV57049.1, SCV57051.1
OG0000269	12	TCONS_00017412.p1	EWG41298.1, EWG44992.1, EWG48903.1	TVY63566.1	TXB99344.1	QKD56424.1, QKD58953.1	PILON8_transcript13119_R0	CEI70681.1	CVK88310.1, CVL12435.1	CVK94582.1, CVK99388.1	CZR35950.1, CZR37418.1, CZR44675.1	CCT63681.1, CCT64998.1	SCV45278.1, SCV58491.1
OG0000270	12	TCONS_00018624.p1	EWG46978.1	TVY77384.1, TVY77385.1	TXC08878.1	QKD49160.1, QKD49161.1	PILON8_transcript14009_R0	CEI66088.1	CVK90765.1, CVL01637.1	CVK97419.1	CZR43623.1, CZR46556.1, CZR46557.1, CZR46558.1	CCT68151.1, CCT72457.1	SCV28667.1, SCV38009.1, SCV38011.1
OG0000271	12	TCONS_00018745.p1, TCONS_00018959.p1	EWG49315.1	TVY67806.1	TXC03117.1	QKD60850.1	PILON8_transcript14251_R0, PILON8_transcript14251_R1, PILON8_transcript14251_R2, PILON8_transcript4606_R0	CEI60069.1, CEI62149.1, CEI63813.1, CEI68084.1	CVL09871.1	CVK94788.1, CVK95246.1	CZR43968.1, CZR44290.1	CCT74472.1	SCV47360.1
OG0000272	11	TCONS_00018749.p1, TCONS_00019883.p1	EWG54902.1, EWG55906.1	TVY60058.1, TVY68191.1	TXB97744.1, TXC02842.1	QKD61190.1, QKD62343.1	PILON8_transcript14869_R0		CVL05909.1, CVL08703.1	CVK94752.1, CVL07555.1	CZR43899.1, CZR45823.1	CCT74167.1, CCT75279.1	SCV46904.1, SCV50145.1
OG0000273	11	TCONS_00019311.p1	EWG41174.1, EWG53222.1	TVY63782.1, TVY74752.1	TXB97962.1, TXC00844.1, TXC00845.1	QKD58905.1		CEI67420.1, CEI70524.1	CVK97791.1, CVL12340.1	CVL05373.1, CVL08666.1	CZR41639.1, CZR43763.1	CCT68031.1, CCT71885.1	SCV28486.1, SCV57185.1
OG0000274	11		EWG44808.1, EWG54247.1	TVY79090.1	TXC04449.1, TXC09825.1	QKD46570.1, QKD50523.1, QKD57779.1, QKD57794.1, QKD57872.1, QKD61322.1	PILON8_transcript2163_R1	CEI38394.1	CVK84317.1, CVL06235.1	CVK84993.1	CZR32543.1, CZR40585.1	CCT66651.1	SCV25138.1, SCV33586.1
OG0000275	5			TVY62668.1	TXB96452.1, TXB96872.1, TXB97811.1, TXB97846.1, TXB97921.1	QKD56909.1, QKD57120.1, QKD57175.1, QKD57233.1, QKD57675.1, QKD57688.1, QKD57709.1, QKD57725.1, QKD57850.1, QKD61238.1, QKD61240.1				CVL08865.1, CVL08872.1, CVL09237.1	CZR49811.1
OG0000276	5			TVY73976.1	TXB95648.1, TXB96345.1, TXB96361.1, TXB96524.1, TXB96600.1, TXB97842.1, TXB97938.1, TXB98074.1, TXB99393.1, TXB99544.1, TXC02447.1, TXC03698.1, TXC06331.1, TXC06393.1, TXC08422.1, TXC08658.1, TXC09756.1	QKD56801.1		CEI70955.1		CVL09545.1
OG0000277	11	TCONS_00000394.p1	EWG51823.1, EWG51824.1	TVY59734.1, TVY60352.1	TXB97477.1, TXB97537.1	QKD62844.1, QKD62845.1	PILON8_transcript230_R0, PILON8_transcript231_R0		CVL12914.1, CVL12915.1	CVL03845.1, CVL03847.1	CZR45294.1, CZR45295.1	CCT75784.1	SCV49217.1, SCV49219.1
OG0000278	12	TCONS_00000177.p1, TCONS_00007904.p1	EWG51694.1, EWG54074.1	TVY75384.1	TXB95429.1	QKD61481.1	PILON8_transcript338_R0, PILON8_transcript6045_R0	CEI41892.1, CEI62186.1	CVK85280.1, CVL11747.1	CVK85763.1, CVL03622.1	CZR37801.1, CZR45164.1	CCT75908.1	SCV48972.1, SCV51805.1
OG0000279	10	TCONS_00000331.p1, TCONS_00007415.p1	EWG51706.1, EWG53481.1	TVY77624.1			PILON8_transcript302_R0, PILON8_transcript5737_R0	CEI61406.1, CEI61523.1, CEI63651.1	CVK85680.1, CVL11787.1	CVK86324.1, CVL03678.1	CZR38141.1, CZR45203.1	CCT67726.1, CCT75867.1	SCV49044.1, SCV52407.1
OG0000280	12	TCONS_00000639.p1	EWG42177.1, EWG42179.1, EWG42180.1	TVY65280.1, TVY72867.1, TVY72868.1	TXC11465.1	QKD53075.1	PILON8_transcript604_R0	CEI40615.1, CEI40617.1	CVK97265.1, CVK97271.1	CVK93592.1	CZR36624.1, CZR36626.1	CCT64379.1	SCV46410.1, SCV46413.1
OG0000281	12	TCONS_00000821.p1	EWG41673.1, EWG41674.1	TVY60275.1, TVY72654.1, TVY72655.1	TXC11725.1, TXC11998.1	QKD53440.1	PILON8_transcript983_R0	CEI68189.1	CVL04885.1, CVL04886.1	CVK94080.1, CVK94082.1	CZR36253.1	CCT64721.1, CCT64722.1	SCV45767.1, SCV45768.1
OG0000282	12	TCONS_00001144.p1, TCONS_00010421.p1	EWG41672.1, EWG45958.1	TVY63237.1	TXB99304.1	QKD57998.1	PILON8_transcript7916_R0, PILON8_transcript984_R0	CEI41755.1	CVL04884.1, CVL13812.1	CVK94083.1, CVL00479.1	CZR36252.1, CZR40716.1	CCT64723.1, CCT70914.1	SCV45766.1, SCV54076.1
OG0000283	12	TCONS_00001935.p1, TCONS_00002988.p1	EWG36358.1, EWG36361.1	TVY71032.1, TVY71035.1	TXC03965.1, TXC03972.1	QKD46853.1	PILON8_transcript2210_R0	CEI64448.1	CVK83568.1, CVK83572.1	CVK84650.1, CVK84651.1	CZR33596.1, CZR33598.1	CCT63504.1	SCV32961.1, SCV32964.1
OG0000284	12	TCONS_00002526.p1, TCONS_00003165.p1	EWG37123.1	TVY70209.1, TVY70460.1	TXC03554.1, TXC04029.1	QKD47141.1, QKD47322.1	PILON8_transcript1729_R0, PILON8_transcript1908_R1	CEI64067.1, CEI64554.1	CVK82888.1, CVK95020.1	CVK84197.1	CZR34230.1, CZR34637.1	CCT62514.1	SCV31973.1
OG0000285	12	TCONS_00002668.p1	EWG36380.1	TVY60018.1, TVY70193.1	TXB97439.1, TXC04056.1	QKD46869.1	PILON8_transcript2192_R0	CEI64432.1, CEI67706.1	CVK83530.1, CVL05944.1	CVK84620.1, CVL07502.1	CZR33629.1, CZR45856.1	CCT62903.1, CCT76046.1	SCV32929.1, SCV50216.1
OG0000286	11	TCONS_00003256.p1, TCONS_00004234.p1	EWG36272.1, EWG36273.1, EWG48606.1	TVY68450.1, TVY70634.1	TXC04126.1	QKD46796.1	PILON8_transcript3038_R0		CVK83725.1, CVL11477.1	CVK84732.1, CVK96214.1	CZR33475.1, CZR44970.1	CCT62971.1, CCT75099.1	SCV33081.1, SCV48571.1
OG0000287	12	TCONS_00003933.p1, TCONS_00014844.p1	EWG50171.1, EWG50821.1	TVY70749.1	TXC05397.1	QKD48017.1	PILON8_transcript11183_R0, PILON8_transcript2518_R0	CEI65199.1	CVL04270.1, CVL12540.1	CVL03236.1	CZR35354.1, CZR49604.1, CZR49836.1	CCT61895.1, CCT76260.1	SCV51308.1, SCV57493.1
OG0000288	10	transcript3010	EWG44707.1, EWG50815.1			QKD56413.1	PILON8_transcript3010_R0	CEI67396.1, CEI67429.1	CVK91738.1, CVL03294.1, CVL03295.1, CVL13824.1	CVL04921.1, CVL06204.1	CZR35835.1	CCT65327.1, CCT70453.1, CCT73853.1	SCV27340.1, SCV36038.1, SCV50458.1
OG0000289	12	TCONS_00005140.p1, TCONS_00005972.p1	EWG38567.1, EWG38569.1	TVY61167.1, TVY61379.1	TXC06735.1, TXC06738.1	QKD56422.1	PILON8_transcript4430_R0	CEI60351.1	CVK91727.1, CVK91728.1	CVK91273.1, CVK91274.1	CZR42600.1	CCT70442.1, CCT70443.1	SCV36020.1, SCV36021.1
OG0000290	11	TCONS_00005268.p1, TCONS_00006173.p1	EWG38329.1, KYG13826.1	TVY61609.1	TXC06847.1	QKD56653.1	PILON8_transcript4666_R0, PILON8_transcript4666_R1		CVK92079.1, CVK92300.1	CVL07862.1, CVL08050.1	CZR42793.1, CZR42794.1, CZR42884.1	CCT70625.1, CCT70694.1	SCV36355.1, SCV36516.1
OG0000291	11	TCONS_00005774.p1, TCONS_00015632.p1	EWG38458.1	TVY78729.1	TXC09344.1	QKD50614.1, QKD60170.1	PILON8_transcript11753_R0, PILON8_transcript4523_R0		CVK91869.1, CVL06496.1	CVK91412.1, CVL08390.1	CZR40476.1, CZR42700.1	CCT66559.1, CCT70540.1	SCV25233.1, SCV25234.1, SCV36198.1
OG0000292	11	TCONS_00007063.p1	EWG45080.1	TVY72953.1	TXC01267.1, TXC11847.1	QKD52361.1		CEI67648.1, CEI68398.1, CEI68399.1	CVK88494.1, CVL00614.1	CVK99463.1, CVL02068.1, CVL08875.1	CZR37335.1, CZR47262.1	CCT63756.1, CCT69111.1	SCV30463.1, SCV56417.1
OG0000293	12	TCONS_00006678.p1, TCONS_00007184.p1	EWG44970.1	TVY71836.1	TXC11187.1	QKD52275.1, QKD52276.1	PILON8_transcript4817_R0	CEI69201.1, CEI69202.1	CVL12251.1, CVL12252.1	CVK99364.1, CVK99365.1	CZR37440.1, CZR37441.1	CCT63661.1, CCT63662.1	SCV58530.1, SCV58532.1
OG0000294	12	TCONS_00006828.p1	EWG45422.1	TVY72333.1, TVY77049.1	TXC07583.1, TXC10924.1	QKD50302.1, QKD52568.1	PILON8_transcript5131_R0	CEI68936.1	CVK87167.1, CVK88997.1	CVK87744.1, CVK99718.1	CZR37132.1, CZR39164.1	CCT63933.1	SCV56029.1, SCV58257.1, SCV58259.1
OG0000295	12	TCONS_00006855.p1, TCONS_00019197.p1	EWG45500.1, EWG53280.1	TVY73047.1	TXC11503.1	QKD52620.1	PILON8_transcript14435_R0, PILON8_transcript5188_R0	CEI40363.1	CVK89128.1, CVK97740.1	CVK99809.1, CVL05312.1	CZR37081.1, CZR41703.1	CCT63981.1, CCT71764.1	SCV55916.1, SCV57288.1
OG0000296	12	transcript6020	EWG54063.1	TVY63936.1, TVY69893.1, TVY74727.1	TXB96028.1, TXB99255.1	QKD58018.1, QKD61471.1	PILON8_transcript6020_R0	CEI70418.1	CVK85289.1, CVL12786.1	CVK85778.1, CVL00444.1	CZR37809.1, CZR40697.1	CCT70895.1	SCV51816.1, SCV54116.1
OG0000297	12	TCONS_00009094.p1, TCONS_00011866.p1	EWG43325.1, EWG54911.1	TVY77534.1	TXC07996.1	QKD49842.1	PILON8_transcript6710_R0, PILON8_transcript9130_R0	CEI69020.1	CVK88145.1, CVL05922.1	CVK86915.1, CVL07543.1	CZR38685.1, CZR45835.1	CCT67226.1, CCT75260.1	SCV50172.1, SCV54986.1
OG0000298	12	TCONS_00009113.p1	EWG43271.1, EWG43272.1	TVY77653.1, TVY77656.1	TXC08151.1, TXC08152.1	QKD49881.1	PILON8_transcript6747_R0	CEI69063.1, CEI69064.1	CVK88105.1, CVK88106.1	CVK86974.1, CVK86975.1	CZR38724.1, CZR38725.1	CCT67190.1	SCV54903.1, SCV54905.1
OG0000299	12	TCONS_00009256.p1	EWG42877.1	TVY74140.1, TVY78068.1	TXB96086.1, TXC07842.1	QKD50116.1, QKD56860.1, QKD57208.1, QKD61902.1	PILON8_transcript7015_R0	CEI63292.1	CVK87709.1	CVK87402.1	CZR38966.1, CZR48821.1	CCT66968.1, CCT73118.1	SCV39070.1, SCV54433.1
OG0000300	12	TCONS_00009344.p1	EWG42627.1	TVY74193.1, TVY76586.1	TXB96085.1	QKD50325.1, QKD62097.1	PILON8_transcript7212_R0	CEI63430.1, CEI69285.1	CVK87108.1	CVK87787.1, CVL06856.1	CZR39185.1, CZR49050.1	CCT72922.1, CCT72923.1	SCV39819.1, SCV39821.1, SCV58302.1
OG0000301	12	TCONS_00017984.p1, transcript7177	EWG42674.1, EWG52326.1	TVY65006.1, TVY78098.1	TXB99375.1	QKD50274.1	PILON8_transcript13546_R0, PILON8_transcript7177_R0	CEI63264.1	CVK87246.1, CVK96276.1	CVK87683.1, CVK98152.1	CZR39134.1, CZR48187.1	CCT66808.1, CCT73282.1	SCV42086.1
OG0000302	12	TCONS_00010660.p1, TCONS_00012627.p1, TCONS_00013270.p1	EWG49537.1	TVY66148.1	TXC01898.1, TXC05305.1	QKD54828.1	PILON8_transcript10137_R0, PILON8_transcript7999_R0	CEI39859.1, CEI59947.1, CEI63552.1, CEI66605.1, CEI70343.1	CVL02381.1	CVL01691.1	CZR46958.1	CCT68922.1	SCV29841.1
OG0000303	12	TCONS_00011278.p1, TCONS_00020300.p1	EWG51073.1, EWG52196.1	TVY64980.1	TXC00179.1	QKD59140.1	PILON8_transcript15173_R0, PILON8_transcript15173_R1	CEI67730.1	CVL10568.1, CVL13508.1	CVK97925.1, CVL04730.1	CZR47747.1, CZR48030.1	CCT73151.1, CCT73756.1	SCV41522.1, SCV44498.1
OG0000304	11	TCONS_00011095.p1	EWG51051.1	TVY65444.1	TXC00265.1, TXC08546.1	QKD49234.1, QKD59902.1	PILON8_transcript8311_R0	CEI62594.1, CEI63463.1, CEI67891.1, CEI70863.1	CVK90574.1, CVK98635.1, CVL10548.1, CVL12483.1	CVK91303.1	CZR47767.1, CZR48574.1		SCV57729.1
OG0000305	12	transcript15172, transcript8289	EWG51074.1, EWG52195.1	TVY64672.1	TXB99561.1	QKD59141.1	PILON8_transcript15172_R0, PILON8_transcript8289_R0	CEI67729.1	CVL10569.1, CVL13507.1	CVK97928.1, CVL04729.1	CZR47746.1, CZR48031.1	CCT73152.1, CCT73755.1	SCV41525.1, SCV44495.1
OG0000306	12	TCONS_00011944.p1, TCONS_00017677.p1	EWG52572.1, EWG54997.1	TVY64465.1	TXB99938.1	QKD59468.1	PILON8_transcript13346_R0, PILON8_transcript9067_R0	CEI64716.1	CVK96470.1, CVL05989.1	CVK98447.1, CVL07421.1	CZR45906.1, CZR48382.1	CCT74047.1, CCT75172.1	SCV42888.1, SCV50313.1
OG0000307	10	TCONS_00012142.p1, TCONS_00014517.p1		TVY64732.1, TVY79771.1	TXB99428.1	QKD59255.1	PILON8_transcript10859_R0, PILON8_transcript9243_R0		CVK96234.1, CVK98785.1	CVK98111.1, CVK98953.1	CZR43729.1, CZR48153.1, CZR49450.1	CCT69454.1, CCT73252.1	SCV28549.1, SCV34273.1, SCV41961.1
OG0000308	11	TCONS_00013185.p1, TCONS_00019853.p1	EWG40982.1, EWG54904.1	TVY60539.1, TVY66424.1	TXB97741.1, TXC01352.1	QKD54036.1	PILON8_transcript14867_R0		CVK90586.1, CVL05902.1	CVK92161.1, CVL07558.1	CZR43551.1, CZR45820.1	CCT68217.1, CCT75283.1	SCV28740.1, SCV50138.1
OG0000309	11	TCONS_00013809.p1, TCONS_00017144.p1	EWG53211.1, EWG54435.1	TVY64031.1, TVY66599.1	TXB99331.1	QKD58897.1	PILON8_transcript10363_R0, PILON8_transcript13091_R0		CVK97802.1, CVK99087.1	CVL05393.1, CVL06208.1	CZR41630.1, CZR48660.1	CCT65325.1, CCT71703.1	SCV27344.1, SCV57170.1
OG0000310	10	TCONS_00013716.p1	EWG54454.1, EWG54455.1, EWG54456.1	TVY78809.1	TXC09330.1		PILON8_transcript10374_R0		CVK99073.1, CVK99074.1, CVK99075.1	CVL06186.1, CVL06188.1	CZR48646.1, CZR48647.1, CZR48648.1	CCT65337.1, CCT65338.1	SCV27309.1, SCV27312.1, SCV27314.1
OG0000311	12	TCONS_00013738.p1	EWG54052.1, EWG54375.1	TVY68443.1, TVY79291.1	TXB95540.1, TXC02997.1	QKD60826.1, QKD61495.1	PILON8_transcript10417_R0	CEI60085.1, CEI63242.1, CEI68029.1, CEI68030.1, CEI70726.1	CVK99121.1	CVL06264.1	CZR48696.1	CCT65292.1	SCV27410.1
OG0000312	11	TCONS_00014327.p1	EWG44667.1, EWG50060.1	TVY65854.1	TXC01121.1	QKD46705.1, QKD55168.1	PILON8_transcript10523_R0, PILON8_transcript7275_R1		CVL00494.1, CVL06553.1	CVK88185.1, CVL02130.1	CZR40418.1, CZR47314.1, CZR49867.1	CCT66500.1, CCT69156.1	SCV25297.1, SCV30562.1
OG0000313	11	TCONS_00015493.p1, TCONS_00015494.p1	EWG47433.1, EWG47434.1	TVY76713.1, TVY76716.1		QKD48838.1	PILON8_transcript11470_R0, PILON8_transcript2156_R1	CEI65951.1	CVL09482.1, CVL09484.1	CVK96917.1, CVK96919.1	CZR46225.1, CZR46226.1	CCT72177.1, CCT72178.1	SCV37202.1, SCV37204.1
OG0000314	12	TCONS_00017043.p1	EWG52934.1	TVY62409.1, TVY62538.1, TVY63138.1, TVY73761.1, TVY75374.1	TXB96493.1, TXB99154.1	QKD58731.1	PILON8_transcript12904_R0	CEI70128.1	CVK98086.1	CVL05682.1, CVL08230.1, CVL09328.1	CZR41443.1, CZR49743.1	CCT71549.1	SCV56831.1
OG0000315	11	TCONS_00018073.p1	EWG52475.1, EWG53374.1	TVY64565.1, TVY74855.1	TXB96259.1, TXB99737.1	QKD61705.1		CEI70633.1	CVK85175.1, CVK85524.1, CVK96393.1	CVK85601.1, CVK86165.1	CZR38039.1, CZR48304.1	CCT67794.1, CCT73395.1	SCV42530.1, SCV52225.1
OG0000316	11	TCONS_00018119.p1, TCONS_00019220.p1	EWG53352.1	TVY63818.1	TXB98818.1	QKD59034.1	PILON8_transcript13652_R0, PILON8_transcript13652_R1, PILON8_transcript14481_R0		CVL11594.1, CVL12601.1	CVK96039.1, CVL05255.1	CZR41767.1, CZR43885.1, CZR44854.1	CCT71815.1, CCT74998.1	SCV48367.1, SCV57392.1
OG0000317	12	TCONS_00018130.p1	EWG52642.1	TVY60487.1, TVY64614.1	TXC00447.1	QKD57162.1, QKD59512.1, QKD63127.1	PILON8_transcript13294_R0	CEI62987.1, CEI70855.1	CVK96511.1, CVL11653.1	CVK98488.1	CZR45068.1, CZR48425.1	CCT73411.1, CCT75987.1	SCV43062.1, SCV48802.1
OG0000318	12	TCONS_00017952.p1	EWG35914.1, EWG48687.1, EWG52419.1	TVY64991.1	TXB99910.1, TXC00298.1	QKD59351.1, QKD62202.1	PILON8_transcript13464_R0	CEI39880.1, CEI41704.1, CEI63139.1, CEI63342.1, CEI67399.1	CVK96355.1	CVK98281.1	CZR48267.1	CCT73359.1	SCV42383.1
OG0000319	12	TCONS_00018364.p1	EWG55709.1, EWG55710.1, EWG55711.1	TVY68077.1, TVY68082.1	TXC02238.1	QKD60980.1	PILON8_transcript13752_R0	CEI61996.1, CEI63385.1	CVL08298.1, CVL08302.1	CVK95022.1, CVK95023.1	CZR44121.1, CZR44122.1	CCT74351.1	SCV47125.1, SCV47128.1
OG0000320	11	TCONS_00018285.p1, transcript13711		TVY68003.1	TXC03073.1	QKD57224.1, QKD57409.1	PILON8_transcript13711_R0	CEI62026.1	CVL08238.1, CVL08239.1, CVL08242.1	CVK95091.1, CVK95092.1, CVL09277.1	CZR44171.1, CZR44172.1, CZR49703.1	CCT74389.1	SCV47199.1, SCV47203.1
OG0000321	11	TCONS_00019816.p1	EWG50900.1, EWG50901.1, KYG13581.1	TVY64896.1	TXC00082.1	QKD60035.1	PILON8_transcript14813_R0		CVL01321.1, CVL01322.1, CVL12723.1	CVL05027.1, CVL08935.1	CZR46777.1, CZR46778.1	CCT72677.1, CCT73937.1	SCV38945.1, SCV38947.1, SCV45115.1
OG0000322	3			TVY73899.1, TVY73902.1, TVY74201.1, TVY74405.1, TVY74976.1, TVY75514.1	TXB95525.1, TXB97875.1, TXB97946.1, TXB98093.1, TXB98907.1, TXC12404.1, TXC12407.1	QKD56738.1, QKD57106.1, QKD57107.1, QKD57238.1, QKD57473.1, QKD57580.1, QKD57705.1
OG0000323	1											CCT63460.1, CCT63530.1, CCT63531.1, CCT65150.1, CCT65168.1, CCT66678.1, CCT66698.1, CCT66785.1, CCT66787.1, CCT67524.1, CCT67525.1, CCT69395.1, CCT69396.1, CCT69954.1, CCT70745.1, CCT70804.1, CCT72264.1, CCT73072.1, CCT75299.1, CCT75300.1
OG0000324	12	TCONS_00000176.p1	EWG51691.1, EWG51692.1	TVY60421.1	TXB97078.1	QKD62965.1, QKD62966.1	PILON8_transcript337_R0	CEI61507.1, CEI65566.1	CVL11745.1, CVL11746.1	CVL03620.1	CZR45162.1, CZR45163.1	CCT75909.1, CCT76100.1	SCV48965.1, SCV48968.1
OG0000325	12	TCONS_00000245.p1, TCONS_00007620.p1	EWG52023.1, EWG54192.1	TVY60295.1	TXB96609.1	QKD62701.1	PILON8_transcript117_R0, PILON8_transcript6129_R0	CEI63213.1	CVK85172.1, CVL08953.1	CVK85600.1, CVL04061.1	CZR37640.1, CZR45414.1	CCT75665.1	SCV49428.1, SCV51661.1
OG0000326	11	TCONS_00000303.p1	EWG51806.1	TVY60416.1, TVY60611.1, TVY67274.1	TXB96874.1, TXC01334.1	QKD53786.1, QKD62855.1, QKD63123.1		CEI61565.1	CVL12257.1, CVL12931.1	CVK91902.1, CVL03817.1	CZR43854.1, CZR45278.1	CCT75797.1	SCV49186.1
OG0000327	12	TCONS_00001279.p1, TCONS_00005985.p1	EWG38473.1, EWG42256.1	TVY62196.1, TVY72088.1	TXC05780.1, TXC11893.1	QKD53026.1, QKD56497.1	PILON8_transcript4507_R0, PILON8_transcript549_R0	CEI40504.1	CVK97148.1	CVK93544.1	CZR36675.1	CCT64336.1, CCT70525.1	SCV46506.1
OG0000328	11	TCONS_00003012.p1, TCONS_00003272.p1	EWG36136.1	TVY69372.1, TVY70725.1	TXC05217.1	QKD46727.1	PILON8_transcript2364_R0, PILON8_transcript2366_R0		CVK83904.1, CVK83908.1	CVK84808.1, CVK84809.1	CZR33300.1, CZR33304.1	CCT63046.1, CCT63047.1	SCV33235.1, SCV33238.1
OG0000329	9	TCONS_00002021.p1, TCONS_00009972.p1, TCONS_00016135.p1		TVY62392.1, TVY62473.1, TVY62605.1, TVY63597.1	TXB99337.1, TXC09093.1	QKD46402.1, QKD50635.1, QKD57523.1, QKD57967.1			CVL12848.1	CVK85868.1, CVL00324.1	CZR40631.1	CCT66535.1	SCV54240.1
OG0000330	12	TCONS_00002817.p1, TCONS_00016662.p1	EWG38425.1, EWG38582.1, EWG54124.1	TVY79100.1	TXC09090.1	QKD50744.1	PILON8_transcript11888_R0, PILON8_transcript2487_R0	CEI63843.1	CVK91938.1, CVL06679.1	CVK88260.1, CVL02512.1	CZR40341.1, CZR40342.1	CCT66430.1	SCV25373.1
OG0000331	12	TCONS_00003890.p1, TCONS_00004902.p1	EWG39368.1, EWG50599.1	TVY61317.1	TXC06214.1	QKD55964.1	PILON8_transcript3924_R0	CEI41982.1, CEI60713.1	CVL00054.1, CVL02892.1	CVK90710.1	CZR35650.1, CZR42146.1	CCT61614.1, CCT70032.1	SCV35192.1, SCV50800.1
OG0000332	12	TCONS_00003636.p1	EWG50300.1	TVY70362.1, TVY73934.1, TVY74829.1, TVY75535.1	TXB96453.1, TXC04014.1	QKD48106.1	PILON8_transcript2610_R0	CEI65285.1, CEI65286.1	CVL04351.1	CVL03095.1, CVL03096.1, CVL08159.1	CZR35442.1	CCT61820.1	SCV51155.1
OG0000333	11	TCONS_00003782.p1	EWG50697.1, EWG50698.1		TXC03889.1	QKD62366.1	PILON8_transcript2906_R0	CEI60116.1, CEI66060.1, CEI68014.1	CVK86953.1, CVL03054.1	CVL02635.1, CVL03548.1	CZR35725.1, CZR39241.1, CZR49554.1	CCT61543.1	SCV50664.1, SCV58369.1
OG0000334	12	TCONS_00003788.p1, TCONS_00019811.p1	EWG50701.1, KYG13625.1	TVY73870.1	TXB95998.1	QKD61834.1	PILON8_transcript2915_R0	CEI65621.1, CEI70393.1	CVL03072.1	CVK97699.1, CVL02605.1	CZR35734.1, CZR46737.1	CCT61535.1, CCT72648.1	SCV38788.1, SCV50647.1
OG0000335	8	TCONS_00004492.p1, TCONS_00012162.p1	EWG41150.1			QKD53910.1	PILON8_transcript3043_R0, PILON8_transcript9276_R0		CVK90931.1, CVK90962.1, CVL11482.1, CVL13524.1		CZR43693.1, CZR43706.1, CZR44965.1	CCT68076.1, CCT68088.1, CCT75094.1	SCV28585.1, SCV28598.1, SCV48561.1
OG0000336	11	TCONS_00004069.p1, TCONS_00018504.p1	EWG48756.1, KYG13663.1	TVY74806.1	TXB95793.1	QKD61799.1	PILON8_transcript13847_R0, PILON8_transcript3171_R0		CVL01385.1, CVL11639.1	CVK95985.1, CVK97660.1	CZR44807.1, CZR46698.1	CCT72611.1, CCT74953.1	SCV38631.1, SCV48266.1
OG0000337	11	TCONS_00004653.p1, TCONS_00012587.p1	EWG48973.1, EWG49558.1	TVY68175.1	TXC01584.1, TXC02602.1	QKD54846.1, QKD60544.1	PILON8_transcript10119_R0		CVL02362.1, CVL07316.1	CVK95786.1, CVL01720.1	CZR44610.1, CZR46975.1	CCT68942.1, CCT75155.1	SCV29880.1
OG0000338	12	TCONS_00014923.p1, transcript3122, transcript7743	EWG47683.1	TVY78073.1	TXC08128.1	QKD48633.1, QKD63116.1	PILON8_transcript11244_R0	CEI60258.1	CVL11182.1, CVL11707.1, CVL11754.1	CVK96646.1	CZR45171.1, CZR45984.1	CCT75901.1	SCV36759.1, SCV48983.1
OG0000339	11	TCONS_00005975.p1	EWG38555.1, EWG55775.1	TVY66270.1	TXC02253.1, TXC06598.1	QKD61059.1		CEI60174.1, CEI67629.1, CEI68215.1, CEI68216.1	CVK91746.1	CVK91294.1	CZR42618.1, CZR44036.1	CCT70462.1, CCT74287.1	SCV36055.1, SCV47031.1
OG0000340	10	TCONS_00005747.p1, TCONS_00009971.p1	EWG38519.1, EWG45878.1	TVY63777.1	TXB99334.1		PILON8_transcript4468_R0, PILON8_transcript7987_R0		CVK91772.1, CVL12847.1	CVK91323.1, CVL00325.1	CZR40632.1, CZR42643.1	CCT70489.1, CCT70836.1	SCV36099.1, SCV36100.1, SCV54239.1
OG0000341	12	TCONS_00006179.p1, TCONS_00007627.p1	EWG54197.1	TVY75393.1	TXB95568.1	QKD61382.1	PILON8_transcript6144_R0, PILON8_transcript6144_R1	CEI63330.1	CVK92121.1, CVL13708.1	CVL07819.1, CVL08025.1, CVL08756.1	CZR37623.1, CZR42814.1	CCT70640.1	SCV36387.1, SCV51642.1
OG0000342	12	TCONS_00005827.p1	EWG52479.1	TVY61897.1, TVY64569.1	TXC06142.1	QKD59395.1	PILON8_transcript4642_R0	CEI41635.1	CVK92214.1, CVK96397.1, CVL12552.1	CVK98347.1, CVL07919.1	CZR42850.1, CZR48308.1	CCT70671.1, CCT73399.1	SCV36455.1, SCV42543.1
OG0000343	11	TCONS_00007029.p1, TCONS_00007172.p1	EWG44911.1, EWG45976.1		TXC11174.1	QKD53211.1	PILON8_transcript4758_R0, PILON8_transcript4759_R0	CEI40795.1, CEI61493.1	CVL12192.1, CVL12193.1	CVK99297.1	CZR37501.1	CCT63610.1, CCT64469.1, CCT64473.1, CCT64476.1	SCV58636.1
OG0000344	10	TCONS_00006630.p1, transcript4727	EWG49073.1	TVY67015.1, TVY67951.1	TXB99784.1, TXB99787.1, TXC00207.1, TXC01746.1, TXC02530.1	QKD54159.1, QKD60636.1			CVL07473.1	CVK95631.1, CVL00314.1	CZR44518.1	CCT70831.1, CCT74682.1	SCV47753.1
OG0000345	12	TCONS_00006659.p1	EWG44940.1	TVY72841.1	TXC12074.1	QKD52248.1	PILON8_transcript4789_R0	CEI41852.1, CEI60321.1, CEI63657.1, CEI66005.1, CEI66251.1, CEI67957.1, CEI70330.1	CVL12225.1	CVK99340.1, CVL08145.1	CZR37467.1	CCT63638.1	SCV58579.1
OG0000346	12	transcript4884	EWG45062.1, EWG48675.1	TVY68299.1, TVY71607.1	TXC02580.1	QKD52351.1	PILON8_transcript4884_R0	CEI68955.1	CVK88430.1, CVL11556.1	CVK96085.1, CVK99432.1	CZR37366.1, CZR44894.1	CCT63728.1, CCT75032.1	SCV48433.1, SCV56448.1
OG0000347	12	TCONS_00007481.p1	EWG53860.1	TVY74532.1, TVY78751.1	TXB96010.1, TXB96323.1	QKD58993.1, QKD62230.1, QKD62291.1	PILON8_transcript5863_R0	CEI63615.1, CEI70407.1, CEI70594.1	CVK85482.1	CVK86098.1	CZR37997.1, CZR49798.1	CCT67819.1	SCV52140.1
OG0000348	12	TCONS_00007486.p1	EWG53866.1	TVY73717.1, TVY74097.1, TVY74224.1, TVY75006.1, TVY75039.1	TXB96009.1, TXB97771.1, TXB98077.1	QKD61660.1	PILON8_transcript5869_R0	CEI70579.1	CVK85476.1	CVK86090.1	CZR37991.1, CZR49662.1	CCT67931.1	SCV52133.1
OG0000349	11	TCONS_00007596.p1	EWG54127.1	TVY74583.1, TVY74585.1	TXB95941.1, TXB95948.1	QKD61433.1	PILON8_transcript6082_R0	CEI70534.1	CVK85192.1, CVK85239.1, CVK85240.1	CVK85696.1	CZR37709.1, CZR37755.1, CZR37756.1		SCV51670.1, SCV51758.1, SCV51760.1
OG0000350	9	TCONS_00008173.p1, TCONS_00014856.p1		TVY73708.1, TVY74368.1, TVY74501.1	TXB96703.1, TXB97005.1, TXB97479.1, TXB97924.1		PILON8_transcript11117_R0, PILON8_transcript6193_R0	CEI67853.1		CVL07158.1, CVL07203.1	CZR49522.1	CCT76145.1, CCT76182.1	SCV57655.1, SCV57743.1
OG0000351	11	TCONS_00008394.p1, TCONS_00008395.p1		TVY74052.1	TXB96186.1	QKD48583.1, QKD62138.1	PILON8_transcript6321_R0, PILON8_transcript6322_R0	CEI61806.1	CVL03863.1, CVL03864.1	CVL06893.1, CVL06894.1	CZR49081.1, CZR49082.1	CCT72956.1, CCT72957.1	SCV39936.1, SCV39939.1
OG0000352	12	TCONS_00008938.p1	EWG40781.1	TVY66956.1, TVY74507.1, TVY74610.1	TXC00513.1, TXC00515.1, TXC06984.1	QKD54172.1	PILON8_transcript7256_R0	CEI70857.1	CVK86927.1, CVK90240.1	CVK87908.1	CZR39250.1, CZR43405.1	CCT68344.1	SCV28882.1, SCV58378.1
OG0000353	12	TCONS_00009340.p1	EWG42639.1	TVY77974.1, TVY79096.1	TXC08670.1, TXC10185.1	QKD50311.1, QKD50529.1	PILON8_transcript7203_R0	CEI66168.1	CVK87138.1, CVL06249.1	CVK87763.1, CVL08562.1	CZR39173.1, CZR40579.1	CCT66645.1	SCV25144.1, SCV58282.1
OG0000354	10	TCONS_00010308.p1, TCONS_00018303.p1		TVY67674.1	TXB98560.1, TXC02887.1	QKD58038.1, QKD60984.1	PILON8_transcript13755_R0, PILON8_transcript7957_R0		CVL08312.1, CVL12813.1	CVK95015.1, CVL00394.1	CZR40667.1, CZR44117.1	CCT70869.1, CCT74347.1	SCV47118.1, SCV54170.1
OG0000355	12	TCONS_00010684.p1	EWG50906.1, EWG55839.1, EWG55840.1	TVY64893.1	TXC00079.1	QKD60030.1	PILON8_transcript8092_R0	CEI67406.1, CEI67583.1	CVL08588.1, CVL12718.1	CVL05035.1, CVL05060.1	CZR43961.1, CZR47943.1	CCT73940.1, CCT74223.1	SCV45125.1
OG0000356	11	TCONS_00011667.p1	EWG53169.1	TVY63032.1, TVY66633.1		QKD58870.1	PILON8_transcript8896_R0	CEI69305.1, CEI70560.1	CVK97835.1, CVL12118.1, CVL12119.1	CVL05451.1	CZR41587.1, CZR43856.1, CZR49699.1	CCT63534.1, CCT71674.1	SCV57097.1, SCV58795.1
OG0000357	11	TCONS_00011899.p1, TCONS_00011900.p1	EWG54735.1	TVY60004.1		QKD62526.1	PILON8_transcript8958_R0, PILON8_transcript8959_R0	CEI39861.1	CVL05498.1, CVL05500.1	CVL07727.1, CVL07728.1	CZR44998.1, CZR45658.1, CZR45659.1	CCT75440.1, CCT75441.1	SCV49836.1, SCV49837.1
OG0000358	11	TCONS_00012066.p1, TCONS_00012067.p1	EWG54758.1, EWG54759.1	TVY59905.1, TVY59908.1	TXB96694.1	QKD62543.1	PILON8_transcript8977_R0, PILON8_transcript8978_R0		CVL05538.1, CVL05541.1	CVL07704.1	CZR45676.1, CZR45677.1	CCT75422.1, CCT75423.1	SCV49860.1, SCV49862.1
OG0000359	11	TCONS_00012189.p1	EWG41091.1, EWG55540.1	TVY74924.1	TXB95649.1	QKD62167.1	PILON8_transcript9332_R0, PILON8_transcript9332_R1		CVK90792.1, CVL03903.1	CVK92027.1, CVL06911.1	CZR43635.1, CZR49102.1, CZR49770.1	CCT68140.1, CCT72983.1	SCV28655.1, SCV40020.1
OG0000360	12	TCONS_00012995.p1	EWG40254.1	TVY62360.1, TVY66504.1, TVY73841.1, TVY75138.1	TXB97781.1, TXC01726.1	QKD54517.1	PILON8_transcript9935_R0	CEI66961.1	CVL11359.1	CVK92778.1, CVL08209.1, CVL08217.1, CVL08237.1	CZR43062.1	CCT68645.1	SCV29236.1
OG0000361	10	TCONS_00013574.p1, TCONS_00017340.p1	EWG41199.1, EWG53173.1	TVY66073.1, TVY66693.1		QKD53861.1	PILON8_transcript13061_R0		CVK97830.1, CVL12338.1	CVL05440.1, CVL05442.1, CVL08518.1, CVL08670.1	CZR41600.1	CCT68029.1, CCT71883.1	SCV28481.1, SCV57120.1
OG0000362	10	TCONS_00013641.p1, TCONS_00013726.p1	EWG54398.1, EWG54400.1		TXC09023.1, TXC09024.1		PILON8_transcript10392_R0	CEI60126.1, CEI63515.1	CVK99115.1, CVK99117.1	CVL06255.1, CVL06258.1	CZR48689.1, CZR48691.1	CCT65296.1, CCT65298.1	SCV27398.1, SCV27401.1
OG0000363	11	TCONS_00013748.p1, TCONS_00015192.p1	EWG44679.1, EWG54366.1	TVY79983.1	TXC10224.1		PILON8_transcript10436_R0, PILON8_transcript11213_R0	CEI39737.1	CVK99150.1, CVL11142.1	CVK96588.1, CVL06318.1	CZR45943.1, CZR48728.1	CCT65260.1, CCT71921.1	SCV27471.1, SCV36718.1
OG0000364	12	TCONS_00013859.p1	EWG50076.1	TVY66937.1, TVY73938.1, TVY75316.1	TXB96820.1, TXB97316.1, TXC01449.1	QKD55203.1, QKD56761.1, QKD56808.1, QKD57228.1	PILON8_transcript10492_R0	CEI39929.1	CVL00410.1	CVL02180.1	CZR47346.1	CCT69186.1	SCV30633.1
OG0000365	12	TCONS_00013990.p1	EWG49699.1, EWG49700.1	TVY65971.1	TXC01142.1	QKD54951.1	PILON8_transcript10758_R0	CEI66512.1, CEI66513.1	CVL02211.1, CVL02213.1	CVL01872.1, CVL01874.1	CZR47076.1, CZR47077.1	CCT69409.1, CCT69430.1	SCV30086.1, SCV30088.1
OG0000366	12	TCONS_00014684.p1	EWG55074.1, EWG55075.1	TVY61156.1, TVY62134.1, TVY76345.1	TXC05742.1, TXC05743.1, TXC08373.1	QKD49475.1, QKD55541.1	PILON8_transcript11055_R0	CEI69741.1	CVL11851.1, CVL11852.1	CVK98582.1	CZR49217.1	CCT69659.1	SCV34515.1
OG0000367	12	TCONS_00015844.p1, TCONS_00019646.p1	EWG44182.1	TVY79131.1	TXC05102.1, TXC10136.1	QKD51003.1	PILON8_transcript12164_R0	CEI39350.1	CVK84263.1, CVL08039.1	CVK84968.1, CVK88684.1	CZR32690.1, CZR40090.1	CCT63201.1, CCT66207.1	SCV25622.1, SCV33543.1
OG0000368	12	TCONS_00015981.p1	EWG55907.1	TVY62533.1, TVY62534.1, TVY75370.1, TVY79111.1	TXB97072.1, TXC09561.1	QKD51263.1	PILON8_transcript12444_R0	CEI38965.1	CVL13098.1	CVK89108.1, CVL08127.1, CVL08241.1	CZR39820.1, CZR49746.1	CCT65964.1	SCV25890.1
OG0000369	12	TCONS_00016176.p1	EWG44600.1, EWG48609.1	TVY68481.1, TVY79120.1	TXC02209.1, TXC10095.1	QKD50600.1, QKD50723.1	PILON8_transcript11868_R0	CEI38525.1, CEI60122.1, CEI63555.1, CEI63599.1	CVL06626.1	CVK88238.1	CZR40364.1	CCT66449.1	SCV25351.1
OG0000370	12	TCONS_00018014.p1	EWG52260.1	TVY64497.1, TVY65354.1, TVY73770.1, TVY73771.1	TXB97927.1, TXB99680.1	QKD59229.1	PILON8_transcript13604_R0, PILON8_transcript13604_R1	CEI60344.1, CEI60345.1, CEI60346.1	CVK96150.1	CVK98050.1	CZR48119.1	CCT73218.1	SCV41841.1
OG0000371	12	TCONS_00018305.p1	EWG55721.1, EWG55722.1	TVY67579.1, TVY67586.1	TXC02732.1	QKD60989.1	PILON8_transcript13759_R0	CEI61878.1	CVL08326.1, CVL08329.1	CVK95005.1, CVK95007.1	CZR44109.1, CZR44111.1	CCT74341.1, CCT74342.1	SCV47108.1, SCV47109.1
OG0000372	11	TCONS_00018650.p1, TCONS_00020223.p1	EWG46955.1, EWG47006.1, EWG53747.1	TVY76307.1	TXC08110.1	QKD49132.1, QKD49183.1	PILON8_transcript13988_R0, PILON8_transcript15135_R0		CVL01690.1	CVK97457.1	CZR46513.1, CZR46532.1	CCT72436.1, CCT72480.1	SCV37913.1, SCV38093.1
OG0000373	12	TCONS_00018589.p1, TCONS_00018653.p1	EWG46996.1	TVY76877.1, TVY76878.1	TXC06964.1	QKD49141.1	PILON8_transcript14025_R0	CEI66040.1	CVL01714.1, CVL01716.1	CVK97395.1, CVK97396.1	CZR46520.1, CZR46521.1	CCT72442.1, CCT73056.1	SCV37947.1, SCV37951.1
OG0000374	11	TCONS_00019023.p1	EWG53831.1, EWG55984.1	TVY68328.1, TVY75180.1	TXC03087.1	QKD48478.1, QKD60868.1	PILON8_transcript14270_R0, PILON8_transcript14270_R1		CVK85513.1, CVL09854.1	CVK95215.1	CZR38028.1, CZR44266.1	CCT67913.1, CCT74457.1	SCV47328.1, SCV52202.1
OG0000375	11	TCONS_00019109.p1, TCONS_00019264.p1	EWG53306.1, EWG54287.1	TVY79693.1		QKD52055.1	PILON8_transcript14325_R0, PILON8_transcript14455_R0	CEI39938.1	CVK99278.1, CVL12639.1	CVL05288.1, CVL06437.1	CZR41729.1, CZR48790.1	CCT65201.1, CCT71790.1	SCV27600.1, SCV57338.1
OG0000376	12	TCONS_00019809.p1	KYG13630.1	TVY71726.1, TVY74036.1	TXB95795.1, TXB96279.1, TXC10956.1	QKD53491.1, QKD61828.1	PILON8_transcript14786_R0	CEI38418.1	CVL01353.1	CVK97693.1, CVK97694.1	CZR46731.1, CZR46732.1	CCT72645.1	SCV38769.1, SCV38774.1
OG0000377	9		EWG42565.1, EWG50822.1	TVY69826.1, TVY73738.1	TXB95481.1, TXC04701.1	QKD48505.1, QKD56837.1, QKD60164.1, QKD62243.1		CEI61713.1, CEI70810.1	CVL03308.1	CVK86405.1, CVL02500.1, CVL06406.1	CZR35848.1, CZR48773.1		SCV50426.1
OG0000378	9		EWG44751.1, EWG54224.1	TVY79146.1, TVY80232.1	TXC09616.1	QKD46409.1, QKD50579.1			CVL06401.1, CVL08710.1, CVL13723.1	CVL08454.1, CVL08739.1	CZR37607.1, CZR40518.1, CZR43896.1	CCT66595.1, CCT74164.1	SCV25196.1, SCV51626.1
OG0000379	9	TCONS_00000387.p1	EWG52087.1, EWG52088.1	TVY60258.1, TVY60259.1	TXB97305.1			CEI61403.1, CEI61404.1		CVL03954.1, CVL03955.1, CVL07101.1	CZR45386.1, CZR45387.1, CZR49480.1	CCT75730.1, CCT75731.1	SCV49314.1, SCV49317.1
OG0000380	12	TCONS_00000453.p1	EWG52037.1	TVY67817.1, TVY74712.1	TXB96280.1, TXB98904.1, TXC03057.1	QKD61085.1, QKD62236.1	PILON8_transcript126_R0	CEI39927.1	CVL08930.1	CVL04051.1, CVL08334.1	CZR44005.1, CZR45405.1	CCT75674.1	SCV49413.1
OG0000381	11	TCONS_00000494.p1, TCONS_00015448.p1	EWG47676.1, EWG51759.1	TVY60231.1	TXB97490.1	QKD57090.1, QKD62905.1	PILON8_transcript11238_R0		CVL11176.1, CVL13327.1	CVK96623.1, CVL03722.1	CZR45229.1, CZR45978.1	CCT75845.1	SCV36754.1, SCV49090.1
OG0000382	12	TCONS_00000558.p1	EWG42412.1	TVY62359.1, TVY72439.1, TVY73846.1	TXC11188.1	QKD52935.1, QKD57573.1	PILON8_transcript448_R0	CEI68874.1	CVK96916.1	CVK93448.1, CVL08224.1	CZR36773.1, CZR49716.1, CZR49740.1	CCT64251.1	SCV46682.1
OG0000383	11	TCONS_00000760.p1	EWG41832.1	TVY72842.1, TVY74818.1, TVY75493.1	TXB97766.1, TXB97916.1, TXC11979.1	QKD53339.1, QKD57827.1	PILON8_transcript871_R0		CVL05143.1	CVK93908.1, CVL09361.1	CZR36366.1, CZR49652.1	CCT64622.1	SCV45964.1
OG0000384	10	TCONS_00001982.p1, TCONS_00003000.p1	EWG36253.1, EWG36254.1	TVY70231.1	TXC04380.1, TXC04381.1		PILON8_transcript2296_R0, PILON8_transcript2297_R0		CVK83757.1, CVK83760.1	CVK84745.1	CZR33439.1, CZR33441.1	CCT62984.1, CCT62986.1	SCV33111.1, SCV33113.1
OG0000385	11	transcript2469, transcript2470	EWG36003.1, EWG36004.1	TVY69111.1	TXC03031.1, TXC03563.1, TXC03564.1, TXC03990.1		PILON8_transcript2469_R0, PILON8_transcript2470_R0	CEI63751.1, CEI63755.1	CVK84167.1	CVK84925.1	CZR32898.1	CCT63157.1	SCV33468.1
OG0000386	12	TCONS_00003416.p1	EWG46565.1, EWG50427.1	TVY67338.1, TVY70374.1	TXC04635.1	QJS76408.1, QKD48195.1, QKD50455.1, QKD55305.1	PILON8_transcript2701_R0	CEI65381.1	CVL04482.1	CVK92440.1, CVL02930.1	CZR35536.1	CCT61738.1	SCV50995.1
OG0000387	12	TCONS_00003437.p1	EWG50489.1	TVY70212.1, TVY75380.1	TXB97090.1, TXC03244.1	QKD48232.1, QKD55321.1	PILON8_transcript2744_R0	CEI65423.1, CEI67831.1	CVL02713.1	CVL02857.1, CVL08247.1	CZR35576.1, CZR49749.1	CCT61702.1	SCV50926.1
OG0000388	11	TCONS_00003896.p1, TCONS_00011276.p1	EWG50642.1, EWG51079.1	TVY77259.1		QKD59804.1	PILON8_transcript2854_R0, PILON8_transcript8284_R0	CEI41272.1, CEI70327.1	CVL02942.1, CVL10574.1	CVL02687.1, CVL04719.1	CZR35676.1, CZR47741.1	CCT61588.1	SCV50757.1
OG0000389	12	TCONS_00003768.p1, TCONS_00003977.p1	EWG50671.1, EWG50672.1	TVY70124.1	TXC03451.1	QKD48369.1	PILON8_transcript2881_R0	CEI65544.1	CVL02995.1	CVL02661.1, CVL02662.1	CZR35700.1, CZR35701.1	CCT61568.1, CCT61629.1	SCV50716.1, SCV50718.1
OG0000390	11	TCONS_00004508.p1, TCONS_00007579.p1	EWG54090.1	TVY73753.1	TXB95470.1	QKD61459.1	PILON8_transcript3125_R0, PILON8_transcript6055_R0		CVK85268.1, CVL11584.1	CVK85742.1, CVK96054.1	CZR37787.1, CZR44866.1	CCT63289.1, CCT75007.1	SCV48384.1, SCV51793.1
OG0000391	12	TCONS_00004564.p1	EWG49041.1, EWG49042.1	TVY68420.1, TVY68554.1	TXC02234.1, TXC02736.1	QKD60612.1, QKD60613.1	PILON8_transcript3423_R0, PILON8_transcript3425_R0	CEI61843.1	CVL07399.1	CVK95679.1, CVK95680.1	CZR44546.1	CCT74709.1	SCV47800.1
OG0000392	11	TCONS_00004415.p1, TCONS_00012644.p1	EWG41217.1, EWG48985.1	TVY68099.1	TXC02419.1	QKD60562.1	PILON8_transcript3377_R0, PILON8_transcript9204_R0		CVL07344.1, CVL12323.1	CVK95761.1, CVL08705.1	CZR43781.1	CCT68013.1, CCT74754.1	SCV28453.1, SCV47895.1
OG0000393	12	TCONS_00004479.p1	EWG49128.1, EWG49129.1	TVY67791.1, TVY67792.1	TXC03051.1	QKD60683.1	PILON8_transcript3503_R0	CEI62278.1	CVL10044.1, CVL10045.1	CVK95545.1, CVK95547.1	CZR44469.1, CZR44470.1	CCT74638.1, CCT75134.1	SCV47668.1
OG0000394	12	TCONS_00005115.p1	EWG38630.1, KYG13618.1	TVY61275.1	TXC05637.1	QKD56373.1, QKD61841.1	PILON8_transcript4381_R0	CEI60426.1	CVK91680.1	CVK91223.1, CVK97706.1	CZR42551.1, CZR46744.1	CCT70397.1, CCT72654.1	SCV35934.1, SCV38829.1
OG0000395	10	TCONS_00005700.p1, TCONS_00019701.p1	EWG35848.1, EWG38640.1	TVY61194.1	TXC06751.1		PILON8_transcript4368_R0, PILON8_transcript4368_R1		CVK84544.1, CVK91668.1	CVK85082.1, CVK91211.1	CZR31974.1, CZR42539.1	CCT63291.1, CCT70385.1	SCV33751.1, SCV35912.1
OG0000396	12	TCONS_00014678.p1, transcript4486	EWG55095.1, KYG13756.1	TVY60927.1	TXC05794.1	QKD55524.1	PILON8_transcript11028_R0, PILON8_transcript4486_R0	CEI61263.1	CVK91792.1, CVL11869.1	CVK98604.1, CVL08129.1	CZR42663.1, CZR49239.1	CCT69638.1	SCV34493.1
OG0000397	10	TCONS_00007171.p1, TCONS_00008997.p1	EWG43646.1, EWG44902.1	TVY64392.1		QKD60083.1	PILON8_transcript4753_R0, PILON8_transcript6510_R0		CVL10673.1, CVL12185.1	CVK86700.1, CVK99286.1	CZR37508.1, CZR38504.1	CCT63603.1, CCT67388.1	SCV55340.1, SCV58649.1
OG0000398	12	TCONS_00007190.p1	EWG42844.1, EWG45003.1, EWG55632.1, KYG13716.1, KYG13717.1	TVY72315.1	TXC11598.1	QKD52297.1, QKD55327.1	PILON8_transcript4841_R0	CEI70941.1	CVK88335.1	CVK99393.1	CZR37406.1, CZR49779.1	CCT63691.1	SCV58470.1
OG0000399	12	TCONS_00008037.p1, TCONS_00016815.p1	EWG44680.1, EWG54008.1	TVY73961.1	TXB95505.1	QKD61529.1	PILON8_transcript5991_R0, PILON8_transcript5991_R1	CEI70460.1	CVK85338.1	CVK85850.1, CVL08292.1	CZR37858.1, CZR40425.1	CCT66506.1	SCV25290.1, SCV51900.1
OG0000400	11	TCONS_00008082.p1	EWG48873.1	TVY68250.1, TVY76966.1	TXC02648.1, TXC07727.1	QKD49430.1, QKD60445.1		CEI61738.1	CVK85980.1, CVL07089.1	CVK95882.1	CZR38263.1, CZR44703.1	CCT67641.1, CCT74850.1	SCV48078.1, SCV52645.1
OG0000401	10	TCONS_00007712.p1, TCONS_00007919.p1, TCONS_00015571.p1	EWG44988.1, EWG46223.1, EWG47508.1, EWG53605.1, EWG54126.1	TVY73113.1, TVY77477.1	TXC07131.1, TXC11593.1	QKD48791.1	PILON8_transcript5637_R0	CEI63358.1	CVL09432.1		CZR46169.1	CCT72127.1
OG0000402	12	TCONS_00007799.p1	EWG53378.1	TVY74811.1	TXB95432.1, TXB96255.1	QKD61709.1	PILON8_transcript5825_R0	CEI70628.1	CVK85528.1, CVK99159.1, CVK99160.1	CVK86171.1, CVL06331.1	CZR38043.1	CCT65251.1, CCT67905.1	SCV27488.1, SCV52231.1
OG0000403	12	TCONS_00007816.p1	EWG53861.1	TVY74531.1	TXB95574.1, TXB96011.1	QKD56936.1, QKD57896.1, QKD58992.1, QKD61666.1, QKD62227.1	PILON8_transcript5864_R0	CEI70595.1	CVK85481.1	CVK86097.1, CVL07536.1	CZR37996.1	CCT67820.1	SCV52139.1
OG0000404	10	TCONS_00007878.p1, TCONS_00014462.p1	EWG54004.1			QKD56826.1, QKD56987.1	PILON8_transcript11017_R0, PILON8_transcript5987_R0	CEI41721.1, CEI69002.1	CVK85341.1, CVK85342.1, CVL11878.1	CVK85854.1, CVK98616.1	CZR37861.1, CZR49252.1	CCT69627.1	SCV34480.1
OG0000405	10	TCONS_00007935.p1	EWG54144.1, EWG54145.1	TVY75520.1	TXB96431.1	QKD61421.1, QKD61422.1	PILON8_transcript6114_R0		CVK85207.1, CVK85208.1	CVK85637.1, CVK85639.1, CVL08860.1	CZR37723.1, CZR37724.1		SCV30786.1, SCV51699.1, SCV51700.1
OG0000406	12	TCONS_00008299.p1, TCONS_00010347.p1	EWG46674.1, EWG55513.1	TVY63325.1, TVY74043.1	TXB99157.1	QKD58480.1, QKD62127.1	PILON8_transcript6337_R0, PILON8_transcript7408_R0	CEI68681.1	CVK94002.1	CVL01193.1, CVL06877.1	CZR41202.1	CCT71341.1	SCV53163.1
OG0000407	12	transcript7361	EWG48227.1	TVY63150.1	TXB98349.1	QKD51480.1	PILON8_transcript7361_R0	CEI39179.1, CEI63814.1, CEI68726.1	CVK93124.1	CVK89439.1, CVL01233.1	CZR39616.1, CZR41244.1	CCT65782.1, CCT71905.1	SCV26291.1, SCV53112.1
OG0000408	12	TCONS_00010915.p1	EWG38531.1, EWG51431.1	TVY61762.1, TVY64778.1, TVY65895.1	TXC00226.1	QKD53758.1, QKD56431.1, QKD59649.1	PILON8_transcript8563_R0, PILON8_transcript8563_R2	CEI62846.1	CVL09665.1	CVL04430.1	CZR47508.1	CCT73537.1	SCV43580.1
OG0000409	12	TCONS_00010973.p1	EWG50946.1	TVY64444.1, TVY65449.1	TXB99532.1, TXC00115.1	QKD60023.1, QKD60362.1	PILON8_transcript8098_R0, PILON8_transcript8098_R1	CEI62534.1, CEI67403.1	CVL12711.1	CVL05044.1, CVL08492.1	CZR47950.1	CCT73946.1	SCV45135.1
OG0000410	12	TCONS_00010989.p1	EWG50833.1	TVY65472.1, TVY80123.1	TXC00487.1, TXC07110.1	QKD52137.1, QKD57015.1, QKD57243.1, QKD60111.1	PILON8_transcript8129_R0	CEI61354.1, CEI70906.1	CVL13558.1	CVL05119.1	CZR47985.1	CCT73984.1	SCV45212.1
OG0000411	12	TCONS_00011926.p1, TCONS_00014794.p1	EWG54845.1	TVY60206.1	TXB97733.1	QKD62454.1	PILON8_transcript11169_R0, PILON8_transcript9021_R0, PILON8_transcript9021_R1	CEI62397.1	CVL05742.1	CVL07299.1, CVL07625.1	CZR45761.1, CZR49585.1	CCT75348.1, CCT76250.1	SCV50012.1
OG0000412	12	TCONS_00012157.p1, TCONS_00013724.p1	EWG39282.1, EWG39283.1	TVY61429.1	TXC06809.1	QKD56010.1	PILON8_transcript9270_R0	CEI62099.1	CVK90948.1, CVL00161.1	CVK90787.1	CZR42192.1, CZR43699.1	CCT68083.1, CCT70077.1	SCV28592.1, SCV35267.1
OG0000413	12	TCONS_00013220.p1	EWG40478.1, EWG54304.1	TVY67063.1	TXC01151.1	QKD54377.1	PILON8_transcript9784_R0	CEI67047.1	CVK89925.1, CVK99246.1	CVK92605.1, CVL06415.1	CZR43194.1, CZR48777.1	CCT65212.1, CCT68533.1	SCV27575.1, SCV29090.1
OG0000414	12	TCONS_00012695.p1	KYG13837.1, KYG13838.1	TVY66687.1	TXC01567.1	QKD53931.1	PILON8_transcript9298_R0	CEI67741.1	CVK90874.1, CVK99085.1	CVK91969.1, CVL06203.1	CZR43671.1, CZR48658.1	CCT65328.1, CCT68108.1	SCV27337.1, SCV28620.1
OG0000415	12	TCONS_00012733.p1, transcript9309	EWG41114.1	TVY65926.1	TXC00738.1	QKD53941.1	PILON8_transcript9309_R0, PILON8_transcript9390_R0	CEI67799.1	CVK90846.1	CVK91989.1, CVK92117.1	CZR43578.1, CZR43656.1	CCT68120.1, CCT68193.1	SCV28634.1, SCV28714.1
OG0000416	12	TCONS_00012743.p1	EWG40983.1	TVY63130.1, TVY63878.1, TVY66423.1	TXB98145.1, TXB98857.1, TXC00525.1	QKD59026.1	PILON8_transcript9414_R0	CEI67657.1	CVK90588.1	CVK91318.1, CVK92159.1	CZR43552.1	CCT68216.1, CCT70483.1	SCV28739.1
OG0000417	12	transcript9225	EWG41186.1	TVY66468.1	TXC01613.1	QKD53869.1	PILON8_transcript9225_R0	CEI67792.1	CVL12349.1, CVL12350.1, CVL13697.1	CVL08635.1, CVL08637.1	CZR43750.1, CZR43751.1	CCT68041.1, CCT68042.1	SCV28504.1, SCV28506.1
OG0000418	10	TCONS_00013553.p1, TCONS_00017393.p1	EWG41198.1, EWG53174.1	TVY66692.1		QKD53862.1	PILON8_transcript13062_R0, PILON8_transcript13063_R0		CVK97829.1, CVL12339.1	CVL05439.1, CVL08515.1, CVL08668.1	CZR41601.1	CCT68030.1, CCT71678.1	SCV28484.1, SCV57123.1
OG0000419	11	TCONS_00013565.p1	EWG44741.1, EWG44742.1	TVY76885.1, TVY79432.1	TXC09663.1	QKD50584.1	PILON8_transcript10217_R0, PILON8_transcript10218_R1		CVL05962.1, CVL06424.1	CVL08432.1	CZR40508.1, CZR45875.1	CCT66585.1, CCT75205.1	SCV25207.1, SCV50255.1
OG0000420	12	TCONS_00013577.p1	EWG44793.1, EWG53619.1	TVY76194.1, TVY79815.1	TXC07956.1, TXC10480.1	QKD49435.1	PILON8_transcript10264_R0	CEI41865.1, CEI66143.1	CVK85997.1, CVL06278.1	CVL08544.1	CZR38270.1, CZR40569.1	CCT66636.1	SCV25153.1
OG0000421	12	TCONS_00013863.p1	EWG50071.1	TVY66939.1, TVY74693.1, TVY75027.1	TXB97949.1, TXC01443.1	QKD55200.1	PILON8_transcript10497_R0	CEI66241.1	CVL00424.1	CVL02171.1, CVL09178.1, CVL09314.1	CZR47341.1, CZR49851.1	CCT69181.1	SCV30623.1
OG0000422	12	TCONS_00014042.p1, TCONS_00014917.p1	EWG50111.1	TVY79076.1	TXC09029.1	QKD52030.1, QKD56775.1, QKD57400.1, QKD57544.1	PILON8_transcript10462_R0	CEI61468.1	CVL11174.1	CVK96621.1, CVL02248.1	CZR45976.1	CCT69225.1	SCV30724.1, SCV36752.1
OG0000423	11	TCONS_00014348.p1	EWG49966.1	TVY66865.1	TXC00787.1, TXC09565.1	QKD55099.1, QKD56729.1, QKD61277.1		CEI60129.1, CEI63449.1, CEI63590.1, CEI66602.1, CEI70785.1	CVL00691.1	CVL02035.1	CZR47228.1	CCT69080.1	SCV30395.1
OG0000424	11	TCONS_00015447.p1, TCONS_00015640.p1		TVY77157.1, TVY78723.1	TXC08419.1, TXC09993.1	QKD48618.1, QKD50619.1	PILON8_transcript11762_R0	CEI60093.1, CEI70994.1	CVL11146.1	CVK96595.1, CVL08377.1	CZR45947.1	CCT66555.1	SCV25239.1, SCV36722.1
OG0000425	11	TCONS_00014919.p1	EWG47679.1	TVY77278.1	TXB97525.1, TXB97568.1	QKD48589.1	PILON8_transcript11239_R0	CEI38402.1, CEI67850.1, CEI67851.1	CVK99058.1, CVL11177.1, CVL11178.1		CZR45979.1, CZR45980.1, CZR48631.1	CCT65352.1	SCV27264.1
OG0000426	12	TCONS_00014987.p1	EWG47562.1	TVY65281.1, TVY67878.1, TVY77350.1	TXC02637.1, TXC08810.1	QKD48747.1, QKD60214.1	PILON8_transcript11355_R0	CEI39883.1, CEI63612.1, CEI66032.1	CVL11303.1	CVK96781.1	CZR46115.1	CCT72070.1	SCV36987.1
OG0000427	12	TCONS_00015371.p1	EWG47257.1	TVY73632.1, TVY73634.1, TVY74678.1, TVY77060.1	TXC08207.1	QKD48977.1	PILON8_transcript11608_R0	CEI65672.1	CVL09615.1	CVK97129.1, CVL08175.1, CVL08234.1	CZR46357.1, CZR49899.1	CCT72303.1	SCV37460.1
OG0000428	12	TCONS_00016209.p1	EWG44536.1	TVY79822.1	TXC04007.1, TXC10083.1	QKD46590.1, QKD50774.1, QKD55329.1, QKD57266.1	PILON8_transcript11921_R0, PILON8_transcript11921_R1	CEI38569.1	CVK87083.1, CVL06753.1	CVK88303.1	CZR40313.1	CCT66404.1	SCV25402.1
OG0000429	12	TCONS_00017023.p1	EWG52884.1	TVY63760.1, TVY68356.1	TXB99122.1, TXC02110.1	QKD58695.1, QKD60225.1	PILON8_transcript12871_R0	CEI60012.1, CEI70090.1	CVK98172.1	CVK96232.1, CVL05736.1	CZR41410.1, CZR44981.1	CCT71519.1	SCV56763.1
OG0000430	12	TCONS_00017112.p1	EWG42616.1, EWG53145.1	TVY63119.1	TXB98901.1	QKD58852.1	PILON8_transcript13037_R0, PILON8_transcript13037_R2	CEI70244.1	CVK97851.1, CVL12465.1	CVL05478.1	CZR35919.1, CZR41569.1	CCT65026.1, CCT71656.1	SCV45248.1, SCV57064.1
OG0000431	12	TCONS_00017438.p1	EWG41409.1, EWG54253.1	TVY72998.1, TVY78681.1	TXC09169.1, TXC10747.1	QKD53632.1, QKD53633.1, QKD56499.1	PILON8_transcript13181_R0, PILON8_transcript13181_R1	CEI68071.1	CVL12101.1	CVK94447.1	CZR36030.1	CCT64923.1	SCV45402.1
OG0000432	12	TCONS_00017775.p1	EWG52376.1, EWG52377.1	TVY64477.1, TVY64478.1, TVY72359.1	TXC00009.1	QKD59320.1, QKD59321.1, QKD62114.1	PILON8_transcript13507_R0	CEI63190.1	CVK96321.1	CVK98229.1, CVL07535.1	CZR48234.1	CCT73325.1	SCV42271.1
OG0000433	12	TCONS_00017791.p1	EWG52347.1	TVY65459.1	TXB97165.1, TXC00327.1	QKD58976.1, QKD61232.1	PILON8_transcript13528_R0	CEI60107.1	CVK96294.1, CVL06210.1	CVK96634.1, CVK98177.1	CZR40595.1, CZR48206.1	CCT73299.1	SCV25129.1, SCV42151.1
OG0000434	12	TCONS_00019013.p1	EWG49291.1, KYG13746.1	TVY68441.1	TXC03017.1	QKD60828.1	PILON8_transcript14230_R0, PILON8_transcript14230_R1	CEI62166.1	CVL09893.1, CVL13645.1	CVK95283.1	CZR44312.1, CZR49489.1	CCT74494.1, CCT76110.1	SCV47399.1, SCV57810.1
OG0000435	11	TCONS_00019673.p1	EWG35899.1, EWG52184.1	TVY64941.1, TVY70566.1		QKD46537.1	PILON8_transcript14707_R0	CEI66307.1, CEI70554.1	CVK84423.1, CVK84426.1	CVK85038.1	CZR32301.1	CCT63236.1, CCT63239.1, CCT73158.1	SCV33661.1, SCV41570.1
OG0000436	12	TCONS_00019595.p1	EWG35830.1	TVY63939.1	TXB99251.1, TXC04652.1	QKD58013.1, QKD61124.1	PILON8_transcript14637_R0	CEI60169.1	CVK84674.1	CVK85139.1, CVL00452.1	CZR31660.1, CZR40704.1	CCT63345.1, CCT70903.1	SCV33853.1, SCV54100.1
OG0000437	8	TCONS_00019628.p1	EWG44499.1, EWG51551.1, EWG52570.1	TVY64421.1, TVY67969.1, TVY70060.1	TXC02397.1	QKD56838.1, QKD56992.1, QKD57785.1, QKD61167.1, QKD63103.1	PILON8_transcript14703_R0	CEI63491.1, CEI68140.1, CEI68166.1			CZR32235.1
OG0000438	12	TCONS_00019778.p1	KYG13599.1	TVY74060.1, TVY74878.1	TXB95633.1, TXB96821.1	QKD56922.1, QKD57014.1, QKD57116.1, QKD57308.1, QKD61856.1	PILON8_transcript14799_R0	CEI70666.1	CVL01337.1	CVK97722.1	CZR46759.1	CCT72665.1	SCV38879.1
OG0000439	12	TCONS_00020202.p1	EWG47019.1, EWG53308.1	TVY77888.1	TXC07058.1	QKD49124.1	PILON8_transcript15129_R0, PILON8_transcript15129_R1	CEI65830.1	CVL01751.1, CVL12637.1	CVK97372.1	CZR41731.1, CZR46507.1	CCT71791.1, CCT72432.1	SCV37887.1, SCV57342.1
OG0000440	9		EWG41276.1, KYG13801.1	TVY64906.1, TVY68427.1	TXC00119.1, TXC02977.1	QKD59174.1, QKD61134.1			CVL03657.1, CVL12285.1	CVK91858.1, CVL07967.1	CZR43822.1, CZR48986.1	CCT67979.1, CCT72863.1	SCV28373.1, SCV39581.1
OG0000441	10		EWG50913.1, EWG50914.1	TVY64541.1, TVY64542.1	TXC02624.1	QKD60198.1		CEI41799.1, CEI41802.1	CVL10446.1, CVL10447.1	CVL04943.1, CVL04945.1	CZR47863.1, CZR47864.1	CCT73867.1, CCT73868.1	SCV44976.1, SCV44978.1
OG0000442	5			TVY74318.1, TVY74825.1, TVY74828.1, TVY74937.1, TVY75158.1	TXB97275.1, TXB97825.1, TXC06035.1	QJS76575.1, QKD57138.1, QKD57215.1, QKD57216.1, QKD57393.1, QKD57647.1, QKD57648.1, QKD57793.1				CVL09364.1			SCV57416.1
OG0000443	12	TCONS_00000298.p1, TCONS_00000397.p1	EWG51808.1	TVY60456.1	TXB95790.1, TXB97529.1	QKD62853.1	PILON8_transcript241_R0	CEI61564.1	CVL12928.1, CVL12929.1	CVL03821.1, CVL03823.1	CZR45280.1, CZR45281.1	CCT75795.1	SCV49190.1
OG0000444	11	TCONS_00000302.p1, TCONS_00014776.p1		TVY62406.1, TVY74366.1	TXB99550.1	QKD57123.1, QKD57689.1, QKD57798.1	PILON8_transcript246_R0	CEI39934.1	CVL12520.1	CVL07240.1, CVL09088.1	CZR49552.1	CCT75810.1, CCT76218.1	SCV57595.1
OG0000445	10	TCONS_00000521.p1	EWG42490.1	TVY72188.1, TVY73839.1	TXB97422.1, TXB98824.1, TXC10901.1	QKD52879.1, QKD55288.1, QKD57838.1	PILON8_transcript382_R0	CEI68813.1	CVL13169.1	CVL09286.1	CZR36828.1, CZR49715.1, CZR49739.1
OG0000446	11	TCONS_00001243.p1		TVY59988.1, TVY63077.1, TVY73035.1	TXB96477.1, TXB98647.1, TXC11966.1	QKD53436.1, QKD59017.1, QKD62320.1	PILON8_transcript977_R0	CEI70561.1	CVL04904.1	CVK94070.1	CZR36259.1	CCT64715.1	SCV45779.1
OG0000447	12	TCONS_00001278.p1	EWG42265.1, EWG42266.1	TVY72086.1	TXC11023.1, TXC11081.1	QKD53019.1	PILON8_transcript541_R0	CEI40491.1	CVK97130.1, CVK97131.1	CVK93538.1	CZR36682.1, CZR36683.1	CCT65152.1	SCV46520.1, SCV46522.1
OG0000448	12	TCONS_00001977.p1	EWG36266.1	TVY69205.1	TXC04533.1	QKD46791.1	PILON8_transcript2288_R0	CEI39853.1, CEI64507.1	CVK83738.1, CVL11158.1	CVK84737.1	CZR33461.1, CZR45960.1	CCT62976.1, CCT71948.1	SCV33092.1, SCV36735.1
OG0000449	11	TCONS_00002749.p1	EWG36152.1	TVY70408.1, TVY70409.1	TXC03945.1, TXC03954.1		PILON8_transcript2353_R0	CEI63875.1, CEI63876.1	CVK83880.1, CVK83882.1	CVK84798.1, CVK84799.1	CZR33319.1, CZR33323.1	CCT63038.1	SCV33221.1
OG0000450	11	TCONS_00019852.p1, transcript2458	EWG38280.1, EWG54907.1	TVY61049.1	TXB99397.1, TXC04557.1		PILON8_transcript14865_R0	CEI68354.1	CVK84142.1, CVL05894.1	CVL03464.1, CVL07560.1	CZR45815.1	CCT75285.1	SCV48787.1, SCV50129.1
OG0000451	12	TCONS_00003409.p1	EWG50412.1	TVY69420.1	TXC04733.1	QKD48187.1	PILON8_transcript2691_R0	CEI65371.1	CVL04458.1, CVL11592.1	CVK96042.1, CVL02945.1	CZR35528.1, CZR44856.1	CCT61745.1, CCT75000.1	SCV48371.1, SCV51013.1
OG0000452	10	TCONS_00003914.p1		TVY69224.1, TVY74351.1, TVY74361.1	TXC01883.1, TXC04985.1	QKD48403.1	PILON8_transcript2926_R0		CVK87112.1, CVK87115.1, CVL03101.1	CVK87782.1, CVL02618.1	CZR35745.1, CZR39183.1	CCT61523.1	SCV50619.1
OG0000453	12	TCONS_00003784.p1, TCONS_00009358.p1	EWG41421.1, EWG50695.1	TVY70321.1	TXC03894.1	QKD59120.1	PILON8_transcript2909_R0	CEI62488.1, CEI68190.1	CVK86995.1, CVL03065.1	CVK87870.1, CVL02633.1	CZR35729.1	CCT61539.1	SCV50655.1
OG0000454	12	transcript2991	EWG50752.1	TVY62501.1, TVY62515.1, TVY79737.1	TXC01995.1	QKD55186.1, QKD57549.1	PILON8_transcript2991_R0	CEI63319.1, CEI70913.1	CVL03249.1	CVL00535.1	CZR35809.1, CZR49834.1	CCT61460.1	SCV50508.1
OG0000455	12	TCONS_00004517.p1, TCONS_00012745.p1	EWG40975.1, EWG48727.1, EWG54442.1	TVY68110.1, TVY74297.1	TXC02817.1	QKD60353.1	PILON8_transcript9420_R0	CEI67587.1	CVL11615.1	CVK92171.1, CVK96029.1	CZR44830.1	CCT74977.1	SCV48314.1
OG0000456	10	TCONS_00004582.p1, TCONS_00015008.p1		TVY77212.1	TXC07016.1	QKD48756.1	PILON8_transcript11386_R0, PILON8_transcript11386_R1		CVL11318.1, CVL11504.1	CVK96193.1, CVK96802.1	CZR44942.1, CZR46136.1	CCT72096.1, CCT75077.1	SCV37046.1, SCV48530.1
OG0000457	12	TCONS_00004310.p1	EWG48770.1, EWG53182.1	TVY68059.1	TXC02834.1	QKD60377.1	PILON8_transcript3185_R0, PILON8_transcript3185_R1	CEI61656.1	CVK97822.1, CVL06964.1	CVK95972.1	CZR41610.1, CZR44794.1	CCT71684.1, CCT74940.1	SCV48243.1
OG0000458	11	TCONS_00004750.p1, TCONS_00005854.p1	EWG39747.1, EWG39748.1	TVY61363.1, TVY61368.1		QKD55700.1	PILON8_transcript3644_R0	CEI61100.1	CVL10873.1	CVK90279.1, CVK90280.1	CZR41889.1	CCT69792.1, CCT69793.1	SCV34708.1, SCV34710.1
OG0000459	10	TCONS_00005121.p1, TCONS_00007020.p1	EWG38615.1		TXC05693.1	QKD52196.1, QKD55317.1, QKD56386.1	PILON8_transcript4392_R0, PILON8_transcript4733_R0		CVL12162.1	CVK91234.1, CVK99243.1	CZR37530.1	CCT63578.1, CCT70407.1	SCV35957.1, SCV58701.1
OG0000460	11	TCONS_00005262.p1, TCONS_00013870.p1, TCONS_00018334.p1	EWG41362.1	TVY67823.1, TVY68466.1	TXC02164.1, TXC03145.1	QKD61078.1	PILON8_transcript13821_R0	CEI39930.1, CEI67564.1	CVL08472.1		CZR43765.1, CZR44028.1	CCT74280.1	SCV47024.1
OG0000461	12	TCONS_00006207.p1	EWG44859.1	TVY62505.1, TVY72233.1, TVY79354.1	TXC10591.1, TXC11781.1	QKD52132.1, QKD52188.1, QKD57049.1	PILON8_transcript4721_R0	CEI69267.1	CVL12150.1	CVK99219.1	CZR37543.1	CCT63567.1	SCV58730.1
OG0000462	12	TCONS_00006595.p1	EWG41232.1, EWG55348.1	TVY70572.1, TVY75067.1	TXB95869.1, TXC03311.1, TXC06041.1	QKD46493.1, QKD61935.1	PILON8_transcript5480_R0	CEI70568.1	CVL03378.1	CVL06662.1	CZR48858.1	CCT72746.1	SCV39223.1
OG0000463	12	TCONS_00007749.p1	EWG53505.1	TVY76543.1	TXC08226.1, TXC09579.1	QKD55269.1, QKD61278.1, QKD61289.1	PILON8_transcript5717_R0	CEI63589.1, CEI67759.1, CEI67996.1	CVK85738.1	CVK86365.1	CZR38162.1	CCT67710.1	SCV52449.1
OG0000464	11	TCONS_00008114.p1	EWG53382.1, EWG54877.1	TVY60042.1, TVY75085.1	TXB95694.1		PILON8_transcript5787_R0	CEI70626.1	CVK85534.1, CVL05846.1	CVK86179.1, CVL07583.1	CZR38049.1, CZR45791.1	CCT67787.1	SCV50089.1, SCV52239.1
OG0000465	12	TCONS_00008148.p1, TCONS_00016806.p1	EWG53993.1	TVY79419.1	TXC09434.1, TXC10546.1	QKD50636.1, QKD50829.1	PILON8_transcript2392_R4, PILON8_transcript5982_R0	CEI63164.1	CVK85351.1	CVK85867.1	CZR37868.1	CCT66784.1	SCV25261.1, SCV51915.1
OG0000466	12	TCONS_00007882.p1, TCONS_00014705.p1	EWG54010.1	TVY75266.1	TXB95704.1	QKD61528.1	PILON8_transcript5992_R0	CEI65595.1	CVK85337.1, CVK98690.1	CVK85848.1, CVK98882.1	CZR37857.1, CZR49405.1	CCT69492.1	SCV34314.1, SCV51899.1
OG0000467	11	TCONS_00007905.p1	EWG54077.1, EWG54078.1	TVY74418.1, TVY75385.1	TXB95426.1	QKD61484.1	PILON8_transcript6047_R0	CEI70425.1	CVK85277.1, CVK85278.1	CVK85758.1, CVK85759.1	CZR37798.1, CZR37799.1		SCV51802.1, SCV51803.1
OG0000468	11	transcript6085	EWG54175.1, KYG13617.1	TVY74961.1, TVY75449.1	TXB95799.1	QKD61397.1, QKD61842.1	PILON8_transcript6085_R0		CVK85235.1	CVK85690.1, CVK97707.1	CZR37751.1, CZR46745.1	CCT72655.1	SCV38831.1, SCV51753.1
OG0000469	12	TCONS_00008273.p1	EWG55562.1	TVY62123.1, TVY74618.1	TXC05633.1	QKD55339.1, QKD62187.1, QKD62188.1	PILON8_transcript6281_R0	CEI63144.1	CVL03937.1	CVL09247.1, CVL09274.1	CZR49116.1, CZR49701.1	CCT73000.1	SCV40092.1
OG0000470	12	TCONS_00009449.p1	EWG43014.1, EWG43016.1	TVY77373.1, TVY78004.1	TXC08388.1, TXC08389.1	QKD50033.1	PILON8_transcript6927_R0	CEI69540.1	CVK87906.1, CVK87910.1	CVK87223.1, CVK87225.1	CZR38884.1	CCT67048.1	SCV54594.1
OG0000471	10	TCONS_00008932.p1, TCONS_00014719.p1	EWG42578.1, EWG55208.1	TVY77670.1	TXC08045.1		PILON8_transcript7247_R0, PILON8_transcript7247_R1		CVK86960.1, CVL13477.1	CVK87891.1, CVK98765.1	CZR39238.1, CZR49347.1	CCT69543.1	SCV34378.1, SCV58366.1
OG0000472	10	TCONS_00008953.p1, TCONS_00012669.p1		TVY63852.1	TXB99065.1, TXB99067.1	QKD53743.1, QKD53747.1	PILON8_transcript7282_R0, PILON8_transcript9247_R0	CEI70915.1	CVK86820.1, CVK91013.1		CZR39291.1, CZR43723.1	CCT68063.1	SCV28559.1, SCV58422.1
OG0000473	12	TCONS_00009540.p1	EWG43464.1, EWG43465.1	TVY77242.1, TVY77243.1	TXC08058.1	QKD49775.1, QKD49776.1	PILON8_transcript6632_R0, PILON8_transcript6633_R0	CEI69796.1, CEI69797.1	CVL10784.1	CVK86813.1	CZR38620.1	CCT67286.1	SCV55111.1
OG0000474	11	transcript7196		TVY79519.1	TXC09011.1, TXC09013.1	QKD52115.1	PILON8_transcript7196_R0	CEI39982.1, CEI70950.1	CVK85544.1	CVK86194.1, CVK86195.1, CVL09106.1	CZR38059.1	CCT67901.1	SCV30788.1, SCV30790.1, SCV52256.1
OG0000475	11	TCONS_00009898.p1, TCONS_00010509.p1		TVY63790.1	TXB99043.1, TXB99081.1	QKD58097.1	PILON8_transcript7800_R0, PILON8_transcript7826_R0	CEI41993.1	CVL13241.1	CVL00606.1, CVL00650.1	CZR40807.1	CCT70992.1, CCT71013.1	SCV53861.1, SCV53916.1
OG0000476	12	TCONS_00009949.p1, TCONS_00010685.p1	EWG50909.1	TVY65235.1	TXB99540.1	QKD60026.1	PILON8_transcript7929_R0, PILON8_transcript8094_R0	CEI65539.1, CEI68120.1	CVL12714.1	CVL00441.1, CVL05039.1	CZR40695.1, CZR47947.1	CCT73943.1	SCV45131.1
OG0000477	8	transcript7893	EWG45989.1				PILON8_transcript7893_R0	CEI38630.1, CEI68292.1	CVL13199.1, CVL13732.1, CVL13733.1	CVL00502.1, CVL00503.1, CVL00507.1, CVL00528.1, CVL00544.1	CZR40726.1, CZR40727.1, CZR40749.1		SCV54055.1
OG0000478	11	transcript7958	EWG41333.1	TVY59892.1, TVY63294.1	TXB96788.1, TXB98558.1	QKD58041.1, QKD62895.1	PILON8_transcript7958_R0		CVL12814.1	CVL00393.1, CVL03742.1	CZR40666.1	CCT70868.1, CCT75835.1	SCV49109.1, SCV54172.1
OG0000479	11	TCONS_00010719.p1		TVY64762.1	TXC00493.1, TXC00494.1	QKD60071.1	PILON8_transcript8169_R0	CEI39971.1	CVL10430.1, CVL12782.1	CVL04971.1, CVL04976.1	CZR47879.1, CZR47881.1	CCT73882.1, CCT73885.1	SCV45005.1, SCV45013.1
OG0000480	12	TCONS_00010970.p1	EWG50905.1, EWG55841.1	TVY64890.1	TXC00078.1	QKD60031.1	PILON8_transcript8091_R0	CEI67407.1	CVL08589.1, CVL12719.1	CVL05034.1, CVL05058.1	CZR43960.1, CZR47942.1	CCT73939.1, CCT74222.1	SCV45123.1
OG0000481	11	TCONS_00011344.p1, transcript9282	EWG41132.1, EWG50872.1	TVY65478.1, TVY66688.1	TXB99898.1, TXC01573.1	QKD53928.1, QKD60066.1	PILON8_transcript8162_R0, PILON8_transcript9282_R0		CVL12776.1	CVL04981.1	CZR47887.1	CCT73891.1	SCV45024.1
OG0000482	10	TCONS_00011065.p1, TCONS_00014820.p1, TCONS_00019616.p1	EWG50967.1	TVY70902.1	TXC03677.1		PILON8_transcript11126_R0, PILON8_transcript14681_R0, PILON8_transcript8266_R0	CEI60512.1, CEI62531.1, CEI63738.1	CVK84543.1	CVL04874.1, CVL07220.1		CCT63290.1	SCV33748.1
OG0000483	12	TCONS_00011563.p1, TCONS_00011599.p1	EWG47929.1	TVY78703.1, TVY79545.1	TXC10573.1	QKD51600.1	PILON8_transcript8692_R0, PILON8_transcript8752_R0	CEI68332.1, CEI68339.1	CVK93246.1	CVK89640.1	CZR39428.1, CZR39488.1	CCT65671.1	SCV26552.1
OG0000484	12	TCONS_00011792.p1	EWG54767.1	TVY60281.1, TVY73937.1, TVY75303.1, TVY75321.1	TXB96984.1, TXB96992.1, TXB97496.1	QKD62403.1	PILON8_transcript8983_R0	CEI62453.1	CVL05553.1	CVL07699.1	CZR45682.1	CCT75417.1	SCV49870.1
OG0000485	11	TCONS_00012155.p1	EWG55392.1	TVY75367.1	TXB95820.1, TXC01641.1	QKD61989.1	PILON8_transcript9267_R0, PILON8_transcript9267_R1		CVK90954.1, CVL03480.1	CVL06739.1	CZR43702.1, CZR48906.1	CCT68080.1, CCT72790.1	SCV28589.1, SCV39353.1
OG0000486	11	TCONS_00012176.p1	EWG41111.1, EWG41117.1	TVY65925.1	TXC00739.1	QKD53940.1	PILON8_transcript9308_R0		CVK90848.1, CVK90849.1	CVK91986.1, CVK91988.1	CZR43657.1, CZR43658.1	CCT68118.1, CCT68119.1	SCV28632.1, SCV28633.1
OG0000487	12	TCONS_00012426.p1	EWG40490.1	TVY62687.1, TVY66252.1, TVY74779.1, TVY75503.1	TXC02051.1	QKD54366.1, QKD56828.1, QKD56867.1	PILON8_transcript9773_R0	CEI67058.1	CVK89936.1	CVK92595.1	CZR43205.1	CCT68524.1	SCV29079.1
OG0000488	10	TCONS_00013520.p1	EWG44757.1	TVY66397.1, TVY78952.1	TXC01954.1, TXC07677.1, TXC09369.1	QKD50571.1, QKD53799.1, QKD57299.1	PILON8_transcript10231_R0	CEI41691.1, CEI67839.1, CEI68173.1	CVL06390.1	CVL08463.1	CZR40523.1
OG0000489	12	TCONS_00013784.p1	EWG36196.1, EWG54367.1	TVY79984.1	TXC10472.1	QKD52003.1	PILON8_transcript10435_R0	CEI39740.1	CVK99151.1, CVL12736.1	CVL06320.1	CZR47925.1, CZR48729.1	CCT65259.1, CCT73927.1	SCV27475.1, SCV45094.1
OG0000490	12	TCONS_00018545.p1, transcript10446	EWG46866.1	TVY76694.1	TXC08916.1	QKD49247.1, QKD55324.1	PILON8_transcript13922_R0	CEI39894.1, CEI67824.1	CVL01478.1, CVL13571.1	CVK97546.1, CVL09304.1	CZR46620.1	CCT72537.1	SCV38319.1
OG0000491	10	TCONS_00014461.p1, TCONS_00014745.p1		TVY61577.1	TXC05798.1, TXC06448.1	QKD55534.1	PILON8_transcript11015_R0	CEI38509.1		CVK98590.1, CVK98611.1	CZR49247.1	CCT69631.1, CCT69632.1, CCT69650.1	SCV34484.1, SCV34485.1, SCV34506.1
OG0000492	11	TCONS_00014774.p1	EWG41577.1	TVY71682.1	TXC12198.1	QKD53512.1	PILON8_transcript11133_R0, PILON8_transcript11133_R1		CVL11973.1, CVL12517.1	CVK94225.1, CVL07234.1	CZR36164.1, CZR49549.1	CCT64800.1, CCT76213.1	SCV45628.1, SCV57605.1
OG0000493	12	TCONS_00014950.p1	EWG47591.1	TVY74759.1, TVY77867.1	TXB98124.1, TXC07213.1	QKD48685.1, QKD62112.1	PILON8_transcript11288_R0	CEI62578.1	CVL11227.1	CVK96701.1	CZR43855.1, CZR46032.1	CCT69553.1, CCT71994.1	SCV36848.1
OG0000494	12	TCONS_00015220.p1	EWG44682.1, EWG47672.1	TVY63422.1, TVY77028.1	TXB98476.1, TXC08029.1	QKD48661.1, QKD57938.1	PILON8_transcript11272_R0	CEI67937.1, CEI70401.1	CVL11212.1	CVK96658.1	CZR46015.1	CCT71976.1	SCV36812.1
OG0000495	11	TCONS_00016132.p1, TCONS_00016133.p1, TCONS_00016134.p1	EWG44708.1	TVY78768.1, TVY78771.1	TXC09732.1	QKD50630.1	PILON8_transcript11769_R0, PILON8_transcript11770_R0		CVL06518.1, CVL06519.1	CVL08344.1, CVL08346.1	CZR40454.1	CCT66536.1	SCV25260.1
OG0000496	11	TCONS_00016142.p1	EWG44693.1, EWG51589.1	TVY78829.1		QKD50649.1	PILON8_transcript11787_R0, PILON8_transcript11787_R1	CEI66188.1	CVL06534.1, CVL13050.1	CVL08317.1	CZR40438.1, CZR45062.1	CCT66519.1, CCT75992.1	SCV25276.1, SCV48789.1
OG0000497	12	TCONS_00016386.p1	EWG43976.1	TVY79639.1	TXC08991.1	QKD51125.1, QKD56706.1, QKD56892.1, QKD56968.1	PILON8_transcript12288_R0	CEI38825.1	CVL10148.1, CVL13265.1, CVL13266.1	CVK88883.1	CZR39966.1	CCT66095.1	SCV25744.1
OG0000498	12	TCONS_00017338.p1	EWG53160.1	TVY63171.1, TVY74846.1	TXB95807.1, TXB98197.1	QKD58864.1, QKD58980.1	PILON8_transcript13052_R0	CEI70258.1	CVK99006.1, CVL13703.1	CVL06105.1	CZR48579.1	CCT65403.1, CCT71667.1	SCV27156.1
OG0000499	12	TCONS_00017495.p1	EWG41374.1	TVY67589.1	TXC03003.1	QKD60320.1	PILON8_transcript13156_R0, PILON8_transcript13156_R1	CEI70571.1	CVL11570.1, CVL12385.1	CVK94499.1, CVK96076.1	CZR44880.1	CCT64955.1, CCT75020.1	SCV45332.1, SCV48410.1
OG0000500	12	TCONS_00017753.p1	EWG52415.1	TVY65136.1, TVY73775.1	TXB97752.1, TXC00304.1	QKD56905.1, QKD57535.1, QKD57594.1, QKD59346.1	PILON8_transcript13468_R0	CEI63146.1	CVK96351.1	CVK98276.1	CZR48263.1	CCT73355.1	SCV42369.1
OG0000501	11	TCONS_00018082.p1	EWG52389.1	TVY64376.1	TXB99648.1	QKD59329.1		CEI60323.1, CEI63165.1, CEI63166.1, CEI63167.1	CVK96334.1	CVK98248.1	CZR48245.1, CZR48246.1	CCT73338.1, CCT73339.1	SCV42318.1, SCV42321.1
OG0000502	11	TCONS_00017829.p1	EWG52257.1	TVY64760.1	TXC00469.1, TXC00470.1	QKD59226.1	PILON8_transcript13607_R0, PILON8_transcript13608_R1		CVK96142.1, CVL12543.1	CVK98043.1, CVL07317.1	CZR48116.1, CZR49600.1	CCT73215.1	SCV41826.1, SCV57499.1
OG0000503	12	TCONS_00017988.p1	EWG51559.1, EWG52312.1	TVY64663.1	TXB99932.1	QKD48449.1, QKD57731.1, QKD59263.1, QKD61317.1	PILON8_transcript13557_R0	CEI38392.1, CEI63249.1	CVK96264.1	CVK98132.1	CZR48176.1	CCT73271.1	SCV42039.1
OG0000504	12	TCONS_00018281.p1	EWG55642.1	TVY68223.1	TXC02745.1	QKD59069.1, QKD60933.1	PILON8_transcript13699_R0	CEI62032.1	CVL05821.1, CVL08212.1	CVK95109.1, CVL07587.1	CZR44186.1	CCT74399.1, CCT75316.1	SCV47222.1, SCV50076.1
OG0000505	12	transcript14059	EWG51592.1, EWG55852.1	TVY67859.1	TXC03096.1	QKD61147.1	PILON8_transcript14059_R0, PILON8_transcript14059_R1	CEI62104.1	CVL08599.1, CVL13048.1	CVK94804.1	CZR43948.1, CZR45060.1	CCT74214.1, CCT75993.1	SCV46952.1
OG0000506	12	TCONS_00019017.p1	EWG49307.1	TVY67844.1	TXC02657.1	QKD50320.1, QKD60897.1	PILON8_transcript14244_R0	CEI67949.1	CVK87088.1, CVL09878.1	CVK87799.1, CVK95259.1	CZR39192.1, CZR44297.1	CCT75132.1	SCV47372.1, SCV58314.1
OG0000507	11	TCONS_00019056.p1	EWG55996.1	TVY67739.1	TXC02141.1	QKD48624.1, QKD60879.1		CEI67722.1, CEI67723.1, CEI67724.1, CEI67726.1	CVL09843.1	CVK95197.1	CZR44254.1, CZR44255.1	CCT74445.1, CCT74446.1	SCV47310.1
OG0000508	12	TCONS_00019347.p1	EWG41521.1	TVY71996.1	TXB96787.1, TXC11207.1	QKD53577.1	PILON8_transcript14502_R0	CEI39844.1, CEI61293.1, CEI67650.1, CEI67654.1, CEI67718.1	CVL12042.1	CVK94351.1	CZR36093.1	CCT64845.1	SCV45550.1
OG0000509	12	TCONS_00019362.p1	EWG41530.1	TVY72070.1	TXC05467.1, TXC12036.1	QKD56635.1	PILON8_transcript14534_R0	CEI41525.1	CVK92173.1, CVL12014.1	CVK94291.1, CVL06167.1, CVL07939.1	CZR36124.1	CCT64838.1	SCV36429.1, SCV45560.1
OG0000510	9	TCONS_00019394.p1, TCONS_00019458.p1	EWG41603.1, EWG41610.1				PILON8_transcript14593_R0, PILON8_transcript14599_R0	CEI63413.1	CVL04742.1, CVL04755.1	CVK94176.1, CVK94186.1	CZR36189.1, CZR36195.1	CCT64768.1, CCT64774.1	SCV45670.1, SCV45680.1
OG0000511	11	TCONS_00019685.p1	EWG35964.1, EWG51799.1	TVY60625.1	TXB96882.1	QKD46597.1, QKD62862.1	PILON8_transcript14754_R0		CVK84238.1, CVL12939.1	CVK84956.1, CVL03799.1	CZR32753.1, CZR45271.1	CCT75803.1	SCV33523.1, SCV49164.1
OG0000512	11	TCONS_00019763.p1	EWG53345.1, KYG13649.1	TVY61893.1, TVY73825.1	TXB96253.1	QKD56619.1, QKD61810.1	PILON8_transcript14767_R0		CVL01372.1	CVK97673.1	CZR46710.1, CZR48768.1	CCT65216.1, CCT72624.1	SCV27567.1, SCV38684.1
OG0000513	10	TCONS_00019770.p1, TCONS_00019771.p1, TCONS_00019772.p1	KYG13633.1	TVY74042.1		QKD61825.1	PILON8_transcript14782_R0, PILON8_transcript14783_R0, PILON8_transcript14785_R0		CVL01355.1, CVL01356.1	CVK97690.1	CZR46726.1, CZR46727.1, CZR46730.1	CCT72641.1	SCV38752.1
OG0000514	11	TCONS_00019972.p1	EWG42568.1, EWG50844.1, EWG52103.1	TVY67268.1	TXB96802.1, TXC00593.1	QKD56716.1, QKD56780.1, QKD62775.1	PILON8_transcript14889_R0		CVL09204.1	CVL04190.1	CZR45546.1	CCT75548.1	SCV36686.1, SCV49648.1
OG0000515	12	TCONS_00019998.p1	EWG54643.1	TVY79495.1	TXC10239.1	QKD51806.1, QKD55323.1	PILON8_transcript14978_R0	CEI39631.1, CEI63316.1	CVK98845.1, CVL12288.1	CVK91854.1, CVL06018.1	CZR43819.1, CZR48494.1	CCT65481.1	SCV26989.1
OG0000516	12	transcript15028	EWG49440.1	TVY66176.1, TVY73664.1, TVY74548.1	TXC01326.1	QKD54759.1, QKD56796.1	PILON8_transcript15028_R0	CEI66667.1	CVL02451.1	CVL01571.1, CVL08216.1	CZR46884.1, CZR49736.1	CCT68855.1	SCV29700.1
OG0000517	11	TCONS_00020244.p1	EWG46988.1, KYG13744.1	TVY76459.1	TXC08013.1	QKD49149.1	PILON8_transcript15156_R0		CVL01615.1, CVL13628.1	CVK97406.1, CVL07109.1	CZR46567.1, CZR49508.1	CCT72449.1, CCT76119.1	SCV37972.1, SCV57794.1
OG0000518	10		EWG39957.1	TVY61654.1, TVY64044.1, TVY69895.1	TXB98862.1, TXB98863.1, TXC06255.1	QKD46415.1, QKD55584.1, QKD57477.1, QKD57931.1		CEI61215.1	CVL10977.1	CVK90107.1	CZR41782.1	CCT69700.1	SCV34559.1
OG0000519	10		EWG42619.1	TVY62101.1, TVY72750.1	TXC05859.1	QKD52800.1, QKD55365.1, QKD56432.1		CEI40185.1	CVK87072.1, CVK89573.1	CVK87811.1, CVL00108.1	CZR36904.1, CZR39196.1	CCT64140.1	SCV55562.1, SCV58323.1
OG0000520	10		EWG54931.1	TVY59760.1, TVY60495.1	TXB97436.1	QKD62356.1		CEI61989.1, CEI61990.1	CVL05929.1, CVL05930.1	CVL07529.1, CVL07531.1	CZR45842.1, CZR45843.1	CCT75249.1, CCT75250.1	SCV50190.1, SCV50192.1
OG0000521	4			TVY60284.1, TVY62570.1, TVY74637.1		QKD55325.1, QKD56692.1, QKD56739.1, QKD56797.1, QKD57193.1, QKD57241.1, QKD57242.1, QKD57284.1, QKD57305.1, QKD57355.1, QKD57415.1, QKD62258.1		CEI63524.1			CZR37698.1
OG0000522	5			TVY62468.1, TVY62582.1, TVY62583.1, TVY62649.1, TVY73679.1, TVY73828.1, TVY74672.1, TVY75040.1	TXB96969.1, TXB97526.1, TXB97636.1, TXB97782.1, TXB97863.1, TXB98906.1			CEI59933.1		CVL08659.1	CZR49645.1
OG0000523	6			TVY62391.1, TVY62542.1, TVY62560.1, TVY62572.1, TVY74369.1, TVY74777.1, TVY75097.1		QKD57100.1		CEI70949.1, CEI70988.1		CVL08191.1, CVL09290.1, CVL09333.1, CVL09340.1, CVL09341.1	CZR49632.1		SCV57408.1
OG0000524	4			TVY66396.1	TXC01956.1	QKD53797.1, QKD57171.1, QKD57172.1, QKD57295.1		CEI41131.1, CEI41683.1, CEI59973.1, CEI60455.1, CEI61300.1, CEI62302.1, CEI62472.1, CEI63250.1, CEI63632.1, CEI67910.1, CEI70615.1
OG0000525	10	TCONS_00000415.p1	EWG48622.1, EWG51713.1	TVY59865.1	TXB96972.1	QKD62934.1			CVL11534.1, CVL11780.1	CVK96149.1, CVL03662.1	CZR44915.1, CZR45196.1	CCT75051.1, CCT75874.1	SCV48477.1, SCV49028.1
OG0000526	11	TCONS_00000498.p1	EWG51700.1	TVY60365.1	TXB96651.1	QKD56924.1, QKD56926.1, QKD57889.1, QKD57891.1, QKD62228.1, QKD62920.1	PILON8_transcript5865_R1		CVL11795.1	CVL03689.1	CZR45212.1	CCT75861.1	SCV49059.1
OG0000527	12	TCONS_00000354.p1	EWG51732.1	TVY59928.1	TXB97678.1	QKD55417.1, QKD57804.1, QKD61219.1, QKD62950.1	PILON8_transcript347_R0	CEI61466.1, CEI67652.1	CVL11763.1	CVL03634.1	CZR45179.1	CCT75893.1	SCV48994.1
OG0000528	12	TCONS_00001299.p1	EWG42063.1	TVY62355.1, TVY72775.1, TVY73659.1	TXC11713.1	QKD53157.1	PILON8_transcript688_R0	CEI40812.1	CVK97456.1	CVK93671.1, CVL08197.1	CZR36546.1, CZR49730.1	CCT64451.1	SCV46278.1
OG0000529	12	TCONS_00001315.p1	EWG41973.1	TVY72436.1, TVY74551.1, TVY74775.1, TVY75508.1	TXC10880.1	QKD53229.1	PILON8_transcript754_R0	CEI38557.1, CEI40966.1	CVK97608.1	CVK93733.1	CZR36480.1	CCT64522.1	SCV46170.1
OG0000530	12	TCONS_00001330.p1	EWG41882.1	TVY71742.1	TXC12080.1	QKD53303.1	PILON8_transcript832_R0	CEI41374.1	CVL05181.1, CVL05182.1	CVK93852.1, CVK93853.1	CZR36405.1, CZR36406.1	CCT64589.1	SCV46028.1, SCV46030.1
OG0000531	12	TCONS_00001104.p1	EWG41808.1	TVY65898.1, TVY72118.1	TXC11490.1	QKD52142.1, QKD53353.1, QKD53755.1, QKD59072.1	PILON8_transcript889_R0	CEI41249.1	CVL05108.1	CVK93930.1	CZR36350.1	CCT64635.1	SCV45932.1
OG0000532	12	TCONS_00001425.p1	EWG38024.1	TVY70368.1	TXB97922.1, TXC03838.1	QKD47844.1, QKD56701.1, QKD57751.1	PILON8_transcript1169_R0	CEI65027.1	CVL10985.1, CVL13255.1	CVK83065.1	CZR35186.1	CCT62040.1	SCV31390.1
OG0000533	12	TCONS_00001484.p1	EWG37776.1	TVY69639.1, TVY77052.1	TXC04802.1, TXC07585.1	QKD50304.1	PILON8_transcript1302_R0	CEI64902.1	CVL10321.1	CVK83260.1, CVK87749.1	CZR35066.1	CCT62147.1	SCV31511.1, SCV58265.1
OG0000534	12	TCONS_00002020.p1, TCONS_00012079.p1	EWG54969.1	TVY60543.1	TXB95434.1, TXB96869.1, TXB97761.1	QKD62382.1	PILON8_transcript9089_R0	CEI60186.1, CEI67855.1	CVL05969.1	CVL07461.1	CZR45882.1	CCT75193.1	SCV50271.1
OG0000535	12	TCONS_00002789.p1	EWG36057.1	TVY62363.1, TVY71055.1, TVY74638.1	TXC03712.1	QKD46669.1, QKD57769.1, QKD62260.1	PILON8_transcript2423_R0	CEI63702.1	CVK84068.1	CVK84882.1	CZR33052.1	CCT63118.1	SCV33386.1
OG0000536	12	TCONS_00003508.p1	EWG50678.1	TVY70129.1	TXC03992.1	QKD48372.1, QKD50549.1, QKD56760.1	PILON8_transcript2891_R0	CEI61508.1, CEI65567.1, CEI70434.1	CVL03007.1	CVL02652.1	CZR35706.1	CCT61557.1	SCV50698.1
OG0000537	11	TCONS_00004003.p1		TVY64076.1	TXB98314.1, TXB98821.1, TXB99911.1	QKD62199.1	PILON8_transcript3028_R0	CEI38408.1, CEI41702.1	CVL11460.1	CVK96260.1, CVL08015.1	CZR42827.1, CZR44996.1	CCT75110.1	SCV48598.1
OG0000538	9	TCONS_00004012.p1		TVY64826.1	TXB99412.1, TXC02067.1, TXC04309.1	QKD60126.1	PILON8_transcript3050_R0, PILON8_transcript3050_R1		CVL03767.1, CVL11490.1		CZR44957.1, CZR49040.1	CCT72912.1, CCT75146.1	SCV39763.1, SCV48545.1
OG0000539	12	TCONS_00004014.p1	EWG40309.1	TVY67179.1	TXC00984.1	QKD54482.1, QKD55406.1	PILON8_transcript3055_R0	CEI41776.1	CVL11325.1	CVK92722.1, CVK96200.1	CZR43098.1	CCT68611.1, CCT75082.1	SCV29186.1, SCV48539.1
OG0000540	11	TCONS_00004501.p1	EWG48629.1	TVY68209.1, TVY68365.1, TVY76578.1	TXC02340.1	QKD60271.1, QKD60834.1		CEI41734.1, CEI60256.1, CEI63811.1	CVL11527.1	CVK96158.1	CZR48813.1	CCT75056.1	SCV48488.1
OG0000541	9	TCONS_00004226.p1, TCONS_00004486.p1		TVY68357.1, TVY68358.1			PILON8_transcript3512_R0, PILON8_transcript3513_R0	CEI62136.1	CVL10035.1	CVK95528.1, CVK95530.1	CZR37705.1, CZR44459.1, CZR44460.1	CCT74628.1, CCT74629.1	SCV47648.1
OG0000542	12	TCONS_00004316.p1	EWG42650.1, EWG48788.1	TVY68523.1	TXC02453.1	QKD53889.1, QKD60392.1	PILON8_transcript3196_R0	CEI61697.1, CEI63641.1	CVL07003.1	CVK95958.1, CVL07114.1	CZR44779.1	CCT74925.1	SCV48218.1
OG0000543	11	TCONS_00004633.p1, TCONS_00014609.p1	EWG48821.1, EWG55079.1	TVY68174.1	TXC02229.1	QKD60416.1	PILON8_transcript3221_R0		CVL07027.1, CVL11855.1	CVK95931.1	CZR44753.1, CZR49220.1	CCT69654.1, CCT74899.1	SCV48171.1
OG0000544	12	TCONS_00004650.p1, TCONS_00015906.p1	EWG43975.1	TVY79640.1	TXC09073.1	QKD51126.1	PILON8_transcript12289_R0, PILON8_transcript3306_R0	CEI38826.1	CVL07204.1, CVL10147.1	CVK88885.1, CVK95838.1	CZR39965.1	CCT66094.1	SCV25745.1
OG0000545	11	transcript3251		TVY67721.1, TVY78748.1	TXB98255.1, TXC02766.1	QKD57903.1, QKD60440.1, QKD61008.1	PILON8_transcript3251_R0	CEI60287.1, CEI63710.1	CVL07067.1	CVK95891.1	CZR44712.1	CCT74859.1	SCV48095.1
OG0000546	11	TCONS_00005167.p1, TCONS_00005758.p1, TCONS_00019171.p1	EWG45857.1, EWG52238.1, KYG13757.1	TVY65337.1	TXC00317.1	QKD59202.1	PILON8_transcript14380_R0, PILON8_transcript4487_R0	CEI61442.1	CVK91793.1	CVL08128.1	CZR42664.1		SCV41715.1
OG0000547	12	TCONS_00005222.p1	EWG38391.1	TVY61108.1	TXC06302.1	QKD56559.1, QKD57918.1	PILON8_transcript4582_R0	CEI60082.1, CEI61857.1, CEI70822.1	CVK92024.1	CVK91515.1, CVL08152.1	CZR42770.1	CCT70603.1	SCV36313.1
OG0000548	10	TCONS_00006147.p1	EWG38562.1	TVY61384.1, TVY64397.1	TXB99615.1, TXC01837.1, TXC06731.1	QKD56428.1, QKD59147.1			CVL11311.1	CVK91285.1, CVK96793.1	CZR46125.1	CCT70811.1	SCV36041.1, SCV37026.1
OG0000549	9	TCONS_00006174.p1, TCONS_00008133.p1, TCONS_00008512.p1	EWG38331.1, EWG53872.1, EWG55499.1			QKD61652.1	PILON8_transcript4606_R4, PILON8_transcript6351_R0		CVK85468.1, CVL03805.1	CVK86072.1	CZR37983.1, CZR49053.1	CCT67927.1	SCV52117.1
OG0000550	12	transcript4346	EWG38667.1	TVY61238.1	TXB98120.1, TXC06500.1	QKD56345.1	PILON8_transcript4346_R0	CEI39981.1, CEI60453.1, CEI62475.1	CVK91647.1	CVL07175.1	CZR42520.1	CCT70369.1	SCV35880.1, SCV57405.1
OG0000551	11	TCONS_00006293.p1	EWG45074.1, EWG45075.1, EWG45076.1	TVY71604.1	TXC11717.1	QKD52357.1	PILON8_transcript4908_R0		CVK88486.1	CVK99458.1	CZR37339.1, CZR37340.1	CCT63751.1, CCT63752.1	SCV56421.1, SCV56422.1
OG0000552	12	TCONS_00006379.p1	EWG45347.1	TVY71694.1	TXC11115.1	QKD52517.1	PILON8_transcript5074_R0	CEI69738.1	CVK88873.1, CVL03641.1	CVK99629.1	CZR37184.1, CZR48980.1	CCT63886.1, CCT72857.1	SCV39556.1, SCV56130.1
OG0000553	12	TCONS_00007158.p1, TCONS_00009621.p1	EWG42630.1	TVY77509.1	TXC08504.1	QKD50322.1	PILON8_transcript4688_R0, PILON8_transcript7215_R0	CEI63635.1, CEI65647.1	CVK87098.1	CVK87792.1	CZR37577.1, CZR39188.1	CCT63537.1	SCV58308.1
OG0000554	12	TCONS_00006706.p1	EWG45027.1	TVY72460.1	TXC11021.1	QKD52317.1, QKD57789.1	PILON8_transcript4867_R0, PILON8_transcript4867_R1	CEI66270.1	CVK88399.1, CVL06513.1	CVK99419.1	CZR37381.1, CZR40459.1	CCT63712.1	SCV56466.1
OG0000555	12	transcript14432, transcript4687	EWG53277.1	TVY63059.1	TXB98380.1	QKD58957.1	PILON8_transcript14432_R0, PILON8_transcript4687_R0	CEI62835.1	CVK97743.1	CVL05315.1	CZR37578.1, CZR41698.1	CCT63536.1, CCT71761.1	SCV57284.1
OG0000556	12	TCONS_00007967.p1	EWG53774.1	TVY76778.1	TXC08579.1	QKD49566.1, QKD62283.1, QKD62284.1	PILON8_transcript5504_R0	CEI40102.1	CVK86316.1, CVL09045.1	CVK86601.1	CZR38399.1, CZR45464.1	CCT67548.1	SCV52886.1
OG0000557	12	TCONS_00007992.p1	EWG53569.1	TVY76729.1	TXC07230.1	QKD49387.1	PILON8_transcript5672_R0	CEI66160.1	CVK85878.1, CVL13638.1	CVK86435.1	CZR38217.1, CZR49497.1	CCT67670.1, CCT76116.1	SCV52556.1, SCV57798.1
OG0000558	10	TCONS_00007494.p1, TCONS_00020271.p1	EWG53886.1, EWG55267.1	TVY75534.1, TVY77752.1	TXB95970.1, TXB97209.1, TXC00535.1	QKD60364.1, QKD61639.1	PILON8_transcript5890_R0		CVK85455.1	CVK86050.1	CZR37969.1		SCV52090.1
OG0000559	11	TCONS_00008045.p1, TCONS_00008072.p1	EWG53676.1, EWG54109.1	TVY77344.1	TXC07405.1	QKD49488.1	PILON8_transcript6070_R0		CVK86118.1	CVK85715.1, CVK86527.1	CZR37768.1, CZR38323.1	CCT67836.1	SCV51775.1, SCV52755.1
OG0000560	10	TCONS_00007589.p1	EWG54113.1, EWG54114.1, EWG54115.1, EWG54116.1	TVY73675.1	TXB95950.1	QKD61440.1, QKD61441.1	PILON8_transcript6073_R0	CEI63666.1	CVK85246.1, CVK85247.1		CZR37763.1		SCV51771.1, SCV51772.1
OG0000561	11	TCONS_00008104.p1, TCONS_00014890.p1	EWG53495.1	TVY77546.1	TXC07186.1	QKD49326.1		CEI41708.1	CVK85704.1, CVL12580.1	CVK86340.1	CZR38150.1, CZR49569.1	CCT67882.1, CCT76230.1	SCV52423.1, SCV57573.1
OG0000562	11	TCONS_00007763.p1	EWG53463.1	TVY74011.1, TVY76633.1	TXC08104.1	QKD49304.1, QKD58960.1		CEI60156.1, CEI68298.1	CVK85641.1, CVK85644.1	CVK86298.1	CZR38124.1	CCT67930.1	SCV52375.1, SCV52377.1
OG0000563	9	TCONS_00017128.p1, transcript6031	EWG54036.1, EWG54087.1	TVY74380.1		QKD61491.1	PILON8_transcript13066_R0, PILON8_transcript6031_R0, PILON8_transcript6031_R2		CVK85271.1, CVK85312.1	CVK85747.1	CZR37791.1, CZR37832.1		SCV51796.1, SCV51852.1
OG0000564	12	TCONS_00008341.p1	EWG55428.1	TVY74843.1	TXB96342.1	QKD62026.1	PILON8_transcript6416_R0	CEI70842.1	CVL03563.1	CVL00741.1, CVL06790.1	CZR40891.1, CZR48949.1	CCT71064.1, CCT72829.1	SCV39448.1, SCV53742.1
OG0000565	11	TCONS_00008409.p1	EWG54255.1, EWG55498.1	TVY75213.1	TXB96257.1, TXC01881.1, TXC09375.1, TXC10396.1	QKD57121.1	PILON8_transcript6349_R0		CVK99138.1, CVL03810.1	CVL06862.1	CZR49056.1	CCT72929.1	SCV39848.1
OG0000566	10	TCONS_00008523.p1, TCONS_00013306.p1	EWG55450.1	TVY67045.1, TVY74540.1	TXB96295.1	QKD62049.1	PILON8_transcript9274_R0		CVK90937.1, CVL03677.1		CZR43695.1, CZR48997.1	CCT68086.1, CCT72875.1	SCV28596.1, SCV39621.1
OG0000567	12	TCONS_00008673.p1	EWG43299.1	TVY60526.1, TVY63529.1, TVY77611.1	TXB98867.1, TXC08082.1	QKD49862.1, QKD57920.1	PILON8_transcript6728_R0	CEI69027.1	CVK88125.1	CVK86946.1	CZR38705.1	CCT67208.1	SCV54945.1
OG0000568	12	TCONS_00009427.p1	EWG43183.1, EWG50003.1	TVY77787.1	TXC07247.1, TXC07248.1	QKD49932.1	PILON8_transcript6810_R0	CEI69652.1	CVK88048.1, CVL00617.1	CVK87063.1	CZR38781.1, CZR47259.1	CCT67139.1	SCV54796.1
OG0000569	12	TCONS_00009469.p1	EWG42804.1	TVY76369.1	TXC07628.1	QKD50167.1	PILON8_transcript7068_R0	CEI69406.1	CVK87585.1, CVL13639.1	CVK87491.1	CZR39020.1, CZR49496.1	CCT66920.1, CCT76115.1	SCV57800.1, SCV57981.1
OG0000570	11	TCONS_00008928.p1	EWG42586.1	TVY74074.1, TVY77682.1	TXB95483.1, TXC08044.1	QKD50359.1, QKD61922.1, QKD61923.1, QKD61924.1	PILON8_transcript7240_R0	CEI63483.1	CVK86982.1	CVK87880.1	CZR39231.1		SCV58359.1
OG0000571	12	TCONS_00008980.p1	EWG43698.1	TVY77092.1	TXC07567.1	QKD49639.1	PILON8_transcript6477_R0	CEI69941.1	CVL13318.1	CVK86673.1, CVL05270.1, CVL08136.1, CVL09064.1, CVL09365.1	CZR38475.1	CCT67413.1	SCV55403.1
OG0000572	12	TCONS_00009801.p1	EWG46291.1	TVY63002.1	TXB96730.1, TXB97682.1, TXB99020.1	QKD58277.1	PILON8_transcript7626_R0	CEI68570.1	CVK94497.1	CVL00913.1, CVL09397.1	CZR41003.1, CZR49689.1	CCT71162.1	SCV53530.1
OG0000573	11	TCONS_00010471.p1	EWG46412.1, EWG46413.1	TVY64142.1, TVY64143.1	TXB98224.1, TXB98225.1	QKD58364.1	PILON8_transcript7533_R0		CVK94286.1, CVK94288.1	CVL01053.1	CZR41088.1, CZR41089.1	CCT71240.1	SCV53357.1
OG0000574	12	TCONS_00011192.p1	EWG51372.1	TVY65159.1	TXC00256.1	QKD59689.1	PILON8_transcript8523_R0	CEI62804.1	CVL09704.1	CVL04490.1	CZR35907.1, CZR42689.1, CZR45736.1, CZR47548.1, CZR49726.1	CCT73573.1	SCV43648.1
OG0000575	12	transcript13055, transcript8797	EWG53164.1	TVY63561.1	TXC10060.1	QKD58867.1	PILON8_transcript13055_R0, PILON8_transcript8797_R0	CEI70266.1	CVK93367.1, CVK97837.1	CVL05456.1	CZR41584.1	CCT65567.1, CCT71671.1	SCV57093.1
OG0000576	12	TCONS_00011769.p1	EWG54698.1	TVY59918.1, TVY74274.1	TXB96236.1, TXB96614.1	QKD55318.1, QKD62107.1	PILON8_transcript8934_R0	CEI67756.1, CEI68747.1	CVL05434.1	CVL08797.1	CZR45635.1	CCT75464.1	SCV49795.1
OG0000577	11	TCONS_00012009.p1, TCONS_00012010.p1	EWG54751.1	TVY60373.1, TVY60374.1	TXB97325.1	QKD62536.1	PILON8_transcript8971_R0		CVL05520.1, CVL05524.1	CVL07714.1	CZR45669.1, CZR45670.1	CCT75429.1, CCT75430.1	SCV49850.1
OG0000578	12	TCONS_00012089.p1	EWG54933.1, EWG55368.1	TVY74129.1	TXB95708.1	QKD55375.1, QKD61963.1	PILON8_transcript9117_R0	CEI67649.1	CVL03419.1	CVL06694.1, CVL07534.1	CZR45840.1, CZR48880.1	CCT75252.1	SCV50186.1
OG0000579	11	TCONS_00012148.p1	EWG41160.1	TVY66391.1	TXC00707.1	QKD53901.1	PILON8_transcript9254_R0, PILON8_transcript9254_R1		CVK90997.1, CVL05961.1	CVK91917.1	CZR43716.1, CZR45874.1	CCT68068.1, CCT75211.1	SCV28570.1, SCV50250.1
OG0000580	12	TCONS_00012471.p1	EWG40330.1	TVY62539.1, TVY66977.1, TVY75372.1	TXB96492.1, TXC01811.1	QKD54467.1	PILON8_transcript9877_R0	CEI66951.1	CVL13791.1	CVK92701.1, CVL08232.1	CZR43112.1	CCT68599.1	SCV29173.1
OG0000581	11	TCONS_00012544.p1	EWG41265.1, EWG49687.1	TVY61258.1, TVY72388.1	TXC01966.1, TXC05999.1, TXC10810.1	QKD53721.1, QKD54941.1	PILON8_transcript10020_R0	CEI41854.1	CVL12256.1	CVK91904.1		CCT69383.1	SCV30069.1
OG0000582	12	TCONS_00012650.p1	EWG41205.1, EWG42570.1	TVY66271.1	TXC00849.1	QKD50594.1, QKD53857.1, QKD56784.1	PILON8_transcript9213_R0	CEI63598.1	CVL12333.1	CVL08679.1	CZR43771.1	CCT68024.1	SCV28472.1, SCV36689.1
OG0000583	11	TCONS_00013300.p1, TCONS_00015210.p1	EWG47688.1	TVY77081.1	TXC08135.1	QKD48638.1	PILON8_transcript11250_R0, PILON8_transcript9238_R0		CVL11187.1, CVL12365.1	CVK96651.1	CZR43735.1, CZR45989.1	CCT68057.1	SCV28543.1, SCV36769.1
OG0000584	12	TCONS_00012719.p1, TCONS_00016351.p1	EWG44103.1	TVY80153.1	TXC09054.1	QKD51054.1	PILON8_transcript12215_R0, PILON8_transcript9353_R0	CEI39400.1, CEI67507.1	CVL10220.1	CVK88764.1, CVK92059.1	CZR40040.1	CCT66164.1	SCV25672.1
OG0000585	12	TCONS_00012742.p1	EWG40990.1, EWG53710.1, EWG53711.1	TVY66429.1	TXC00523.1, TXC11171.1	QKD53212.1, QKD54031.1	PILON8_transcript9408_R0	CEI67452.1	CVK90611.1	CVK92142.1	CZR43560.1	CCT68209.1	SCV28731.1
OG0000586	10	TCONS_00012998.p1		TVY66169.1, TVY66172.1	TXC00885.1, TXC01081.1	QKD54524.1, QKD54531.1, QKD54532.1	PILON8_transcript9942_R0		CVL11372.1, CVL11373.1	CVK92795.1	CZR43048.1, CZR43049.1	CCT68654.1	SCV29259.1
OG0000587	12	TCONS_00013074.p1	EWG49597.1	TVY66542.1, TVY73633.1, TVY75381.1	TXB97070.1, TXC00752.1	QKD54872.1	PILON8_transcript10086_R0	CEI66369.1	CVL02332.1	CVL01763.1, CVL08243.1	CZR47007.1	CCT68969.1	SCV29939.1
OG0000588	12	TCONS_00013544.p1	EWG54047.1	TVY63358.1	TXC09117.1	QJS76411.1	PILON8_transcript10219_R0	CEI66255.1, CEI67663.1	CVK85304.1, CVL06422.1	CVL08434.1	CZR37824.1, CZR40509.1	CCT66586.1	SCV25206.1, SCV51837.1
OG0000589	12	TCONS_00013583.p1	EWG38350.1, EWG54576.1	TVY61411.1, TVY80202.1	TXC09613.1	QKD51854.1, QKD56542.1	PILON8_transcript10277_R0	CEI39672.1	CVK98947.1	CVL06063.1	CZR48540.1	CCT65437.1, CCT70585.1	SCV27081.1
OG0000590	12	TCONS_00013785.p1	EWG54351.1	TVY61590.1, TVY79150.1, TVY79526.1	TXC06412.1, TXC10226.1	QKD52011.1, QKD55349.1	PILON8_transcript10441_R0	CEI39747.1	CVK99141.1	CVL06304.1	CZR48718.1	CCT65270.1	SCV27452.1
OG0000591	11	TCONS_00013788.p1	EWG54348.1	TVY79154.1	TXC09438.1	QKD52015.1	PILON8_transcript10445_R0		CVK99135.1, CVL06256.1	CVL06297.1, CVL08556.1	CZR40577.1, CZR48714.1	CCT65274.1, CCT66643.1	SCV25146.1, SCV27443.1
OG0000592	10	TCONS_00014262.p1	EWG49989.1	TVY66121.1, TVY66122.1		QKD55124.1, QKD55125.1		CEI66316.1	CVL00644.1, CVL00648.1	CVL02055.1	CZR47246.1, CZR47247.1	CCT69096.1, CCT69097.1	SCV30434.1, SCV30435.1
OG0000593	11	TCONS_00014104.p1, TCONS_00014109.p1	EWG49950.1, EWG49961.1	TVY66074.1	TXC01629.1	QKD55107.1	PILON8_transcript10593_R0		CVL00694.1, CVL00718.1	CVL02025.1, CVL02034.1	CZR47216.1, CZR47227.1	CCT69071.1	SCV30374.1
OG0000594	12	TCONS_00014454.p1	EWG54184.1, EWG55126.1	TVY61008.1	TXC06341.1	QKD55500.1	PILON8_transcript11000_R0, PILON8_transcript11000_R1	CEI61333.1	CVL11896.1	CVK98636.1	CZR49270.1	CCT69610.1, CCT72767.1	SCV34461.1, SCV39295.1
OG0000595	12	TCONS_00014783.p1, TCONS_00018587.p1	EWG46993.1	TVY76462.1	TXC08018.1	QKD49144.1	PILON8_transcript14021_R0	CEI61801.1	CVL01708.1	CVK97401.1, CVL07255.1, CVL09209.1	CZR46524.1	CCT72445.1	SCV37961.1, SCV57592.1
OG0000596	11	TCONS_00014915.p1	EWG54773.1	TVY60069.1, TVY79918.1	TXC10394.1	QKD52027.1, QKD57404.1, QKD62413.1	PILON8_transcript11233_R0	CEI61471.1	CVL05578.1, CVL11171.1	CVK96618.1	CZR45694.1, CZR45974.1		SCV36748.1
OG0000597	12	TCONS_00015161.p1	EWG47105.1	TVY73861.1, TVY77567.1	TXB96127.1, TXC08282.1	QKD49070.1, QKD58984.1	PILON8_transcript11711_R0	CEI65768.1	CVL01896.1	CVK97273.1, CVL06101.1	CZR46451.1	CCT72385.1	SCV37641.1
OG0000598	12	TCONS_00015672.p1	EWG44653.1	TVY80095.1	TXC04127.1, TXC09570.1	QKD50680.1, QKD57479.1, QKD61013.1	PILON8_transcript11821_R0	CEI38476.1	CVL06565.1	CVK88197.1, CVL00490.1	CZR40406.1	CCT66488.1	SCV25309.1
OG0000599	12	TCONS_00015769.p1	EWG44392.1	TVY62357.1, TVY73760.1, TVY79296.1	TXC10277.1	QKD50875.1	PILON8_transcript12021_R0	CEI38672.1	CVL07788.1	CVK88471.1, CVL08228.1	CZR40215.1, CZR49742.1	CCT66318.1	SCV25498.1
OG0000600	12	TCONS_00016017.p1	EWG48424.1, EWG48425.1, EWG48426.1	TVY80172.1, TVY80175.1	TXC10434.1	QKD51343.1, QKD51344.1	PILON8_transcript12531_R0	CEI39047.1	CVK92819.1	CVK89243.1	CZR39741.1	CCT65892.1	SCV26035.1
OG0000601	12	TCONS_00016040.p1	EWG48365.1	TVY78615.1	TXC09793.1	QKD48394.1, QKD51386.1, QKD59024.1	PILON8_transcript12575_R0	CEI39087.1	CVK92917.1	CVK89305.1, CVL03357.1	CZR39702.1	CCT65857.1	SCV26114.1, SCV48673.1
OG0000602	12	TCONS_00016166.p1	EWG44625.1	TVY73630.1, TVY79044.1	TXB97413.1, TXC10110.1	QKD50701.1	PILON8_transcript11848_R0	CEI38493.1	CVL06587.1	CVK88218.1, CVL08183.1	CZR40384.1, CZR49904.1	CCT66467.1	SCV25331.1
OG0000603	12	TCONS_00016633.p1	EWG48062.1	TVY79429.1	TXC09774.1	QKD51568.1	PILON8_transcript12756_R0	CEI39276.1	CVK93211.1, CVL03631.1	CVK89582.1	CZR39525.1, CZR48966.1	CCT65702.1, CCT72844.1	SCV26485.1, SCV39501.1
OG0000604	12	transcript12655	EWG48234.1	TVY78876.1, TVY79884.1	TXC09882.1	QKD50517.1, QKD51474.1	PILON8_transcript12655_R0	CEI41789.1, CEI41863.1, CEI60391.1	CVK93112.1	CVK89428.1	CZR39622.1	CCT65787.1	SCV26275.1
OG0000605	12	TCONS_00017000.p1	EWG52828.1	TVY63398.1, TVY71591.1	TXB98378.1, TXC10952.1	QKD52146.1, QKD52150.1, QKD58655.1	PILON8_transcript12834_R0	CEI63401.1	CVK98255.1	CVL05795.1	CZR41374.1	CCT71487.1	SCV56689.1
OG0000606	11	TCONS_00017419.p1	EWG41349.1	TVY71788.1	TXC11807.1		PILON8_transcript13136_R0	CEI69273.1	CVL12122.1, CVL12402.1	CVK94531.1, CVK99172.1	CZR35982.1, CZR37573.1	CCT63541.1, CCT64972.1	SCV45310.1, SCV58789.1
OG0000607	12	TCONS_00017561.p1	EWG41400.1	TVY72212.1	TXB97489.1, TXC07068.1, TXC10868.1	QKD53636.1, QKD59123.1	PILON8_transcript13177_R0	CEI68194.1	CVL12106.1	CVK91332.1, CVK94461.1	CZR36024.1	CCT64926.1	SCV45386.1
OG0000608	10	TCONS_00017603.p1, transcript13193	EWG41427.1, EWG41428.1	TVY71952.1	TXC11585.1		PILON8_transcript13193_R0		CVL12087.1, CVL12088.1	CVK94420.1, CVK94422.1	CZR36045.1	CCT64910.1, CCT64911.1	SCV45427.1, SCV45429.1
OG0000609	12	TCONS_00017734.p1	EWG52461.1	TVY65093.1	TXB99654.1	QKD58979.1, QKD58999.1, QKD59377.1	PILON8_transcript13436_R0	CEI63116.1	CVK96379.1	CVK98320.1	CZR48290.1	CCT61449.1, CCT73382.1	SCV42464.1, SCV50487.1
OG0000610	12	TCONS_00017940.p1	EWG52464.1	TVY64495.1	TXC00192.1	QKD57020.1, QKD57434.1, QKD57739.1, QKD59380.1	PILON8_transcript13433_R0	CEI63105.1	CVK96382.1	CVK98324.1	CZR48293.1	CCT65175.1, CCT73385.1	SCV42478.1
OG0000611	12	TCONS_00018178.p1	EWG51563.1, EWG54158.1, EWG55613.1	TVY68181.1	TXC02632.1	QKD60910.1	PILON8_transcript13674_R0	CEI68056.1, CEI70813.1, CEI70963.1	CVL08160.1	CVK95149.1	CZR44214.1	CCT74419.1	SCV47259.1
OG0000612	8	TCONS_00018607.p1				QKD60050.1		CEI40385.1, CEI40386.1, CEI40387.1, CEI63235.1, CEI63730.1	CVL01500.1, CVL12298.1	CVL09187.1, CVL09189.1	CZR43810.1, CZR45737.1, CZR46611.1	CCT73088.1	SCV27413.1
OG0000613	12	TCONS_00018547.p1	EWG46881.1	TVY77353.1	TXC07501.1	QKD49242.1	PILON8_transcript13928_R0	CEI39988.1, CEI63206.1, CEI67697.1, CEI69306.1, CEI70624.1	CVL01490.1	CVK97538.1	CZR46615.1	CCT72532.1	SCV38299.1
OG0000614	12	TCONS_00018582.p1	EWG46972.1	TVY61391.1, TVY76389.1	TXC06107.1, TXC07821.1	QKD49166.1, QKD55268.1, QKD56671.1	PILON8_transcript14004_R0	CEI61914.1	CVL01653.1	CVK97430.1	CZR46549.1	CCT72463.1	SCV38035.1
OG0000615	12	TCONS_00019038.p1	EWG49197.1	TVY67660.1	TXC02249.1	QKD60739.1	PILON8_transcript14139_R0	CEI62248.1, CEI68102.1	CVL09984.1	CVK94628.1, CVK95446.1, CVL06073.1, CVL09343.1	CZR44409.1	CCT74583.1	SCV47551.1
OG0000616	12	TCONS_00019558.p1	EWG35896.1, EWG52183.1	TVY64938.1, TVY70565.1	TXC05104.1	QKD46536.1	PILON8_transcript14706_R0	CEI66308.1	CVK84428.1	CVK85039.1	CZR32292.1	CCT63240.1, CCT73159.1	SCV33662.1, SCV41576.1
OG0000617	10	TCONS_00019565.p1	EWG40977.1	TVY62377.1, TVY67206.1	TXC01356.1	QKD54040.1, QKD54041.1, QKD57632.1		CEI67424.1		CVK92167.1, CVL09107.1	CZR43546.1, CZR43547.1, CZR49793.1	CCT68221.1	SCV28744.1
OG0000618	12	TCONS_00019725.p1	KYG13648.1	TVY73862.1, TVY74537.1	TXB96136.1, TXB96254.1	QKD58987.1, QKD61811.1	PILON8_transcript14768_R0	CEI67247.1	CVL01371.1	CVK97674.1, CVL06098.1	CZR46711.1	CCT72625.1	SCV38685.1
OG0000619	11	TCONS_00019965.p1	EWG52137.1	TVY59816.1, TVY76252.1	TXB96964.1, TXC07760.1	QKD48609.1, QKD56959.1, QKD62582.1	PILON8_transcript14924_R0	CEI61887.1, CEI61888.1	CVL09281.1		CZR45584.1	CCT75512.1	SCV49711.1
OG0000620	12	TCONS_00020274.p1, TCONS_00020276.p1	EWG52202.1	TVY65489.1	TXC00168.1	QKD59126.1	PILON8_transcript15177_R0, PILON8_transcript15183_R0	CEI67760.1	CVL13686.1	CVK97912.1, CVL03490.1, CVL03494.1	CZR48016.1	CCT73140.1	SCV41471.1
OG0000621	10		EWG50082.1	TVY66152.1	TXC00624.1	QKD55207.1, QKD57575.1		CEI39869.1	CVL00395.1, CVL00397.1	CVL02188.1	CZR47351.1	CCT69191.1, CCT69192.1, CCT69193.1	SCV30643.1, SCV30644.1, SCV30646.1
OG0000622	10		EWG54142.1, EWG54143.1	TVY67585.1, TVY75519.1	TXB96426.1, TXC02594.1	QKD60324.1, QKD61423.1	PILON8_transcript5656_R3		CVK85206.1, CVL11582.1	CVK96060.1	CZR37722.1, CZR44868.1	CCT75009.1	SCV48388.1
OG0000623	10		EWG53256.1, EWG53257.1	TVY62685.1, TVY63375.1, TVY75307.1	TXB95997.1	QKD58942.1		CEI39765.1, CEI61460.1, CEI67581.1, CEI70337.1	CVK97759.1	CVL05332.1	CZR41678.1	CCT71740.1	SCV57251.1
OG0000624	3			TVY71809.1, TVY74313.1, TVY74730.1	TXB96724.1, TXB96902.1, TXB97080.1, TXB97132.1, TXB97556.1, TXB97630.1, TXB99060.1, TXC01770.1, TXC01946.1	QKD55336.1, QKD56889.1, QKD56914.1, QKD57405.1
OG0000625	4			TVY65824.1, TVY75247.1	TXB97121.1, TXB99450.1, TXB99451.1, TXC06262.1, TXC08194.1, TXC08750.1	QKD46419.1, QKD47989.1, QKD48705.1, QKD52155.1, QKD53656.1, QKD53801.1, QKD55278.1				CVK98587.1
OG0000626	8				TXB97169.1	QKD57914.1, QKD58974.1, QKD61227.1		CEI60105.1	CVL06173.1, CVL06207.1, CVL06214.1	CVK96636.1	CZR40593.1, CZR40597.1, CZR40611.1	CCT66657.1	SCV25113.1, SCV25127.1, SCV25131.1
OG0000627	10	TCONS_00000424.p1	EWG51696.1		TXB97081.1	QKD62958.1, QKD63119.1		CEI67887.1	CVL11749.1, CVL11751.1	CVL03625.1	CZR45166.1, CZR45168.1	CCT75904.1, CCT75906.1	SCV48975.1, SCV48978.1
OG0000628	12	TCONS_00000201.p1	EWG41334.1, EWG51917.1	TVY60191.1, TVY67615.1	TXB96923.1	QKD62609.1, QKD62610.1	PILON8_transcript20_R0	CEI67874.1	CVL09144.1	CVL04153.1	CZR45512.1	CCT75579.1	SCV49594.1
OG0000629	11	TCONS_00000204.p1	EWG51924.1	TVY60017.1, TVY62418.1, TVY64734.1	TXB97193.1	QKD56754.1, QKD59103.1, QKD62617.1	PILON8_transcript26_R0		CVL09133.1	CVL04147.1	CZR45506.1	CCT75585.1	SCV49581.1
OG0000630	10	TCONS_00000456.p1	EWG48114.1, EWG52050.1	TVY60335.1		QKD62721.1		CEI39241.1	CVK93182.1, CVL08911.1	CVK89537.1, CVL04037.1	CZR39554.1, CZR45394.1	CCT75684.1	SCV26420.1, SCV49391.1
OG0000631	12	TCONS_00000461.p1	EWG52069.1	TVY59775.1	TXB96682.1, TXC08900.1	QKD57325.1, QKD57513.1, QKD62746.1	PILON8_transcript160_R0	CEI70815.1	CVL08830.1	CVL03985.1	CZR45368.1	CCT75710.1	SCV49342.1
OG0000632	12	TCONS_00000469.p1	EWG51888.1	TVY60088.1, TVY78779.1	TXB97259.1	QKD57472.1, QKD62797.1	PILON8_transcript181_R0	CEI42078.1, CEI70841.1	CVL12865.1	CVL03948.1	CZR45390.1	CCT75734.1	SCV49311.1
OG0000633	12	TCONS_00000295.p1	EWG51817.1	TVY59736.1	TXB97533.1, TXB99906.1	QKD57248.1, QKD57770.1, QKD62850.1	PILON8_transcript236_R0	CEI63647.1	CVL12921.1	CVL03834.1	CZR45288.1	CCT75789.1	SCV49203.1
OG0000634	10	TCONS_00000500.p1	EWG50761.1, EWG51702.1, EWG51703.1	TVY60360.1	TXB96974.1	QKD62924.1			CVL11790.1, CVL11791.1	CVL03682.1, CVL03683.1	CZR45206.1, CZR45207.1	CCT75864.1	SCV49049.1
OG0000635	12	TCONS_00000685.p1	EWG42038.1	TVY61568.1, TVY72948.1	TXC05473.1, TXC11852.1	QKD53177.1, QKD56638.1	PILON8_transcript710_R0	CEI40864.1	CVK97508.1	CVK93690.1	CZR36527.1	CCT64485.1	SCV46244.1
OG0000636	12	TCONS_00000826.p1	EWG36122.1, EWG41663.1, KYG13768.1	TVY60112.1	TXB96679.1	QKD63121.1	PILON8_transcript992_R0	CEI41784.1	CVL04863.1	CVK94100.1	CZR36243.1	CCT65045.1	SCV45756.1, SCV50383.1
OG0000637	12	TCONS_00000866.p1, transcript6227	EWG42437.1	TVY72395.1	TXC10740.1	QKD52918.1, QKD57773.1, QKD61312.1	PILON8_transcript431_R0	CEI68855.1	CVK96869.1	CVK93423.1	CZR36791.1	CCT65149.1	SCV46714.1
OG0000638	12	TCONS_00001096.p1	EWG41823.1	TVY72845.1	TXC11357.1	QKD53345.1	PILON8_transcript877_R0	CEI41270.1	CVL05131.1	CVK93917.1, CVL08214.1, CVL08663.1	CZR36360.1, CZR49735.1	CCT64628.1	SCV45950.1
OG0000639	11	TCONS_00001136.p1	EWG41705.1	TVY72058.1	TXC10778.1	QKD53417.1	PILON8_transcript958_R0		CVL04956.1, CVL12574.1	CVK94035.1	CZR36281.1, CZR49575.1	CCT64698.1, CCT76236.1	SCV45817.1, SCV57560.1
OG0000640	12	TCONS_00001404.p1	EWG38079.1	TVY69749.1, TVY74558.1	TXB98013.1, TXC03927.1	QKD47885.1, QKD57276.1	PILON8_transcript1127_R0	CEI65068.1	CVL11022.1	CVK83003.1	CZR35225.1	CCT62006.1	SCV31350.1
OG0000641	12	TCONS_00001846.p1	EWG36695.1	TVY62481.1, TVY70766.1, TVY74431.1	TXC05263.1	QKD47030.1, QKD57370.1	PILON8_transcript2018_R0	CEI64660.1	CVK83122.1	CVK84366.1	CZR33989.1	CCT62757.1	SCV32559.1
OG0000642	12	TCONS_00003027.p1	EWG36055.1	TVY62362.1, TVY71053.1, TVY73649.1	TXC03706.1	QKD57755.1, QKD62262.1	PILON8_transcript2425_R0	CEI63701.1	CVK84074.1	CVK84884.1	CZR33049.1	CCT63120.1	SCV33390.1
OG0000643	12	TCONS_00002056.p1	EWG36021.1	TVY70242.1	TXC03186.1, TXC03638.1	QKD46643.1, QKD48452.1	PILON8_transcript2452_R0	CEI63790.1	CVK84129.1	CVK84910.1, CVL02567.1	CZR32968.1	CCT63142.1	SCV33434.1
OG0000644	12	TCONS_00003190.p1	EWG36896.1	TVY70789.1	TXC03195.1	QKD47182.1	PILON8_transcript1866_R0	CEI63931.1, CEI67781.1, CEI67782.1, CEI67783.1	CVK82786.1	CVK84127.1	CZR34324.1	CCT62630.1	SCV32280.1
OG0000645	12	TCONS_00003206.p1	EWG36763.1, EWG36764.1	TVY69537.1, TVY69538.1	TXC05189.1	QKD47091.1, QKD47092.1	PILON8_transcript1962_R0	CEI64606.1	CVK83011.1	CVK84286.1	CZR34111.1	CCT62711.1	SCV32468.1
OG0000646	12	TCONS_00003236.p1	EWG36531.1, EWG50001.1	TVY69920.1	TXB98996.1, TXC03239.1	QKD46947.1	PILON8_transcript2109_R0	CEI60268.1, CEI64355.1	CVK83328.1	CVL02064.1	CZR33804.1	CCT62834.1	SCV32745.1
OG0000647	12	TCONS_00003305.p1	EWG35983.1	TVY70338.1	TXC03486.1	QKD46617.1, QKD55331.1, QKD57268.1	PILON8_transcript2481_R0	CEI68157.1	CVK84190.1	CVK84939.1	CZR32843.1, CZR35905.1	CCT63171.1	SCV33494.1
OG0000648	12	TCONS_00003876.p1	EWG50432.1	TVY68494.1, TVY70371.1	TXC02152.1, TXC04634.1	QKD48198.1, QKD60213.1	PILON8_transcript2704_R0	CEI65384.1	CVL04489.1	CVL02919.1	CZR35539.1	CCT61735.1	SCV50990.1
OG0000649	12	TCONS_00003485.p1	EWG50621.1	TVY62559.1, TVY70306.1	TXC05146.1	QKD48323.1, QKD57313.1, QKD57581.1	PILON8_transcript2843_R0	CEI65512.1	CVL02917.1	CVL02700.1	CZR35663.1	CCT61602.1	SCV50779.1
OG0000650	12	TCONS_00003973.p1	EWG50627.1	TVY60502.1, TVY62962.1, TVY69443.1	TXC03442.1	QKD48328.1	PILON8_transcript2847_R0	CEI63851.1, CEI65505.1	CVL02926.1	CVL02696.1	CZR35667.1	CCT61598.1	SCV50773.1
OG0000651	9	TCONS_00003992.p1	EWG42522.1, EWG50783.1, EWG50784.1	TVY70932.1		QKD50439.1, QKD50440.1, QKD50445.1	PILON8_transcript2965_R0		CVL03192.1		CZR35785.1	CCT61481.1, CCT74154.1	SCV45225.1, SCV50555.1
OG0000652	12	TCONS_00003820.p1	EWG50755.1	TVY70853.1	TXC04530.1	QKD48476.1	PILON8_transcript2986_R0	CEI39837.1, CEI60034.1, CEI60324.1, CEI63337.1	CVL03247.1	CVL02532.1	CZR35807.1	CCT61461.1	SCV50509.1
OG0000653	11	TCONS_00004494.p1, TCONS_00007846.p1	EWG53924.1	TVY75407.1	TXB96350.1	QKD61604.1	PILON8_transcript5924_R0		CVK85415.1, CVL11486.1	CVK85984.1	CZR37931.1, CZR44961.1	CCT75090.1	SCV48554.1, SCV52029.1
OG0000654	12	TCONS_00004094.p1	EWG48820.1	TVY68176.1	TXC02227.1	QKD57227.1, QKD60154.1, QKD60417.1	PILON8_transcript3220_R0	CEI61728.1, CEI70927.1	CVL07026.1	CVK95932.1	CZR44754.1	CCT74900.1	SCV48173.1
OG0000655	12	TCONS_00004207.p1	EWG49090.1	TVY68421.1	TXC02299.1	QKD60650.1, QKD61383.1	PILON8_transcript3468_R0	CEI63674.1, CEI70361.1	CVL07514.1	CVK95601.1, CVL08755.1	CZR44502.1	CCT74667.1	SCV47725.1
OG0000656	12	TCONS_00004573.p1	EWG49111.1	TVY66489.1, TVY67744.1	TXC01407.1, TXC03105.1	QKD55234.1, QKD60667.1	PILON8_transcript3488_R0	CEI39838.1	CVL10059.1	CVK95568.1	CZR44484.1	CCT74650.1	SCV47693.1
OG0000657	12	transcript3201	EWG48796.1	TVY63194.1, TVY68501.1	TXB99249.1, TXC07288.1	QKD58011.1, QKD60397.1	PILON8_transcript3201_R0	CEI61698.1	CVL07009.1	CVK95952.1	CZR44773.1	CCT74919.1	SCV48209.1
OG0000658	12	TCONS_00008192.p1, transcript3208	EWG48806.1	TVY67794.1	TXC02961.1	QKD60404.1	PILON8_transcript3208_R0	CEI61706.1, CEI63513.1, CEI67631.1	CVL07016.1	CVK95945.1	CZR44766.1	CCT74904.1	SCV48182.1
OG0000659	12	transcript3375	EWG48987.1	TVY67265.1, TVY68105.1	TXC00627.1, TXC02953.1	QKD56859.1, QKD60564.1	PILON8_transcript3375_R0	CEI61865.1	CVL07346.1	CVK95759.1	CZR44594.1	CCT74752.1	SCV47893.1
OG0000660	12	TCONS_00004804.p1	EWG39616.1, EWG39617.1	TVY61205.1, TVY61206.1	TXC06343.1	QKD55800.1, QKD55801.1	PILON8_transcript3746_R0	CEI60462.1	CVK99673.1	CVK90438.1	CZR41984.1	CCT69882.1	SCV34888.1
OG0000661	12	TCONS_00005207.p1, TCONS_00011395.p1	EWG51198.1	TVY65076.1	TXC00174.1, TXC08794.1, TXC08795.1	QKD59793.1	PILON8_transcript4560_R0	CEI64846.1	CVL09805.1	CVL04625.1	CZR47650.1	CCT73666.1	SCV44110.1
OG0000662	11	TCONS_00005265.p1		TVY60961.1, TVY73785.1, TVY73786.1	TXB95812.1, TXC06846.1	QKD56648.1, QKD62220.1	PILON8_transcript4661_R0	CEI63295.1	CVK92285.1	CVL07872.1	CZR42877.1	CCT70689.1	SCV36506.1
OG0000663	12	TCONS_00005447.p1	EWG39399.1	TVY61182.1	TXC06134.1	QKD55940.1	PILON8_transcript3898_R0	CEI41589.1, CEI41595.1, CEI60735.1, CEI67449.1	CVL00002.1	CVK90673.1	CZR42125.1	CCT70013.1	SCV35157.1
OG0000664	12	TCONS_00005555.p1, TCONS_00019163.p1	EWG39046.1	TVY61010.1	TXC06568.1	QKD56128.1	PILON8_transcript4101_R0	CEI60800.1	CVK99232.1, CVL12688.1	CVK90964.1	CZR42304.1, CZR48762.1	CCT70174.1	SCV35476.1
OG0000665	12	TCONS_00005580.p1	EWG38989.1	TVY62190.1	TXC06484.1, TXC11177.1, TXC11345.1	QKD56165.1	PILON8_transcript4146_R0	CEI60838.1	CVK91373.1	CVK91012.1	CZR42339.1	CCT64470.1, CCT70214.1	SCV35541.1
OG0000666	9	TCONS_00006143.p1	EWG38586.1			QKD56705.1, QKD56894.1, QKD56966.1		CEI67841.1, CEI70934.1, CEI70935.1	CVK91718.1, CVL13262.1	CVK91261.1	CZR42591.1	CCT70434.1	SCV36006.1, SCV57417.1
OG0000667	10	TCONS_00006154.p1	EWG38525.1, EWG38528.1	TVY61385.1, TVY64402.1, TVY64531.1	TXB99616.1, TXC06730.1	QKD59146.1		CEI63834.1, CEI63835.1	CVK91765.1	CVK91314.1	CZR42636.1	CCT70479.1
OG0000668	7	TCONS_00005790.p1			TXC09224.1	QKD55335.1	PILON8_transcript4561_R0	CEI70979.1, CEI70980.1		CVK85155.1, CVK88180.1, CVL00286.1, CVL07329.1, CVL09408.1	CZR35900.1, CZR37703.1, CZR43874.1, CZR43875.1
OG0000669	12	transcript3938	EWG39341.1	TVY61756.1, TVY78701.1	TXC06271.1, TXC09760.1	QKD52125.1, QKD55978.1	PILON8_transcript3938_R0	CEI60699.1	CVL00083.1	CVK90732.1	CZR42159.1	CCT70045.1	SCV35211.1
OG0000670	9	TCONS_00007003.p1, TCONS_00013811.p1, transcript6392	EWG55448.1	TVY61254.1, TVY74542.1	TXB96108.1	QKD62045.1, QKD62047.1	PILON8_transcript6392_R0, PILON8_transcript6392_R1		CVL03673.1		CZR48995.1	CCT72873.1, CCT76044.1
OG0000671	12	TCONS_00006284.p1	EWG45052.1	TVY72411.1	TXC11886.1	QKD52342.1	PILON8_transcript4895_R0	CEI68380.1	CVK88452.1, CVK88454.1	CVK99444.1	CZR37353.1, CZR37354.1	CCT63739.1	SCV56436.1, SCV56437.1
OG0000672	12	TCONS_00006657.p1	EWG44936.1	TVY72051.1	TXC12072.1	QKD52245.1	PILON8_transcript4786_R0	CEI67416.1, CEI67857.1, CEI69777.1, CEI70318.1	CVL12219.1	CVK99337.1	CZR37473.1	CCT63632.1	SCV58592.1
OG0000673	12	TCONS_00006686.p1	EWG41323.1, EWG44978.1, KYG13808.1	TVY72367.1	TXC11775.1	QKD52286.1	PILON8_transcript4827_R0	CEI60270.1, CEI69194.1	CVK88281.1	CVK99374.1	CZR37430.1	CCT63671.1	SCV58514.1
OG0000674	12	TCONS_00007259.p1	EWG45709.1	TVY69339.1, TVY71944.1	TXC09307.1, TXC11414.1	QKD52757.1	PILON8_transcript5329_R0	CEI40227.1	CVK89463.1	CVK96637.1, CVL00030.1	CZR36948.1	CCT64101.1	SCV55642.1
OG0000675	12	TCONS_00007995.p1	EWG53544.1	TVY76944.1	TXC07625.1	QKD49368.1	PILON8_transcript5689_R0	CEI63671.1, CEI63672.1, CEI63673.1, CEI67521.1	CVK85815.1	CVK86415.1	CZR38196.1	CCT67685.1	SCV52511.1
OG0000676	12	TCONS_00007480.p1	EWG53859.1	TVY59932.1, TVY74530.1	TXB96004.1	QKD55334.1, QKD57264.1, QKD61668.1	PILON8_transcript5861_R0	CEI68161.1	CVK85484.1	CVK86101.1	CZR37999.1	CCT67817.1	SCV52144.1
OG0000677	11	TCONS_00007515.p1	EWG53935.1	TVY73812.1, TVY73813.1	TXB95628.1	QKD61590.1, QKD61591.1	PILON8_transcript5932_R0	CEI70502.1	CVK85405.1	CVK85964.1	CZR37921.1		SCV52010.1, SCV52011.1, SCV52013.1
OG0000678	10	TCONS_00007540.p1	EWG53996.1, EWG54326.1	TVY74253.1	TXB96180.1, TXC09393.1, TXC10946.1	QKD61536.1	PILON8_transcript5983_R0		CVK85349.1, CVK99199.1	CVK85864.1, CVL06354.1	CZR37867.1		SCV51914.1
OG0000679	11	TCONS_00007593.p1	EWG54122.1	TVY74090.1, TVY74586.1	TXB95949.1, TXB98063.1	QKD61435.1	PILON8_transcript6078_R0	CEI41368.1, CEI61395.1, CEI70931.1	CVK85241.1	CVK85698.1	CZR37757.1		SCV51761.1
OG0000680	10	TCONS_00007621.p1		TVY65929.1	TXC01197.1	QKD53679.1, QKD53812.1	PILON8_transcript6133_R0		CVK85164.1, CVL12406.1	CVK85594.1, CVK94540.1	CZR35978.1, CZR37636.1	CCT64976.1	SCV45306.1, SCV51657.1
OG0000681	10	TCONS_00007790.p1	EWG53397.1, EWG53398.1	TVY75298.1	TXB95603.1, TXB96202.1	QKD61725.1, QKD61726.1	PILON8_transcript5803_R0, PILON8_transcript5803_R1		CVK85548.1	CVK86201.1	CZR38064.1		SCV52262.1, SCV52264.1
OG0000682	12	TCONS_00007883.p1	EWG54011.1	TVY77962.1	TXB95701.1, TXC08702.1	QKD49361.1	PILON8_transcript5993_R0	CEI60233.1, CEI70553.1, CEI70987.1	CVK85336.1	CVK85847.1	CZR37856.1	CCT67944.1	SCV51896.1
OG0000683	12	transcript5546	EWG53724.1	TVY76595.1	TXB97988.1, TXC07305.1	QKD49525.1	PILON8_transcript5546_R0, PILON8_transcript5546_R1	CEI40069.1	CVK86213.1	CVK86562.1, CVL09372.1	CZR38359.1	CCT67580.1	SCV52814.1
OG0000684	11	TCONS_00008345.p1		TVY75466.1	TXB96327.1	QKD62018.1	PILON8_transcript6427_R0	CEI62094.1	CVK87181.1, CVL03541.1	CVK87733.1, CVL06780.1	CZR39159.1, CZR48936.1	CCT72819.1	SCV39414.1, SCV58246.1
OG0000685	12	TCONS_00008757.p1	EWG43063.1, KYG13762.1	TVY77528.1	TXC07477.1	QKD50007.1	PILON8_transcript6896_R0	CEI67770.1, CEI67978.1, CEI69572.1	CVK87973.1	CVK87182.1	CZR38856.1	CCT67071.1	SCV54648.1
OG0000686	12	TCONS_00009448.p1	EWG43029.1	TVY77375.1, TVY77376.1	TXC07409.1	QKD50027.1	PILON8_transcript6918_R0	CEI69547.1, CEI69548.1	CVK87924.1	CVK87214.1	CZR38877.1, CZR38878.1	CCT67053.1	SCV54603.1
OG0000687	12	TCONS_00008806.p1	EWG42884.1	TVY64617.1, TVY77063.1	TXC00156.1, TXC08281.1	QKD50110.1, QKD60128.1	PILON8_transcript7009_R0	CEI69461.1	CVK87720.1	CVK87394.1	CZR38961.1	CCT66974.1	SCV54442.1
OG0000688	12	TCONS_00008901.p1	EWG42666.1	TVY76953.1	TXB97690.1, TXC07689.1	QKD50281.1, QKD50388.1	PILON8_transcript7184_R0	CEI68119.1, CEI69284.1	CVK87227.1	CVK87698.1	CZR39142.1	CCT66800.1	SCV58213.1
OG0000689	12	TCONS_00009593.p1	EWG42869.1	TVY76204.1	TXB97170.1, TXC08903.1	QKD50124.1, QKD58975.1, QKD61226.1	PILON8_transcript7022_R0	CEI60104.1	CVK87692.1	CVK87414.1	CZR38974.1	CCT66960.1	SCV54417.1
OG0000690	12	TCONS_00009281.p1	EWG42818.1	TVY69792.1, TVY77296.1	TXC04406.1, TXC07350.1	QKD50158.1, QKD57440.1	PILON8_transcript7059_R0	CEI69399.1	CVK87602.1	CVK87476.1	CZR39012.1	CCT66926.1	SCV57965.1
OG0000691	12	TCONS_00009315.p1	EWG42711.1, EWG42712.1	TVY78019.1	TXC07370.1, TXC07371.1	QKD50246.1	PILON8_transcript7144_R0	CEI69342.1	CVK87354.1	CVK87631.1	CZR39102.1	CCT66838.1, CCT66839.1	SCV58129.1
OG0000692	12	TCONS_00009864.p1	EWG46158.1	TVY63476.1, TVY75246.1	TXB99327.1	QKD58168.1, QKD58995.1	PILON8_transcript7751_R0	CEI68277.1, CEI70409.1	CVK94682.1	CVL00733.1	CZR40884.1	CCT71060.1	SCV53756.1
OG0000693	12	TCONS_00010413.p1	EWG45996.1	TVY63681.1, TVY66736.1	TXB98880.1	QKD53759.1, QKD58063.1	PILON8_transcript7867_R0, PILON8_transcript7868_R0	CEI60224.1	CVL13207.1	CVL00548.1	CZR40773.1	CCT71849.1	SCV53987.1
OG0000694	12	TCONS_00010429.p1	EWG45897.1	TVY63082.1	TXB98695.1	QKD57984.1	PILON8_transcript7972_R0	CEI41818.1, CEI67643.1	CVL12829.1	CVK98837.1, CVL00296.1, CVL00365.1	CZR40649.1	CCT70853.1	SCV54213.1
OG0000695	10	TCONS_00009968.p1, TCONS_00014573.p1, TCONS_00020254.p1	EWG55164.1		TXB95774.1, TXC05931.1		PILON8_transcript10967_R0, PILON8_transcript7983_R0	CEI60310.1	CVL11932.1	CVK98695.1, CVL00331.1	CZR49309.1	CCT69576.1	SCV34424.1
OG0000696	12	TCONS_00010434.p1	EWG45882.1	TVY63193.1	TXB99250.1, TXB99341.1	QKD58012.1, QKD61126.1, QKD61127.1	PILON8_transcript7984_R0	CEI60167.1	CVL12844.1	CVL00329.1	CZR40635.1	CCT70839.1	SCV54236.1
OG0000697	12	TCONS_00009980.p1	EWG46849.1	TVY62358.1, TVY62979.1	TXB99311.1	QKD58578.1	PILON8_transcript7296_R0	CEI68786.1	CVK93744.1	CVL01286.1, CVL08226.1	CZR41298.1, CZR49741.1	CCT71426.1	SCV53058.1
OG0000698	12	TCONS_00010188.p1	EWG46172.1	TVY63503.1	TXB98755.1	QKD58184.1	PILON8_transcript7733_R0	CEI68308.1	CVK94667.1, CVL06300.1	CVL00355.1, CVL00757.1	CZR40560.1, CZR40902.1	CCT71830.1	SCV53721.1
OG0000699	12	TCONS_00010288.p1, TCONS_00010971.p1	EWG50907.1	TVY64894.1	TXB99394.1	QKD60029.1	PILON8_transcript7928_R0	CEI65540.1	CVL12717.1	CVL00442.1, CVL05037.1	CZR40696.1, CZR47944.1	CCT73941.1	SCV45126.1
OG0000700	11	TCONS_00010543.p1	EWG45913.1, EWG52285.1	TVY63295.1	TXB98556.1	QKD58044.1		CEI68035.1, CEI68081.1	CVL12817.1	CVL00387.1	CZR40663.1, CZR48094.1, CZR48096.1	CCT70865.1	SCV54178.1
OG0000701	12	TCONS_00010577.p1	EWG51625.1	TVY59844.1, TVY75092.1	TXB96591.1, TXB97943.1	QKD57192.1, QKD63010.1	PILON8_transcript8062_R0	CEI63653.1	CVL11684.1	CVL03522.1	CZR45101.1	CCT75961.1	SCV48862.1
OG0000702	11	TCONS_00010668.p1		TVY62938.1	TXB98653.1, TXC01189.1	QKD53805.1, QKD58008.1, QKD61206.1	PILON8_transcript8022_R0	CEI57455.1, CEI60170.1	CVL13029.1	CVL03424.1	CZR45040.1	CCT76012.1	SCV48737.1
OG0000703	12	TCONS_00010677.p1	EWG51619.1	TVY60430.1, TVY62594.1	TXB97542.1	QKD56962.1, QKD57568.1, QKD63015.1	PILON8_transcript8056_R0	CEI61850.1	CVL11678.1	CVL03532.1	CZR45094.1	CCT76077.1	SCV48852.1
OG0000704	12	TCONS_00010763.p1	EWG50988.1	TVY64638.1, TVY68532.1	TXB99742.1, TXC01296.1	QKD59955.1, QKD61202.1	PILON8_transcript8265_R0	CEI68067.1	CVL10491.1	CVL04873.1	CZR47819.1	CCT73825.1	SCV44836.1
OG0000705	12	TCONS_00011290.p1	EWG51133.1	TVY64840.1, TVY64844.1	TXC00433.1, TXC00436.1	QKD59841.1, QKD59843.1	PILON8_transcript8355_R0	CEI62651.1	CVL10622.1	CVL04668.1	CZR47693.1	CCT73705.1	SCV44291.1
OG0000706	12	TCONS_00010804.p1	EWG51128.1	TVY64857.1	TXB99839.1, TXC08864.1	QKD50414.1, QKD59846.1	PILON8_transcript8360_R0	CEI38437.1, CEI62648.1	CVL10617.1	CVL04673.1	CZR47698.1	CCT73710.1	SCV44300.1
OG0000707	12	TCONS_00011437.p1	EWG48035.1	TVY65215.1, TVY79381.1	TXC00326.1, TXC09698.1	QKD51587.1, QKD60132.1	PILON8_transcript8674_R0	CEI39297.1	CVK93229.1	CVK89608.1	CZR39507.1	CCT65687.1	SCV26519.1
OG0000708	12	TCONS_00011677.p1	EWG47963.1	TVY77952.1, TVY79477.1	TXC07066.1, TXC09818.1	QKD48664.1, QKD51624.1	PILON8_transcript8715_R0	CEI39451.1	CVK93270.1	CVK89685.1	CZR39462.1	CCT66702.1	SCV26603.1
OG0000709	11	TCONS_00011621.p1	EWG47861.1	TVY78689.1	TXC10065.1, TXC10066.1	QKD61244.1	PILON8_transcript8796_R0		CVK93363.1, CVK93365.1	CVK89765.1, CVK89766.1	CZR39385.1	CCT65568.1, CCT65569.1	SCV26774.1
OG0000710	10	TCONS_00012023.p1	EWG54849.1		TXB96459.1, TXB96460.1, TXB97918.1	QKD62430.1		CEI41714.1, CEI41716.1, CEI60262.1, CEI67451.1	CVL05752.1	CVL07621.1	CZR45765.1	CCT76048.1	SCV50020.1
OG0000711	12	TCONS_00012024.p1	EWG54848.1	TVY60172.1	TXB96457.1	QKD56768.1, QKD57273.1, QKD62429.1	PILON8_transcript9018_R0	CEI62427.1	CVL05749.1	CVL07622.1	CZR35901.1, CZR45764.1	CCT75345.1	SCV50018.1
OG0000712	12	TCONS_00011883.p1	EWG54702.1	TVY60375.1, TVY73711.1, TVY74101.1	TXB96612.1, TXB97849.1	QKD62506.1	PILON8_transcript8938_R0	CEI62414.1	CVL05445.1	CVL08801.1	CZR45639.1	CCT75460.1	SCV49802.1
OG0000713	12	TCONS_00012174.p1	EWG41120.1	TVY65922.1, TVY65923.1	TXC00741.1	QKD53938.1	PILON8_transcript9305_R0	CEI66051.1, CEI66053.1	CVK90856.1	CVK91981.1, CVL08884.1	CZR43661.1	CCT68115.1	SCV28629.1
OG0000714	12	TCONS_00012353.p1	EWG40688.1, EWG45850.1	TVY67300.1	TXC02017.1	QKD54237.1	PILON8_transcript9633_R0	CEI67158.1	CVK90074.1	CVK92475.1, CVL02222.1	CZR43338.1, CZR47374.1	CCT68407.1	SCV28950.1
OG0000715	12	TCONS_00012583.p1	EWG49569.1	TVY66339.1	TXC00808.1, TXC03387.1	QKD48456.1, QKD54857.1	PILON8_transcript10109_R0	CEI66351.1	CVL02350.1	CVL01735.1, CVL02563.1	CZR46987.1	CCT68952.1	SCV29900.1
OG0000716	12	TCONS_00012673.p1	EWG41157.1	TVY66386.1, TVY67815.1	TXC01492.1, TXC02739.1	QKD53903.1, QKD60925.1	PILON8_transcript9257_R0	CEI61976.1	CVK90985.1	CVK91925.1	CZR43713.1	CCT68070.1	SCV28578.1
OG0000717	12	TCONS_00013343.p1	EWG40898.1	TVY66351.1	TXC00764.1	QKD54090.1	PILON8_transcript9472_R0	CEI67345.1	CVK90419.1, CVK90422.1	CVK92257.1	CZR43483.1, CZR43484.1	CCT69338.1	SCV28804.1, SCV28805.1
OG0000718	11	TCONS_00013490.p2		TVY78951.1	TXC10053.1	QKD48571.1, QKD50572.1, QKD56696.1, QKD57297.1	PILON8_transcript10230_R0	CEI41685.1, CEI67837.1	CVL06392.1	CVL08462.1	CZR40522.1	CCT66599.1	SCV25192.1
OG0000719	12	TCONS_00013566.p1	EWG44743.1	TVY79433.1	TXB96445.1, TXC09646.1	QKD50583.1, QKD57383.1, QKD57702.1	PILON8_transcript10221_R0	CEI66268.1	CVL06419.1	CVL08439.1	CZR40511.1	CCT66588.1	SCV25204.1
OG0000720	11	TCONS_00013622.p1	EWG54467.1	TVY79605.1	TXC09889.1	QKD51926.1	PILON8_transcript10356_R0		CVK99057.1, CVL03314.1	CVL02485.1, CVL06158.1	CZR35858.1, CZR48630.1	CCT65353.1	SCV27262.1, SCV50409.1
OG0000721	12	TCONS_00013772.p1	EWG54443.1	TVY69831.1, TVY78800.1	TXC03296.1, TXC10260.1	QKD51931.1	PILON8_transcript10383_R0	CEI38459.1, CEI63740.1	CVK99064.1	CVL06171.1	CZR48637.1	CCT65346.1	SCV27278.1
OG0000722	11	TCONS_00013864.p1		TVY61855.1, TVY66673.1	TXC01832.1, TXC06674.1	QKD55196.1, QKD56466.1	PILON8_transcript10498_R0	CEI66244.1	CVL00428.1	CVL02169.1	CZR47340.1, CZR49852.1	CCT69180.1	SCV30620.1
OG0000723	12	TCONS_00013939.p1	EWG49888.1, EWG49889.1	TVY66463.1, TVY66691.1	TXC00960.1	QKD55056.1, QKD55057.1	PILON8_transcript10651_R0	CEI66548.1	CVL00836.1	CVL01982.1	CZR47172.1	CCT69030.1	SCV30281.1
OG0000724	11	TCONS_00014054.p1	EWG50070.1	TVY61399.1, TVY67176.1	TXC01833.1, TXC06416.1	QKD55195.1, QKD55352.1	PILON8_transcript10499_R0		CVL00431.1	CVL02168.1	CZR47339.1, CZR49853.1	CCT69179.1	SCV30619.1
OG0000725	12	TCONS_00014337.p1	EWG50026.1, EWG50486.1	TVY65997.1, TVY66000.1	TXC01997.1	QKD55146.1	PILON8_transcript10545_R0	CEI67213.1	CVL00559.1	CVL02086.1	CZR47285.1, CZR47286.1	CCT69135.1	SCV30511.1
OG0000726	10	TCONS_00018656.p1, transcript10463	EWG50112.1	TVY62430.1, TVY66063.1, TVY75091.1	TXC08742.1	QKD55185.1, QKD57291.1	PILON8_transcript10463_R0	CEI62538.1, CEI67763.1		CVL02247.1		CCT69224.1	SCV30722.1
OG0000727	11	TCONS_00014661.p1	EWG55196.1	TVY61909.1	TXC06400.1	QKD55438.1	PILON8_transcript10946_R0		CVL11957.1, CVL11958.1	CVK98744.1, CVK98746.1	CZR49334.1, CZR49335.1	CCT69554.1	SCV34395.1, SCV34396.1
OG0000728	12	TCONS_00014675.p1	EWG55113.1	TVY61080.1	TXB96326.1, TXC05680.1	QKD55490.1, QKD56854.1	PILON8_transcript11227_R0	CEI61270.1, CEI63220.1	CVL11886.1	CVK98625.1	CZR49260.1	CCT69619.1	SCV34471.1
OG0000729	10	TCONS_00014702.p1		TVY70139.1, TVY70925.1	TXB97455.1, TXB97730.1	QKD48525.1	PILON8_transcript10877_R0		CVK98728.1	CVK95404.1, CVK95407.1	CZR49422.1, CZR49895.1, CZR49896.1	CCT69482.1	SCV34301.1
OG0000730	12	TCONS_00014555.p1	EWG55216.1	TVY61277.1	TXC06087.1	QKD55426.1	PILON8_transcript10937_R0, PILON8_transcript10937_R1	CEI67750.1	CVL13469.1	CVK98786.1	CZR45872.1, CZR49356.1	CCT69534.1	SCV34365.1, SCV50246.1
OG0000731	12	TCONS_00014735.p1	EWG38453.1, EWG55142.1	TVY61618.1	TXC05761.1, TXC06522.1	QKD55514.1	PILON8_transcript10986_R0	CEI61287.1	CVL11911.1	CVK91419.1, CVK98662.1	CZR49288.1	CCT69595.1	SCV34444.1
OG0000732	8	TCONS_00014585.p1, TCONS_00019172.p1, TCONS_00019652.p1		TVY70821.1, TVY78972.1	TXC03552.1	QKD46434.1, QKD51960.1		CEI61699.1, CEI68007.1, CEI68823.1	CVK84242.1		CZR32748.1, CZR39294.1		SCV33525.1
OG0000733	11	TCONS_00014744.p1	EWG55087.1	TVY69611.1	TXC03266.1		PILON8_transcript11036_R0	CEI61276.1, CEI61518.1	CVL11858.1	CVK92453.1, CVK98593.1, CVL09433.1, CVL09464.1	CZR49229.1	CCT69648.1	SCV34503.1
OG0000734	12	transcript11003	EWG55121.1	TVY61082.1, TVY75238.1	TXB96912.1, TXB97794.1, TXC06322.1	QKD55496.1	PILON8_transcript11003_R0	CEI61329.1	CVL11892.1	CVK98631.1	CZR49266.1	CCT69614.1	SCV34465.1
OG0000735	11	TCONS_00014896.p1	EWG53577.1	TVY76734.1	TXC07543.1	QKD49394.1	PILON8_transcript11184_R0		CVK85893.1, CVL12538.1, CVL12539.1	CVK86442.1	CZR38224.1, CZR49605.1	CCT67865.1, CCT76261.1	SCV57491.1
OG0000736	12	TCONS_00015064.p1	EWG45848.1, EWG47394.1	TVY77770.1	TXC07390.1	QKD48863.1	PILON8_transcript11497_R0	CEI65925.1	CVL09509.1	CVK96958.1, CVL02220.1	CZR46251.1, CZR47372.1	CCT73069.1	SCV37252.1
OG0000737	12	TCONS_00015107.p1, TCONS_00019111.p1	EWG47287.1	TVY74178.1, TVY76983.1	TXC06898.1	QKD48955.1	PILON8_transcript11589_R0	CEI65840.1	CVL09598.1	CVK97108.1	CZR46340.1	CCT72286.1	SCV37008.1, SCV37432.1
OG0000738	10	TCONS_00015202.p1		TVY77149.1	TXC08424.1	QKD48620.1		CEI39855.1, CEI60095.1, CEI70996.1	CVL11148.1, CVL11160.1	CVK96598.1	CZR45949.1, CZR45963.1	CCT71950.1	SCV36724.1, SCV36737.1
OG0000739	12	TCONS_00016797.p1	EWG48076.1	TVY73840.1, TVY78605.1	TXC09112.1	QKD51562.1	PILON8_transcript12749_R0	CEI39270.1	CVK93205.1	CVK89571.1, CVL08222.1	CZR39531.1, CZR49738.1	CCT65707.1	SCV26471.1
OG0000740	12	TCONS_00016466.p1, TCONS_00016966.p1	EWG48561.1	TVY62535.1, TVY80160.1	TXB97065.1, TXC09352.1	QKD51268.1	PILON8_transcript12450_R0	CEI38972.1	CVL13752.1	CVK89117.1	CZR39815.1	CCT65959.1	SCV25895.1
OG0000741	12	TCONS_00016564.p1	EWG48282.1	TVY78948.1	TXC10316.1	QKD51445.1	PILON8_transcript12628_R0	CEI39145.1	CVK93046.1	CVK89387.1, CVL08134.1, CVL08135.1, CVL08137.1	CZR39648.1	CCT65810.1	SCV26221.1
OG0000742	12	TCONS_00017311.p1	EWG52838.1	TVY63946.1	TXB98407.1	QKD58665.1	PILON8_transcript12842_R0	CEI62291.1, CEI67757.1, CEI68746.1, CEI70062.1	CVK98235.1	CVL05782.1	CZR41383.1	CCT71495.1	SCV56706.1
OG0000743	8	TCONS_00017636.p1	EWG52454.1				PILON8_transcript13269_R0		CVK96534.1	CVK98511.1	CZR48448.1	CCT64261.1, CCT65089.1, CCT65619.1, CCT66677.1, CCT69955.1, CCT70737.1, CCT73124.1, CCT74115.1	SCV43168.1
OG0000744	11	TCONS_00017827.p1	EWG35898.1	TVY77940.1, TVY79509.1	TXC10464.1	QKD50607.1, QKD60244.1	PILON8_transcript13600_R0	CEI63044.1	CVK84419.1	CVK98062.1, CVK98821.1		CCT63237.1	SCV25224.1, SCV51685.1
OG0000745	12	TCONS_00017903.p1	EWG45856.1, EWG52577.1	TVY64412.1	TXB99944.1	QKD59474.1	PILON8_transcript13339_R0	CEI63027.1	CVK96475.1	CVK98452.1, CVL02232.1	CZR47380.1, CZR48387.1	CCT74051.1	SCV42903.1
OG0000746	12	TCONS_00017960.p1	EWG52386.1	TVY64372.1	TXB99649.1, TXC01550.1	QKD59326.1	PILON8_transcript13489_R0	CEI61644.1	CVK96329.1	CVK87722.1, CVK98242.1, CVL03748.1	CZR48242.1	CCT73334.1	SCV42305.1
OG0000747	12	TCONS_00017982.p1	EWG52331.1	TVY65251.1	TXB99696.1	QKD59278.1	PILON8_transcript13541_R0	CEI63269.1, CEI63270.1, CEI63271.1	CVK96281.1	CVK98160.1	CZR48192.1, CZR48193.1	CCT73286.1	SCV42107.1
OG0000748	11	TCONS_00018202.p1	EWG55660.1, EWG55661.1	TVY68517.1, TVY68518.1, TVY68519.1	TXC02964.1	QKD60948.1	PILON8_transcript13715_R0		CVL08251.1, CVL08252.1	CVK95085.1	CZR44167.1	CCT74385.1	SCV47193.1
OG0000749	11	TCONS_00018212.p1	EWG38469.1, EWG55687.1, EWG55688.1	TVY67714.1	TXC02460.1, TXC02767.1	QKD57593.1, QKD60963.1	PILON8_transcript13731_R0		CVL08272.1	CVK95060.1	CZR44146.1	CCT75126.1	SCV47163.1
OG0000750	12	TCONS_00018290.p1	EWG55665.1	TVY68515.1	TXC02967.1	QKD60951.1	PILON8_transcript13717_R0	CEI62014.1, CEI67606.1, CEI70827.1, CEI70828.1	CVL08258.1	CVK95082.1	CZR44163.1	CCT74382.1	SCV47186.1
OG0000751	11	TCONS_00018422.p1	KYG13697.1	TVY74265.1	TXB95664.1, TXC03435.1, TXC03752.1, TXC10990.1	QKD61765.1	PILON8_transcript13882_R0		CVL01420.1, CVL13253.1	CVK97622.1	CZR46664.1	CCT72580.1	SCV38493.1
OG0000752	11	TCONS_00018602.p1	KYG13727.1	TVY77662.1	TXC07915.1	QKD49258.1	PILON8_transcript2387_R1		CVL01447.1, CVL12479.1	CVK97576.1, CVL07156.1	CZR46637.1, CZR49521.1	CCT72556.1, CCT76144.1	SCV38389.1
OG0000753	12	TCONS_00018526.p1	KYG13700.1	TVY74255.1	TXB95536.1	QKD56807.1, QKD57283.1, QKD57362.1, QKD61762.1	PILON8_transcript13884_R0	CEI59941.1	CVL01423.1	CVK97618.1	CZR46661.1	CCT72577.1	SCV38482.1
OG0000754	12	TCONS_00018559.p1	EWG46909.1, EWG46910.1	TVY77169.1	TXC08386.1, TXC08487.1	QKD49214.1, QKD49215.1	PILON8_transcript13953_R0	CEI40015.1	CVL01550.1	CVK97506.1	CZR46592.1	CCT72510.1	SCV38211.1
OG0000755	9	TCONS_00018761.p1	EWG55817.1, EWG55822.1	TVY67775.1				CEI63245.1	CVL08559.1, CVL08561.1	CVK94836.1, CVK94839.1	CZR43983.1, CZR43985.1	CCT74243.1, CCT74247.1	SCV46980.1, SCV46984.1
OG0000756	12	TCONS_00018723.p1	EWG55892.1	TVY68184.1	TXB96673.1, TXC02621.1	QKD55277.1, QKD60187.1, QKD61180.1	PILON8_transcript14089_R0	CEI66211.1	CVL08671.1	CVK94765.1	CZR43912.1	CCT74180.1	SCV46917.1
OG0000757	12	TCONS_00018786.p1	EWG49170.1	TVY67598.1, TVY74169.1	TXC02404.1	QKD60189.1, QKD60716.1	PILON8_transcript14111_R0	CEI62220.1, CEI70644.1	CVL10009.1	CVK95489.1	CZR44435.1	CCT74605.1	SCV47596.1
OG0000758	12	TCONS_00019088.p1	EWG45852.1, EWG54320.1	TVY78777.1	TXC10389.1	QKD52100.1	PILON8_transcript14349_R0	CEI60372.1	CVK99212.1	CVL02226.1, CVL06362.1	CZR47376.1, CZR48754.1	CCT65226.1	SCV27547.1
OG0000759	11	TCONS_00019281.p1	EWG53335.1, EWG54249.1	TVY74238.1	TXB95849.1	QKD61342.1	PILON8_transcript14487_R0		CVL12597.1	CVL05249.1, CVL08715.1	CZR37583.1, CZR41772.1	CCT71819.1	SCV51603.1, SCV57396.1
OG0000760	12	TCONS_00019514.p1	EWG41583.1	TVY62080.1, TVY71686.1	TXC06414.1, TXC12259.1	QKD55350.1	PILON8_transcript14575_R0	CEI41757.1, CEI60035.1	CVL11967.1	CVK94216.1	CZR36170.1	CCT64794.1	SCV45639.1
OG0000761	12	transcript14613	EWG41629.1	TVY72518.1	TXC11102.1	QKD53480.1	PILON8_transcript14613_R0	CEI41480.1, CEI41482.1	CVL04787.1, CVL04789.1	CVK94152.1	CZR36209.1, CZR36210.1	CCT64756.1	SCV45703.1
OG0000762	12	TCONS_00019751.p1	KYG13574.1	TVY61892.1, TVY74704.1	TXB95931.1	QKD55358.1, QKD61876.1	PILON8_transcript14818_R0	CEI70778.1, CEI70860.1	CVL01315.1	CVL08944.1	CZR46784.1	CCT72683.1	SCV38964.1
OG0000763	12	TCONS_00019855.p1	EWG54799.1	TVY60201.1	TXB97731.1	QKD56737.1, QKD62447.1	PILON8_transcript14872_R0	CEI62402.1, CEI67817.1, CEI70919.1	CVL05635.1	CVL07666.1	CZR45718.1	CCT75389.1	SCV49921.1
OG0000764	12	TCONS_00019939.p1	EWG52130.1	TVY60255.1, TVY60256.1	TXB96962.1	QKD62587.1	PILON8_transcript14915_R0	CEI61931.1	CVL09265.1, CVL09267.1	CVL04220.1	CZR45576.1	CCT75519.1, CCT75520.1	SCV49698.1
OG0000765	12	TCONS_00019940.p1	EWG52132.1	TVY60253.1, TVY68195.1	TXB96960.1, TXC02839.1	QKD61193.1, QKD62585.1	PILON8_transcript14917_R0	CEI61933.1	CVL09272.1	CVL04222.1	CZR45578.1	CCT75517.1	SCV49703.1
OG0000766	9		EWG47580.1	TVY61059.1, TVY76938.1	TXC05960.1, TXC06102.1, TXC07286.1	QKD48676.1, QKD56403.1			CVK91710.1	CVK91253.1	CZR42583.1	CCT70426.1, CCT71984.1	SCV35993.1, SCV36829.1
OG0000767	9		EWG50786.1, EWG53640.1	TVY78041.1, TVY78042.1, TVY78044.1	TXC08427.1	QKD49457.1, QKD49458.1			CVK86058.1, CVK86059.1	CVK86499.1, CVK86500.1	CZR38296.1	CCT67844.1	SCV52705.1
OG0000768	7		EWG51556.1, EWG53244.1	TVY61496.1	TXB99962.1, TXC06413.1	QKD55348.1, QKD57781.1, QKD60130.1, QKD61283.1, QKD61320.1		CEI38396.1, CEI63497.1, CEI67846.1	CVL13260.1				SCV58408.1
OG0000769	9		EWG52030.1	TVY73977.1, TVY74902.1	TXB97291.1, TXB97384.1, TXC02800.1	QKD56766.1, QKD57217.1, QKD57582.1, QKD57700.1		CEI70816.1		CVL04057.1	CZR45410.1	CCT75669.1	SCV49422.1
OG0000770	9		EWG55771.1	TVY68263.1	TXC02782.1	QKD59085.1, QKD61057.1			CVL06477.1, CVL08443.1	CVK94922.1, CVL07330.1	CZR40486.1, CZR43873.1, CZR44041.1	CCT74291.1, CCT74292.1	SCV47035.1
OG0000771	10		EWG44806.1, EWG51554.1	TVY79092.1	TXC09588.1	QKD50525.1, QKD56821.1, QKD56994.1, QKD57783.1, QKD57796.1	PILON8_transcript9343_R1	CEI38398.1	CVL06240.1		CZR40583.1	CCT66649.1	SCV25140.1
OG0000772	9		EWG48696.1	TVY66789.1, TVY74483.1	TXB97029.1			CEI60313.1	CVL00298.1, CVL12541.1	CVL07319.1	CZR48099.1, CZR49602.1, CZR49603.1	CCT73961.1, CCT76259.1	SCV45162.1, SCV57495.1
OG0000773	4			TVY62563.1, TVY62622.1, TVY63030.1, TVY65365.1, TVY65366.1, TVY73660.1, TVY73857.1, TVY75005.1, TVY79518.1	TXB97950.1	QKD56956.1, QKD57073.1, QKD57074.1, QKD57114.1						CCT65174.1
OG0000774	5			TVY62383.1, TVY73707.1, TVY73746.1, TVY74095.1	TXB97180.1, TXB97482.1	QKD46476.1, QKD57047.1, QKD57353.1, QKD57620.1, QKD57734.1, QKD61267.1				CVK92451.1, CVL08102.1	CZR35894.1
OG0000775	5			TVY62388.1, TVY73765.1, TVY74055.1, TVY74370.1, TVY75013.1, TVY75098.1, TVY75429.1	TXB96939.1, TXB97595.1, TXB97944.1	QKD56819.1, QKD57096.1				CVL09254.1, CVL09289.1	CZR49623.1
OG0000776	7			TVY62369.1	TXB96135.1, TXB97941.1, TXB98116.1	QKD56937.1, QKD56972.1, QKD57034.1, QKD57310.1, QKD57416.1, QKD63083.1		CEI70933.1, CEI70964.1	CVL13569.1	CVL08089.1	CZR49883.1
OG0000777	4			TVY73855.1, TVY74980.1, TVY75271.1		QJS76597.1, QKD56823.1, QKD56923.1, QKD57119.1, QKD57366.1, QKD57368.1, QKD57378.1, QKD57856.1, QKD57857.1, QKD60175.1				CVL09390.1	CZR49828.1
OG0000778	4				TXB95479.1, TXB95642.1, TXB96301.1, TXB97266.1, TXC00370.1, TXC02061.1, TXC03538.1, TXC04298.1, TXC05461.1, TXC06088.1, TXC10461.1	QKD57777.1		CEI38390.1, CEI67998.1		CVL08845.1
OG0000779	12	TCONS_00000034.p1	EWG51959.1	TVY60119.1	TXB97013.1	QKD62646.1	PILON8_transcript55_R0	CEI60413.1, CEI61944.1	CVL09079.1	CVK99273.1, CVL04119.1	CZR45479.1	CCT75612.1	SCV49530.1
OG0000780	12	TCONS_00000064.p1	EWG52032.1	TVY60298.1	TXB97294.1	QKD62706.1	PILON8_transcript123_R0	CEI59989.1, CEI61436.1	CVL08940.1	CVL04055.1, CVL05280.1	CZR45408.1	CCT75671.1	SCV49418.1
OG0000781	12	TCONS_00000096.p1	EWG52089.1	TVY60257.1	TXB97306.1	QKD62765.1	PILON8_transcript179_R0	CEI61402.1, CEI68105.1	CVL12863.1	CVK98126.1, CVL03952.1	CZR45388.1	CCT75732.1	SCV49313.1
OG0000782	12	TCONS_00000205.p1	EWG51928.1	TVY59743.1	TXB96875.1	QKD57376.1, QKD62619.1	PILON8_transcript28_R0	CEI61963.1, CEI62200.1	CVL09131.1	CVL04145.1	CZR45504.1	CCT75587.1	SCV49578.1
OG0000783	12	TCONS_00000214.p1	EWG51969.1	TVY60619.1	TXB96389.1, TXB97429.1	QKD61833.1, QKD62654.1	PILON8_transcript63_R0	CEI68155.1	CVL09056.1	CVL04110.1	CZR45470.1	CCT75619.1	SCV49516.1
OG0000784	12	TCONS_00000271.p1	EWG52083.1	TVY60262.1	TXB97304.1, TXC09518.1	QKD57877.1, QKD62761.1	PILON8_transcript170_R0	CEI61413.1	CVL08846.1	CVL03963.1	CZR45381.1	CCT75721.1	SCV49327.1
OG0000785	12	TCONS_00000306.p1	EWG51792.1	TVY60628.1, TVY68464.1	TXB97581.1	QKD60247.1, QKD62867.1	PILON8_transcript255_R0	CEI68169.1	CVL13364.1	CVL03790.1	CZR45265.1	CCT75809.1	SCV49154.1
OG0000786	12	TCONS_00000539.p1, TCONS_00000858.p2	EWG42458.1	TVY73101.1	TXC02822.1, TXC11224.1	QKD52904.1	PILON8_transcript415_R0	CEI68839.1	CVK96827.1	CVK93399.1	CZR36805.1	CCT64225.1	SCV46741.1
OG0000787	12	TCONS_00000548.p1, TCONS_00008247.p1	EWG42433.1	TVY72396.1	TXC10739.1	QKD52919.1	PILON8_transcript432_R0	CEI68856.1	CVK96873.1	CVK93425.1	CZR36790.1	CCT63354.1, CCT64239.1	SCV46712.1
OG0000788	12	TCONS_00000815.p1	EWG41682.1	TVY73034.1	TXC11964.1	QKD53435.1	PILON8_transcript975_R0, PILON8_transcript975_R2	CEI41079.1, CEI42156.1	CVL04909.1	CVK94067.1	CZR36261.1	CCT64713.1	SCV45784.1
OG0000789	12	TCONS_00001255.p1	EWG42455.1	TVY73105.1	TXC12124.1	QKD52906.1	PILON8_transcript417_R0	CEI67826.1, CEI68841.1	CVK96831.1	CVK87807.1, CVK93402.1	CZR36803.1	CCT64227.1	SCV46736.1
OG0000790	12	TCONS_00000872.p1	EWG42418.1	TVY69844.1, TVY71599.1, TVY74004.1	TXC11745.1	QKD52931.1	PILON8_transcript444_R0	CEI68870.1	CVK96906.1	CVK93445.1	CZR36777.1	CCT64249.1	SCV46689.1
OG0000791	12	TCONS_00001287.p1, transcript3489	EWG42161.1	TVY72007.1	TXC02806.1, TXC12294.1	QKD53082.1	PILON8_transcript3489_R0	CEI40633.1	CVK97286.1	CVK93600.1	CZR36617.1	CCT64386.1	SCV46397.1
OG0000792	12	TCONS_00001025.p1	EWG41982.1	TVY72743.1, TVY73762.1, TVY74680.1	TXC11958.1	QKD53226.1	PILON8_transcript750_R0	CEI40959.1	CVK97603.1	CVK93731.1	CZR36483.1	CCT64521.1	SCV46174.1
OG0000793	12	TCONS_00001324.p1	EWG41901.1	TVY69901.1, TVY71714.1	TXC11314.1	QKD46407.1, QKD53289.1	PILON8_transcript816_R0	CEI41409.1	CVL05197.1	CVK93827.1	CZR36420.1	CCT64574.1	SCV46059.1
OG0000794	12	TCONS_00001088.p1	EWG41839.1	TVY71810.1	TXC11978.1	QKD53333.1	PILON8_transcript864_R0	CEI41297.1	CVL05149.1	CVK93900.1	CZR36373.1, CZR37695.1, CZR49727.1	CCT64617.1	SCV45974.1
OG0000795	12	TCONS_00001152.p1	EWG41660.1	TVY71840.1, TVY71845.1	TXC10939.1	QKD53451.1	PILON8_transcript999_R0	CEI41062.1, CEI66331.1	CVL04856.1	CVK94107.1	CZR36239.1	CCT64732.1	SCV45752.1
OG0000796	12	TCONS_00001445.p1	EWG37937.1	TVY70999.1	TXC03394.1	QKD47791.1	PILON8_transcript1229_R0	CEI64971.1	CVL10387.1, CVL13270.1, CVL13271.1	CVK83158.1	CZR35134.1	CCT62085.1	SCV31445.1
OG0000797	12	TCONS_00001523.p1	EWG37685.1	TVY71079.1	TXC03961.1	QKD47659.1	PILON8_transcript1369_R0	CEI64839.1	CVL10261.1, CVL13273.1, CVL13274.1	CVK83358.1	CZR35005.1	CCT62201.1	SCV31573.1
OG0000798	12	TCONS_00001603.p1	EWG37440.1	TVY70995.1	TXC05404.1	QKD47502.1, QKD56793.1	PILON8_transcript1534_R0	CEI64250.1	CVK95452.1	CVK83608.1	CZR34849.1	CCT62350.1, CCT63511.1	SCV31727.1
OG0000799	12	TCONS_00001605.p1	EWG37431.1	TVY71101.1	TXC01302.1, TXC05260.1	QKD47477.1, QKD55263.1	PILON8_transcript1539_R0	CEI67882.1	CVK95440.1	CVK83616.1	CZR34843.1	CCT62354.1	SCV31735.1
OG0000800	12	TCONS_00001637.p1	EWG37340.1	TVY62519.1, TVY69143.1	TXC03984.1	QKD47439.1, QKD57386.1	PILON8_transcript1601_R0	CEI64189.1	CVK95303.1	CVK83710.1	CZR34785.1	CCT62406.1	SCV31792.1
OG0000801	12	TCONS_00001768.p1	EWG36893.1	TVY69194.1	TXC03191.1	QKD47179.1	PILON8_transcript1870_R0	CEI64515.1	CVK82797.1	CVK84134.1, CVK85184.1	CZR34315.1, CZR43864.1	CCT62633.1	SCV32286.1
OG0000802	12	TCONS_00001769.p1	EWG36892.1	TVY69192.1	TXC04070.1	QKD47178.1	PILON8_transcript1871_R0	CEI64516.1	CVK82801.1, CVL13275.1, CVL13276.1	CVK84135.1	CZR34312.1	CCT62634.1	SCV32288.1
OG0000803	12	TCONS_00001891.p1	EWG36515.1	TVY69706.1	TXC03179.1	QKD46935.1, QKD57919.1	PILON8_transcript2121_R0	CEI64360.1	CVK83360.1	CVK84511.1, CVL08202.1	CZR33775.1	CCT63453.1	SCV32772.1
OG0000804	11	TCONS_00001953.p1	EWG36335.1, EWG50652.1, EWG50661.1, EWG53095.1	TVY69458.1	TXC04796.1	QKD46835.1	PILON8_transcript2235_R0		CVK83624.1	CVK84683.1	CZR33558.1	CCT62930.1	SCV33000.1
OG0000805	12	TCONS_00003035.p1	EWG35973.1	TVY69228.1	TXC03484.1	QKD46610.1, QKD60172.1	PILON8_transcript2489_R0	CEI60048.1, CEI63739.1	CVK84216.1	CVK84946.1	CZR32791.1	CCT63181.1	SCV33506.1
OG0000806	12	TCONS_00003116.p1	EWG37526.1	TVY71048.1	TXC04667.1, TXC04668.1	QKD47560.1	PILON8_transcript1471_R0	CEI64736.1, CEI64737.1	CVK95585.1	CVK83521.1	CZR34904.1	CCT62295.1	SCV31671.1
OG0000807	11	TCONS_00002511.p1	EWG36879.1	TVY69805.1		QKD47167.1	PILON8_transcript1883_R0	CEI60028.1, CEI64528.1	CVK82827.1	CVK84152.1, CVK99418.1	CZR34289.1	CCT62643.1, CCT75219.1	SCV32311.1
OG0000808	10	TCONS_00002772.p1	EWG36100.1	TVY69959.1	TXC04131.1	QKD46703.1			CVK83980.1, CVK83983.1	CVK84841.1, CVK84842.1	CZR33183.1, CZR33184.1	CCT63079.1, CCT63080.1	SCV33298.1
OG0000809	12	TCONS_00003289.p1	EWG36075.1	TVY66735.1, TVY69784.1	TXC04194.1	QKD46687.1, QKD48561.1	PILON8_transcript2409_R0	CEI67696.1	CVK84036.1	CVK84865.1	CZR33110.1	CCT63102.1	SCV33355.1
OG0000810	12	TCONS_00002819.p1	EWG35974.1	TVY69234.1	TXC03485.1	QKD46611.1, QKD60169.1	PILON8_transcript2490_R0	CEI63360.1, CEI63732.1	CVK84214.1	CVK84945.1	CZR32794.1	CCT63180.1	SCV33504.1
OG0000811	7	TCONS_00003307.p1	EWG41717.1, EWG51905.1, KYG13789.1		TXB97453.1				CVK84478.1, CVL09180.1	CVL04173.1, CVL07166.1	CZR32167.1, CZR45531.1	CCT63263.1, CCT63264.1, CCT63266.1
OG0000812	12	TCONS_00003438.p1	EWG50491.1	TVY69435.1	TXC04490.1	QKD48233.1, QKD63087.1	PILON8_transcript2745_R0	CEI65424.1	CVL02715.1	CVK86404.1, CVL02856.1	CZR35577.1	CCT61701.1	SCV50925.1
OG0000813	12	TCONS_00003459.p1	EWG50544.1	TVY69606.1	TXC04463.1	QKD48275.1	PILON8_transcript2792_R0	CEI65463.1	CVL02807.1	CVL02777.1, CVL07270.1	CZR35615.1, CZR49879.1	CCT63490.1	SCV50860.1
OG0000814	12	TCONS_00003902.p1	EWG50670.1	TVY70125.1, TVY75422.1	TXB98015.1, TXC05288.1	QKD48367.1	PILON8_transcript13492_R1	CEI65543.1	CVL02992.1	CVL02663.1	CZR35699.1	CCT61630.1	SCV50719.1
OG0000815	12	TCONS_00003907.p1	EWG50680.1	TVY70127.1	TXC03447.1	QKD46474.1, QKD48374.1	PILON8_transcript2894_R0	CEI65559.1	CVL03011.1	CVL02650.1	CZR35708.1	CCT61555.1	SCV50694.1, SCV57853.1
OG0000816	11	TCONS_00003569.p1	EWG44689.1, EWG50819.1	TVY74094.1	TXB97774.1	QKD48502.1, QKD53894.1	PILON8_transcript3015_R0	CEI60318.1	CVL03303.1	CVL02520.1	CZR32648.1, CZR35843.1		SCV50445.1
OG0000817	10	TCONS_00003969.p1	EWG50579.1, EWG50580.1, EWG50581.1	TVY69394.1, TVY69395.1	TXC05362.1, TXC05363.1	QKD48312.1			CVL02864.1	CVL02739.1	CZR35639.1	CCT61640.1	SCV50818.1
OG0000818	12	TCONS_00003777.p1	EWG50682.1	TVY69068.1	TXC03989.1	QKD48376.1	PILON8_transcript2896_R0	CEI65557.1, CEI67526.1	CVL03015.1	CVK91396.1, CVL02648.1	CZR35710.1	CCT61553.1	SCV50692.1
OG0000819	12	TCONS_00003806.p1	EWG50747.1	TVY70502.1	TXC04892.1, TXC05141.1	QKD48433.1, QKD62201.1	PILON8_transcript2954_R0	CEI65608.1	CVL03168.1	CVL02576.1	CZR35775.1	CCT61490.1	SCV50575.1
OG0000820	11	TCONS_00004044.p1, transcript4626	EWG48686.1	TVY68474.1	TXC02955.1	QKD60314.1	PILON8_transcript3120_R0, PILON8_transcript4626_R0		CVL11572.1	CVK96075.1	CZR42822.1, CZR44878.1	CCT75019.1	SCV48406.1
OG0000821	7	TCONS_00004064.p1, TCONS_00014548.p1, TCONS_00017423.p1					PILON8_transcript10923_R0		CVL12398.1, CVL13463.1	CVK94514.1, CVK98795.1	CZR35986.1, CZR49362.1	CCT64967.1	SCV34357.1, SCV36180.1, SCV45315.1
OG0000822	12	TCONS_00004066.p1	EWG48742.1	TVY68186.1	TXB97063.1, TXC02607.1	QKD60367.1	PILON8_transcript3164_R0	CEI65644.1	CVL11628.1	CVK95997.1	CZR44818.1	CCT74964.1	SCV37003.1, SCV48291.1
OG0000823	12	TCONS_00004084.p1	EWG48799.1	TVY68511.1	TXC02958.1	QKD60399.1	PILON8_transcript3203_R0	CEI38409.1, CEI61710.1, CEI67977.1	CVL07011.1	CVK95950.1	CZR44771.1	CCT74917.1	SCV48205.1
OG0000824	12	TCONS_00004116.p1	EWG48883.1	TVY67985.1	TXB95767.1, TXB96287.1, TXC02381.1	QKD60457.1	PILON8_transcript3270_R0	CEI61759.1	CVL07112.1	CVK95872.1	CZR44693.1	CCT74840.1	SCV48065.1
OG0000825	12	TCONS_00004134.p1	EWG48938.1	TVY67636.1	TXC02792.1	QKD57729.1, QKD60507.1	PILON8_transcript3320_R0	CEI61796.1, CEI70748.1	CVL07237.1	CVK95826.1	CZR44644.1	CCT74794.1	SCV47978.1
OG0000826	12	TCONS_00004149.p1	EWG48961.1	TVY68073.1	TXC02717.1	QKD60533.1	PILON8_transcript3348_R0	CEI60147.1, CEI63823.1, CEI69364.1	CVL07283.1	CVK95802.1	CZR44623.1	CCT74778.1	SCV47940.1
OG0000827	12	TCONS_00004200.p1	EWG49074.1	TVY67565.1	TXC02150.1	QKD60638.1	PILON8_transcript3453_R0	CEI61815.1, CEI70767.1	CVL07480.1	CVK95627.1	CZR44516.1	CCT65173.1, CCT74680.1	SCV47749.1
OG0000828	12	TCONS_00004574.p1	EWG49122.1	TVY68317.1	TXC03029.1	QKD57322.1, QKD60677.1	PILON8_transcript3497_R0	CEI68115.1	CVL10051.1	CVK95557.1	CZR44476.1	CCT74643.1	SCV47678.1, SCV47680.1
OG0000829	12	TCONS_00004309.p1	EWG48769.1, EWG54125.1	TVY68444.1	TXC02105.1	QKD60376.1	PILON8_transcript3184_R0, PILON8_transcript3184_R1	CEI61655.1	CVL11652.1	CVK95973.1	CZR44795.1	CCT74941.1	SCV48244.1
OG0000830	12	TCONS_00004368.p1	EWG48904.1	TVY67940.1	TXC02167.1	QKD60475.1	PILON8_transcript3288_R0	CEI61766.1	CVL07157.1	CVK95723.1, CVK95854.1, CVL09169.1	CZR44674.1	CCT74821.1	SCV48029.1
OG0000831	12	TCONS_00004762.p1	EWG39717.1	TVY61331.1	TXC06582.1	QKD55728.1	PILON8_transcript3665_R0	CEI68263.1	CVL10852.1	CVK90312.1	CZR35910.1, CZR37691.1, CZR41909.1	CCT69813.1	SCV34745.1
OG0000832	12	TCONS_00004831.p1	EWG39550.1	TVY62023.1	TXC06207.1	QKD55850.1	PILON8_transcript3796_R0	CEI60523.1, CEI60531.1	CVK99782.1	CVK90518.1, CVK90520.1	CZR42035.1	CCT69928.1	SCV34984.1
OG0000833	12	TCONS_00005877.p1	EWG39545.1	TVY62027.1, TVY62028.1	TXC05685.1	QKD55853.1	PILON8_transcript3800_R0	CEI60527.1, CEI60528.1	CVK99792.1	CVK90526.1	CZR42039.1	CCT69932.1	SCV34990.1
OG0000834	12	TCONS_00005914.p1	EWG39219.1	TVY61871.1	TXC06226.1, TXC12388.1	QKD56048.1	PILON8_transcript4018_R0	CEI60625.1	CVL00218.1	CVK90847.1	CZR42232.1, CZR49717.1	CCT70110.1	SCV35342.1
OG0000835	12	TCONS_00004996.p1	EWG39033.1	TVY61619.1	TXC05814.1, TXC10385.1	QKD55444.1, QKD56137.1	PILON8_transcript4117_R0	CEI60812.1	CVL12698.1	CVK90979.1	CZR42314.1	CCT70182.1	SCV35494.1
OG0000836	12	TCONS_00005978.p1	EWG38545.1	TVY61085.1	TXC05844.1, TXC06602.1	QKD56444.1	PILON8_transcript4450_R0	CEI66174.1, CEI66295.1	CVK91753.1	CVK91302.1	CZR42624.1	CCT70469.1	SCV36072.1
OG0000837	10	TCONS_00005180.p1	EWG53266.1		TXB97505.1		PILON8_transcript4511_R0	CEI67668.1	CVK91838.1, CVL13568.1	CVK91382.1, CVK91384.1, CVK99392.1, CVL08087.1	CZR42690.1	CCT70528.1	SCV36183.1
OG0000838	11	TCONS_00005181.p1	EWG38464.1, EWG45875.1		TXC03753.1, TXC05896.1	QKD48533.1, QKD56501.1	PILON8_transcript4512_R0	CEI63228.1	CVK91847.1	CVK91391.1	CZR42694.1	CCT70534.1	SCV36189.1
OG0000839	12	TCONS_00005202.p1	EWG38420.1, EWG50848.1	TVY62090.1	TXC05651.1	QKD56773.1	PILON8_transcript4554_R0	CEI60219.1	CVK91948.1	CVK91467.1, CVL08144.1	CZR42738.1	CCT70572.1	SCV36256.1
OG0000840	12	TCONS_00006002.p1	EWG38397.1	TVY61612.1, TVY64898.1	TXC06297.1	QKD56563.1	PILON8_transcript4590_R0	CEI62509.1	CVK92039.1	CVK96123.1, CVL08079.1	CZR42776.1	CCT70608.1	SCV36321.1
OG0000841	12	TCONS_00006027.p1	EWG39924.1	TVY61198.1	TXC06066.1	QKD55606.1	PILON8_transcript3536_R0	CEI61195.1	CVL10956.1	CVK90136.1, CVL06487.1, CVL07398.1	CZR41803.1	CCT69721.1	SCV34580.1
OG0000842	12	TCONS_00005300.p1	EWG39880.1	TVY62237.1, TVY74513.1	TXC06814.1	QKD55629.1	PILON8_transcript3561_R0	CEI61174.1	CVL10937.1	CVK90169.1, CVL08163.1	CZR41825.1	CCT69740.1	SCV34602.1
OG0000843	12	TCONS_00005424.p1	EWG39476.1	TVY61036.1	TXC03064.1, TXC06711.1	QKD55893.1	PILON8_transcript3840_R0	CEI60780.1	CVK99881.1	CVK90585.1	CZR42074.1	CCT64466.1, CCT69965.1	SCV35062.1
OG0000844	12	TCONS_00005441.p1	EWG39418.1, EWG39419.1	TVY61842.1	TXC06556.1	QKD55925.1, QKD55926.1	PILON8_transcript3883_R0	CEI60747.1	CVK99974.1	CVK90649.1	CZR42111.1	CCT70001.1	SCV35133.1
OG0000845	12	TCONS_00006073.p1	EWG39370.1	TVY61315.1, TVY67247.1	TXC06216.1	QKD55962.1	PILON8_transcript3922_R0	CEI60716.1	CVL00048.1, CVL13257.1	CVK90706.1	CZR42144.1	CCT70031.1	SCV35188.1
OG0000846	12	TCONS_00005560.p1, TCONS_00020303.p1	EWG39036.1	TVY61622.1	TXC05811.1	QKD56134.1	PILON8_transcript4112_R0	CEI60809.1	CVL12695.1, CVL13693.1	CVK90975.1	CZR42311.1	CCT70179.1	SCV35490.1
OG0000847	12	TCONS_00006122.p1	EWG38725.1	TVY61434.1	TXC05850.1	QKD56303.1, QKD57590.1	PILON8_transcript4304_R0	CEI60973.1	CVK91606.1	CVK91153.1, CVL09093.1	CZR42478.1	CCT70772.1	SCV35802.1
OG0000848	11	TCONS_00006146.p1	EWG38564.1, EWG55184.1	TVY62037.1	TXC04824.1, TXC05998.1	QKD56419.1	PILON8_transcript4432_R0, PILON8_transcript4432_R1		CVK91731.1	CVK91277.1	CZR42603.1	CCT70446.1	SCV36026.1
OG0000849	12	TCONS_00005734.p1	EWG38558.1	TVY62113.1	TXC05908.1	QKD56449.1, QKD57767.1, QKD59037.1	PILON8_transcript4445_R0	CEI60335.1	CVK91743.1	CVK91291.1	CZR42615.1	CCT70459.1	SCV36049.1
OG0000850	11	TCONS_00005785.p1	EWG38427.1	TVY62097.1, TVY65894.1, TVY65899.1	TXC06870.1	QKD52145.1, QKD56526.1	PILON8_transcript4545_R0		CVK91934.1	CVK91457.1	CZR42730.1	CCT70566.1	SCV36245.1
OG0000851	11	TCONS_00005794.p1	EWG38358.1	TVY61702.1	TXC05592.1, TXC05596.1	QKD56549.1, QKD56550.1	PILON8_transcript4570_R0		CVK91995.1	CVK91493.1, CVL07389.1	CZR42758.1	CCT70591.1	SCV36286.1
OG0000852	12	TCONS_00006201.p1	EWG44842.1, EWG55717.1	TVY72607.1	TXC11083.1	QKD52175.1	PILON8_transcript4711_R0	CEI66253.1, CEI69254.1	CVL12139.1	CVK99200.1	CZR37554.1	CCT63558.1	SCV58750.1
OG0000853	12	TCONS_00007037.p1	EWG44945.1	TVY72838.1	TXC12342.1	QKD50596.1, QKD52253.1	PILON8_transcript4794_R0	CEI63603.1, CEI69218.1	CVL12230.1	CVK99345.1	CZR37462.1	CCT63643.1	SCV58571.1
OG0000854	12	TCONS_00006275.p1, TCONS_00008188.p1	EWG45032.1	TVY72468.1	TXC11821.1	QKD52323.1	PILON8_transcript4873_R0	CEI69164.1	CVK88409.1	CVK99423.1	CZR37377.1	CCT63353.1, CCT63715.1	SCV56462.1
OG0000855	12	TCONS_00007085.p1	EWG38293.1, EWG45363.1	TVY72421.1	TXC11921.1	QKD50497.1, QKD52531.1	PILON8_transcript5087_R0	CEI69756.1	CVK88908.1	CVK99652.1	CZR37170.1	CCT63898.1	SCV56101.1
OG0000856	12	TCONS_00006426.p1	EWG45463.1	TVY71806.1	TXB97024.1, TXC10790.1	QKD52594.1, QKD63141.1	PILON8_transcript5161_R0	CEI68909.1	CVK89059.1	CVK99762.1	CZR37106.1	CCT63958.1	SCV55976.1
OG0000857	12	TCONS_00006615.p1	EWG44816.1	TVY71787.1	TXC11808.1	QKD52161.1	PILON8_transcript4693_R0	CEI60098.1, CEI61905.1, CEI63373.1	CVL12123.1	CVK99173.1	CZR37572.1	CCT63542.1	SCV58786.1
OG0000858	11	TCONS_00007187.p1	EWG44974.1, EWG44975.1	TVY71832.1, TVY73871.1	TXC11948.1	QKD52283.1	PILON8_transcript4824_R0		CVK88276.1	CVK99371.1	CZR37433.1, CZR37434.1	CCT63668.1	SCV58521.1
OG0000859	11	TCONS_00006699.p1	EWG45020.1	TVY73063.1		QKD52311.1	PILON8_transcript4856_R0	CEI40033.1	CVK88366.1	CVK99408.1, CVL04774.1	CZR37390.1	CCT63704.1, CCT73774.1	SCV44592.1, SCV56474.1
OG0000860	12	TCONS_00006716.p1	EWG45042.1	TVY71668.1	TXC11104.1	QKD52333.1	PILON8_transcript4886_R0	CEI68373.1	CVK88435.1	CVK99434.1, CVL09030.1	CZR37364.1, CZR49774.1	CCT63730.1	SCV56446.1
OG0000861	12	TCONS_00006723.p1	EWG45060.1	TVY71610.1	TXC10919.1, TXC11406.1	QKD52348.1	PILON8_transcript4901_R0	CEI68386.1	CVK88467.1	CVK99450.1	CZR37347.1	CCT63744.1	SCV25440.1, SCV56430.1
OG0000862	12	TCONS_00006756.p1	EWG45154.1	TVY62084.1, TVY62087.1, TVY72590.1	TXC11398.1	QKD52410.1	PILON8_transcript4963_R0	CEI69139.1	CVK88619.1	CVK99511.1	CZR37283.1	CCT63799.1	SCV56333.1
OG0000863	12	TCONS_00007242.p1	EWG45535.1	TVY72734.1	TXC11659.1	QKD52645.1, QKD60188.1	PILON8_transcript5217_R0	CEI40336.1	CVK89191.1	CVK99854.1	CZR37054.1, CZR49841.1	CCT64007.1	SCV55862.1
OG0000864	12	TCONS_00015257.p1, transcript5272	EWG45623.1	TVY72029.1	TXC11455.1	QKD52701.1	PILON8_transcript5272_R0	CEI40283.1	CVK89326.1	CVK99939.1	CZR37001.1	CCT64051.1	SCV37010.1, SCV55755.1
OG0000865	12	TCONS_00007307.p1	EWG53758.1	TVY77781.1	TXC07118.1	QKD49548.1	PILON8_transcript5521_R0	CEI40089.1	CVK86278.1, CVL13258.1	CVK86587.1	CZR38384.1	CCT67492.1	SCV52862.1, SCV58409.1
OG0000866	11	TCONS_00007334.p1	EWG53675.1	TVY77342.1, TVY77343.1	TXC07406.1, TXC07407.1	QKD49487.1	PILON8_transcript5582_R0		CVK86114.1	CVK86526.1	CZR38322.1	CCT67837.1, CCT67838.1	SCV52753.1
OG0000867	11	TCONS_00007401.p1	EWG53512.1	TVY77884.1	TXC08223.1	QKD49342.1	PILON8_transcript5711_R0		CVK85752.1, CVL05957.1	CVK86375.1	CZR38169.1	CCT63472.1, CCT67706.1	SCV50241.1, SCV52458.1
OG0000868	11	TCONS_00007497.p1	EWG53891.1	TVY75525.1, TVY78747.1	TXB95969.1	QKD56779.1, QKD61633.1	PILON8_transcript5895_R0	CEI67601.1, CEI70555.1	CVK85450.1	CVK86039.1	CZR37964.1		SCV52082.1
OG0000869	11	TCONS_00007522.p1	EWG53948.1	TVY74110.1	TXB96121.1	QKD61579.1	PILON8_transcript5945_R0	CEI60123.1, CEI60195.1, CEI63623.1, CEI68168.1	CVK85392.1	CVK85941.1	CZR37908.1		SCV51989.1
OG0000870	10	TCONS_00008050.p1	EWG46342.1	TVY63639.1		QKD58317.1		CEI68530.1	CVK85143.1, CVK94402.1	CVK85584.1, CVL00972.1	CZR37630.1, CZR41039.1	CCT71196.1	SCV51651.1, SCV53455.1
OG0000871	9	TCONS_00008051.p1, TCONS_00012077.p1		TVY79143.1	TXC10354.1		PILON8_transcript9074_R0, PILON8_transcript9074_R1		CVL13714.1	CVL07436.1, CVL08747.1	CZR37617.1, CZR45899.1	CCT76089.1	SCV50300.1, SCV51635.1
OG0000872	12	TCONS_00007678.p1	EWG53692.1	TVY65484.1, TVY76288.1	TXC08318.1	QKD49501.1, QKD59093.1	PILON8_transcript5569_R0	CEI40048.1	CVK86146.1	CVK86539.1	CZR38335.1	CCT67595.1	SCV52774.1
OG0000873	11	TCONS_00008085.p1	EWG53600.1	TVY77036.1	TXC08789.1	QKD49415.1	PILON8_transcript5642_R0	CEI59948.1, CEI63410.1, CEI63819.1, CEI66185.1	CVK85959.1		CZR38253.1	CCT67646.1	SCV52623.1
OG0000874	12	TCONS_00007784.p1	EWG53387.1	TVY75080.1	TXB95491.1, TXB98859.1	QKD59061.1, QKD61717.1	PILON8_transcript5795_R0	CEI67809.1	CVK85538.1	CVK86185.1	CZR38053.1	CCT67783.1	SCV52247.1
OG0000875	12	TCONS_00007795.p1	EWG53407.1	TVY75470.1	TXB95720.1	QKD56741.1, QKD57562.1, QKD61734.1	PILON8_transcript5812_R0	CEI70692.1	CVK85557.1	CVK86217.1	CZR38073.1	CCT67767.1	SCV52282.1
OG0000876	12	TCONS_00007801.p1	EWG53376.1	TVY75028.1	TXB95632.1	QKD61707.1	PILON8_transcript5827_R0	CEI70630.1	CVK85178.1, CVK85526.1	CVK85603.1, CVK86169.1	CZR38041.1	CCT67792.1	SCV52229.1
OG0000877	9	TCONS_00007877.p1, TCONS_00014597.p1	EWG55053.1			QKD56825.1, QKD56986.1	PILON8_transcript5986_R0		CVK85343.1	CVK85856.1, CVK98617.1, CVL02531.1	CZR37862.1	CCT69676.1	SCV34532.1, SCV51904.1
OG0000878	11	TCONS_00007927.p1	EWG47707.1, EWG54163.1	TVY74525.1	TXB96314.1	QKD61407.1	PILON8_transcript6097_R0, PILON8_transcript6097_R1	CEI39824.1, CEI70390.1	CVK85224.1	CVK85671.1	CZR37740.1		SCV51732.1
OG0000879	11	TCONS_00007958.p1	EWG54231.1	TVY74145.1, TVY74353.1	TXB96197.1, TXB96198.1	QKD61358.1	PILON8_transcript6158_R0	CEI38449.1	CVL13724.1	CVK94520.1, CVL08734.1	CZR37606.1		SCV51625.1
OG0000880	11	TCONS_00008164.p1	EWG54234.1, EWG54235.1	TVY74336.1	TXB95932.1	QKD61355.1		CEI70724.1	CVK92077.1	CVL08052.1, CVL08731.1	CZR37603.1	CCT70624.1	SCV36354.1, SCV51622.1
OG0000881	11	TCONS_00007963.p1	EWG42515.1, EWG54241.1	TVY74338.1	TXB95671.1	QKD61203.1, QKD61349.1	PILON8_transcript6166_R0	CEI70377.1	CVL12523.1	CVL08725.1	CZR37597.1, CZR49621.1		SCV51616.1
OG0000882	11	TCONS_00014521.p1, transcript6230	EWG41137.1, EWG55286.1	TVY60113.1, TVY79773.1	TXB96678.1	QKD63114.1	PILON8_transcript10864_R0		CVK98771.1	CVK98963.1	CZR49445.1	CCT69459.1	SCV34278.1
OG0000883	11	TCONS_00008458.p1, TCONS_00019641.p1	EWG55589.1	TVY74762.1	TXB96355.1	QKD62212.1	PILON8_transcript6259_R0		CVL03991.1, CVL06506.1	CVL06960.1	CZR41781.1, CZR49145.1	CCT73026.1	SCV40214.1
OG0000884	11	TCONS_00008503.p1	EWG55544.1, EWG55545.1	TVY74118.1	TXB96412.1	QKD56725.1, QKD62156.1	PILON8_transcript6296_R0	CEI61809.1	CVL03895.1	CVL06915.1		CCT72979.1	SCV40003.1, SCV40006.1
OG0000885	11	TCONS_00008403.p1	EWG55511.1	TVY70855.1, TVY71786.1, TVY74974.1	TXC03359.1, TXC10815.1	QKD57819.1	PILON8_transcript6338_R0		CVL03837.1	CVL06876.1	CZR49069.1	CCT72943.1	SCV39886.1
OG0000886	12	TCONS_00008433.p1	EWG55435.1	TVY75537.1	TXB96151.1	QKD62034.1	PILON8_transcript6406_R0	CEI63374.1, CEI63639.1, CEI70423.1	CVL03589.1	CVL06802.1	CZR48961.1	CCT72839.1	SCV39491.1
OG0000887	12	TCONS_00008594.p1	EWG43556.1	TVY77825.1	TXC07518.1	QKD49718.1	PILON8_transcript6569_R0	CEI69857.1	CVK91708.1, CVL10726.1	CVK86755.1	CZR38561.1, CZR42581.1	CCT67338.1	SCV55233.1
OG0000888	12	TCONS_00008676.p1	EWG43288.1, EWG50849.1	TVY76616.1	TXC08077.1	QKD49868.1, QKD55377.1	PILON8_transcript6734_R0	CEI69045.1	CVK88119.1	CVK86954.1	CZR38711.1	CCT67202.1	SCV54930.1
OG0000889	9	TCONS_00008849.p1	EWG42756.1		TXC07485.1	QKD50204.1		CEI69379.1	CVK87477.1, CVK87479.1	CVK87558.1, CVK87559.1, CVK87560.1	CZR39059.1, CZR39060.1	CCT66881.1, CCT66882.1
OG0000890	11	TCONS_00008889.p1, TCONS_00008890.p1	EWG42692.1		TXC08092.1	QKD50260.1	PILON8_transcript7163_R0, PILON8_transcript7164_R0	CEI68159.1, CEI68160.1	CVK87287.1	CVK87659.1	CZR39119.1	CCT66821.1	SCV58166.1
OG0000891	12	TCONS_00008898.p1	EWG42671.1	TVY78095.1	TXC07685.1	QKD50276.1, QKD55359.1, QKD60173.1	PILON8_transcript7179_R0	CEI69312.1	CVK87238.1	CVK87689.1	CZR39137.1	CCT66805.1	SCV58202.1
OG0000892	11	TCONS_00008915.p1	EWG42634.1	TVY77513.1	TXB96750.1, TXC08501.1	QKD50318.1, QKD63093.1	PILON8_transcript7209_R0	CEI39773.1, CEI66200.1	CVK87121.1	CVK87779.1	CZR39180.1		SCV58297.1
OG0000893	12	TCONS_00009173.p1	EWG43101.1, EWG56028.1	TVY76468.1	TXC07490.1	QKD49978.1	PILON8_transcript6866_R0	CEI63567.1, CEI69598.1	CVK87998.1	CVK87144.1	CZR38831.1	CCT67095.1	SCV54696.1
OG0000894	12	TCONS_00009254.p1	EWG42880.1	TVY77136.1	TXC07844.1	QKD50114.1	PILON8_transcript7013_R0	CEI69457.1, CEI70345.1, CEI70540.1	CVK87713.1	CVK87399.1	CZR38964.1	CCT66970.1	SCV54436.1
OG0000895	11	TCONS_00009314.p1		TVY76627.1, TVY77105.1	TXC07374.1	QKD49312.1, QKD50237.1, QKD57805.1	PILON8_transcript7141_R0	CEI66294.1	CVK87382.1	CVK87623.1	CZR39096.1	CCT66844.1	SCV58117.1
OG0000896	12	TCONS_00009321.p1	EWG42695.1, KYG13764.1	TVY77183.1	TXC08091.1	QKD50259.1, QKD57202.1	PILON8_transcript7161_R0	CEI62005.1	CVK87297.1	CVK87654.1	CZR39116.1	CCT66824.1	SCV58161.1
OG0000897	12	TCONS_00009618.p1	EWG42665.1	TVY77079.1	TXC07690.1	QKD50282.1, QKD55239.1	PILON8_transcript7185_R0	CEI38423.1	CVK87224.1	CVK87699.1	CZR39143.1, CZR47388.1	CCT66799.1	SCV58214.1
OG0000898	12	TCONS_00010337.p1	EWG46783.1	TVY63073.1, TVY78028.1, TVY78029.1	TXB98512.1	QKD58541.1	PILON8_transcript7340_R0	CEI68748.1	CVK93838.1	CVL01250.1	CZR41262.1	CCT71393.1	SCV53094.1
OG0000899	12	TCONS_00009832.p1	EWG46225.1, EWG46226.1	TVY64040.1	TXB98843.1	QKD58222.1	PILON8_transcript7685_R0	CEI68342.1, CEI68343.1	CVK94621.1	CVL00828.1	CZR40946.1	CCT71110.1	SCV53634.1
OG0000900	12	TCONS_00009855.p1	EWG46175.1	TVY63288.1	TXB99308.1	QKD58187.1	PILON8_transcript7729_R0	CEI68311.1	CVK94664.1, CVL06290.1	CVL00763.1	CZR40564.1, CZR40905.1	CCT71075.1	SCV53716.1
OG0000901	11	TCONS_00009908.p1	EWG46043.1, EWG46044.1	TVY63111.1, TVY63122.1		QKD58085.1	PILON8_transcript7844_R0	CEI42080.1	CVL13226.1	CVL00579.1, CVL00580.1	CZR40792.1	CCT70979.1	SCV53949.1
OG0000902	12	TCONS_00010103.p1, TCONS_00014807.p1	EWG46373.1	TVY63108.1	TXB98775.1	QKD58344.1	PILON8_transcript11194_R0, PILON8_transcript7555_R0	CEI68501.1	CVK94333.1	CVL01018.1	CZR41066.1	CCT71220.1	SCV53401.1
OG0000903	12	TCONS_00010508.p1	EWG46088.1	TVY63190.1, TVY63990.1	TXB98368.1, TXB98417.1	QKD58120.1	PILON8_transcript7797_R0	CEI41980.1	CVK94734.1	CVL00655.1	CZR40834.1	CCT71016.1	SCV53856.1
OG0000904	12	TCONS_00010549.p1	EWG45880.1, EWG45881.1	TVY63659.1	TXB99340.1	QKD57969.1	PILON8_transcript7985_R0	CEI41763.1	CVL12845.1	CVL00327.1	CZR40634.1	CCT70838.1, CCT71843.1	SCV54237.1
OG0000905	9	TCONS_00010599.p1	EWG51573.1			QKD63070.1	PILON8_transcript8003_R0, PILON8_transcript8006_R0		CVL13009.1, CVL13831.1	CVL03388.1	CZR45018.1, CZR46446.1	CCT72381.1	SCV37627.1, SCV48704.1, SCV54263.1
OG0000906	10	TCONS_00010672.p1	EWG51597.1	TVY60303.1, TVY67826.1	TXB96884.1, TXC02759.1	QKD61081.1, QKD63027.1			CVL11662.1	CVL03470.1	CZR44009.1, CZR45078.1	CCT75980.1	SCV48824.1
OG0000907	11	TCONS_00011257.p1, TCONS_00013516.p1	EWG44746.1, EWG50917.1	TVY64538.1	TXB99692.1	QKD60004.1	PILON8_transcript8124_R0		CVL13552.1	CVL05109.1, CVL08446.1	CZR47977.1	CCT73977.1	SCV45196.1
OG0000908	12	TCONS_00010744.p1	EWG51032.1	TVY64667.1, TVY79742.1	TXC00139.1, TXC01169.1	QKD59917.1	PILON8_transcript8223_R0	CEI70910.1	CVL10534.1	CVL04802.1	CZR47781.1	CCT73789.1	SCV44667.1
OG0000909	12	TCONS_00011287.p1	EWG51153.1	TVY64953.1	TXB99980.1	QKD59830.1	PILON8_transcript8344_R0	CEI60272.1, CEI60273.1, CEI62662.1	CVL10630.1	CVL04658.1	CZR47684.1	CCT74084.1	SCV44270.1
OG0000910	12	TCONS_00010820.p1	EWG51187.1	TVY64525.1	TXB99402.1	QKD59805.1	PILON8_transcript8394_R0	CEI62222.1, CEI62428.1, CEI62685.1	CVL09813.1	CVL04634.1	CZR47659.1	CCT73675.1	SCV44167.1
OG0000911	12	TCONS_00010974.p1	EWG50944.1	TVY64442.1	TXC00464.1	QKD60021.1	PILON8_transcript8100_R0, PILON8_transcript8100_R1	CEI62532.1, CEI67401.1	CVL12709.1	CVL05048.1	CZR47952.1	CCT73948.1	SCV45139.1
OG0000912	11	TCONS_00010994.p1, TCONS_00019145.p1	EWG54305.1	TVY78900.1	TXC09467.1	QKD52068.1, QKD53717.1	PILON8_transcript14364_R0, PILON8_transcript8137_R0		CVK99242.1	CVL06413.1	CZR48776.1	CCT65213.1	SCV27572.1
OG0000913	9	TCONS_00011360.p1	EWG51002.1, EWG51003.1				PILON8_transcript8239_R0, PILON8_transcript8240_R0	CEI70731.1	CVL10515.1, CVL10516.1	CVL04827.1, CVL04829.1	CZR33162.1, CZR47797.1	CCT63086.1	SCV33319.1
OG0000914	11	TCONS_00011075.p1	EWG51083.1	TVY64770.1, TVY64771.1, TVY65299.1	TXC00100.1	QKD59884.1	PILON8_transcript8279_R0		CVL10578.1	CVL04712.1	CZR47737.1	CCT73747.1	SCV44453.1, SCV50261.1
OG0000915	12	TCONS_00011398.p1	EWG51226.1	TVY65112.1	TXB99948.1	QKD59773.1	PILON8_transcript8423_R0	CEI60066.1, CEI62714.1, CEI67885.1	CVL09785.1	CVL04604.1	CZR47630.1	CCT73648.1	SCV44007.1
OG0000916	12	transcript8580	EWG51448.1	TVY64714.1, TVY64715.1	TXB99783.1	QKD59634.1	PILON8_transcript8580_R0	CEI62861.1	CVL09650.1	CVK93006.1	CZR47492.1, CZR47493.1	CCT73522.1	SCV43555.1
OG0000917	12	TCONS_00011693.p1	EWG47848.1	TVY78691.1	TXC09074.1	QKD51710.1	PILON8_transcript8806_R0	CEI39534.1	CVK93379.1	CVK89772.1, CVL08219.1	CZR39379.1, CZR49737.1	CCT65562.1	SCV26786.1
OG0000918	12	TCONS_00011581.p1	EWG47957.1	TVY79484.1	TXC10690.1	QKD51630.1	PILON8_transcript8720_R0	CEI39456.1	CVK93275.1	CVK89695.1, CVL08213.1	CZR39457.1, CZR49734.1	CCT65646.1	SCV26613.1
OG0000919	10	TCONS_00011598.p1	EWG47913.1	TVY79837.1	TXC09943.1, TXC09944.1	QKD51662.1			CVK93301.1	CVK89722.1	CZR39427.1	CCT65596.1, CCT65616.1, CCT65630.1	SCV26676.1, SCV26678.1
OG0000920	11	TCONS_00011858.p1	EWG54950.1	TVY60071.1, TVY62426.1	TXB97567.1	QKD55187.1, QKD57344.1, QKD62369.1	PILON8_transcript9107_R0		CVL05947.1	CVL07496.1	CZR45859.1	CCT75235.1	SCV50221.1
OG0000921	12	TCONS_00011936.p1	EWG54809.1	TVY59748.1	TXB97112.1	QKD62436.1	PILON8_transcript9041_R0	CEI62424.1, CEI70918.1	CVL05660.1	CVL07391.1, CVL07659.1	CZR45725.1	CCT75381.1	SCV49942.1
OG0000922	11	TCONS_00011945.p1	EWG54991.1, EWG54992.1	TVY59835.1	TXB96995.1	QKD62399.1	PILON8_transcript9070_R0		CVL05986.1	CVL07425.1, CVL07426.1, CVL07427.1	CZR45903.1	CCT75175.1	SCV50309.1
OG0000923	12	TCONS_00012086.p1	EWG41136.1, EWG54949.1	TVY60114.1	TXB96677.1, TXB97438.1	QKD62368.1	PILON8_transcript9108_R0	CEI67579.1	CVL05946.1	CVL07498.1	CZR45858.1	CCT75236.1	SCV50219.1
OG0000924	10	TCONS_00012105.p1	EWG41273.1	TVY66791.1	TXC00509.1, TXC00512.1	QKD53779.1	PILON8_transcript9158_R0		CVK88587.1, CVL12274.1	CVK91876.1, CVL00301.1	CZR37296.1, CZR43835.1	CCT67968.1
OG0000925	12	TCONS_00012124.p1	EWG41224.1	TVY62625.1, TVY66288.1	TXC01687.1	QKD53853.1	PILON8_transcript9200_R0	CEI60019.1, CEI70925.1	CVL12317.1	CVK91805.1	CZR43790.1	CCT68007.1	SCV28436.1
OG0000926	11	TCONS_00012127.p1, TCONS_00018846.p1	EWG39681.1, EWG48984.1	TVY67614.1, TVY68100.1	TXC03132.1	QKD60560.1		CEI66320.1	CVL07341.1	CVK95765.1	CZR44597.1	CCT74757.1	SCV47900.1
OG0000927	11	TCONS_00012150.p1	EWG41158.1	TVY61327.1, TVY66387.1	TXC01489.1, TXC06234.1	QKD53902.1, QKD56602.1	PILON8_transcript9256_R0		CVK90987.1	CVK91923.1	CZR43714.1	CCT68069.1	SCV28577.1
OG0000928	12	TCONS_00012210.p1	EWG41053.1	TVY62553.1, TVY66771.1	TXB97069.1, TXC01867.1	QKD53986.1	PILON8_transcript9367_R0	CEI67496.1	CVK90720.1	CVK92074.1	CZR43604.1	CCT68169.1	SCV28687.1
OG0000929	12	TCONS_00012247.p1	EWG40960.1	TVY63671.1, TVY66512.1, TVY78031.1	TXC00588.1	QKD54053.1	PILON8_transcript9433_R0	CEI67385.1	CVK90533.1	CVK92196.1	CZR43528.1	CCT68238.1	SCV28760.1
OG0000930	12	TCONS_00013191.p1	EWG40923.1	TVY67088.1	TXC01476.1	QKD54074.1	PILON8_transcript9458_R0	CEI61531.1, CEI67367.1	CVK90469.1	CVK92233.1, CVL07856.1	CZR43502.1	CCT68263.1	SCV28786.1
OG0000931	12	TCONS_00012339.p1	EWG40730.1	TVY66994.1	TXC01182.1	QKD54211.1	PILON8_transcript9604_R0	CEI67224.1	CVK83181.1, CVK90137.1	CVK92402.1, CVL08886.1	CZR43365.1	CCT68382.1	SCV28924.1
OG0000932	12	TCONS_00012436.p1	EWG40456.1	TVY66357.1	TXC01208.1	QKD54393.1, QKD57287.1, QKD57423.1	PILON8_transcript9801_R0	CEI67028.1	CVK89909.1	CVK92620.1	CZR43178.1	CCT68548.1	SCV29106.1
OG0000933	12	TCONS_00012596.p1	EWG49542.1	TVY66276.1	TXC01131.1	QKD54833.1	PILON8_transcript10132_R0	CEI59932.1, CEI66604.1	CVL02376.1	CVL01700.1	CZR46962.1	CCT68927.1, CCT68928.1	SCV29854.1
OG0000934	11	TCONS_00013289.p1	EWG41214.1	TVY64138.1	TXB97405.1, TXB98810.1	QKD53837.1, QKD57942.1	PILON8_transcript9207_R0		CVL12327.1	CVL08701.1, CVL09100.1	CZR43778.1	CCT68017.1	SCV28459.1
OG0000935	10	TCONS_00013308.p1	EWG41148.1	TVY62445.1	TXC07295.1		PILON8_transcript9280_R0		CVK90917.1	CVK91942.1, CVK92445.1, CVL08090.1, CVL09269.1	CZR43688.1, CZR49697.1	CCT68093.1	SCV28603.1
OG0000936	11	TCONS_00012702.p1		TVY66136.1, TVY66138.1	TXC01803.1, TXC01804.1	QKD53948.1	PILON8_transcript9317_R0	CEI63624.1	CVK90831.1	CVK91999.1, CVK92000.1	CZR43649.1	CCT68127.1	SCV28641.1
OG0000937	12	TCONS_00012814.p1	EWG40760.1	TVY66900.1	TXC02009.1	QKD54191.1	PILON8_transcript9581_R0	CEI67245.1	CVK90194.1	CVK92379.1, CVL09028.1, CVL09362.1	CZR43388.1	CCT68361.1	SCV28900.1
OG0000938	12	TCONS_00012923.p1	EWG40461.1	TVY66912.1	TXC01214.1, TXC05498.1	QKD54389.1	PILON8_transcript9797_R0	CEI61633.1, CEI67032.1	CVK89913.1	CVK92616.1	CZR43182.1	CCT68544.1	SCV29102.1
OG0000939	12	TCONS_00013430.p1	EWG49536.1	TVY66149.1	TXC01899.1	QKD54827.1, QKD57072.1, QKD57704.1	PILON8_transcript10138_R0	CEI66616.1	CVL02382.1	CVL01689.1	CZR46957.1	CCT68921.1	SCV29838.1
OG0000940	11	transcript9625	EWG40705.1, EWG55850.1		TXC00938.1	QKD54231.1, QKD61145.1	PILON8_transcript9625_R0, PILON8_transcript9625_R1	CEI67150.1	CVK90087.1	CVK92469.1	CZR43345.1	CCT69344.1	SCV28944.1
OG0000941	12	TCONS_00013548.p1	EWG44756.1	TVY80228.1	TXC02195.1, TXC09374.1	QKD50573.1, QKD60199.1	PILON8_transcript10229_R0	CEI41744.1	CVL06394.1	CVL08459.1	CZR40521.1	CCT66598.1	SCV25193.1
OG0000942	12	TCONS_00013569.p1	EWG44753.1, EWG44754.1, EWG44755.1	TVY80226.1	TXC09619.1	QKD50577.1	PILON8_transcript10227_R0	CEI41742.1	CVL06396.1	CVL08457.1	CZR40520.1	CCT66597.1	SCV25194.1
OG0000943	12	TCONS_00013642.p1	EWG54397.1	TVY79283.1	TXC09231.1	QKD51978.1, QKD61548.1	PILON8_transcript10393_R0	CEI63445.1	CVK99114.1	CVL06254.1, CVL07857.1	CZR48688.1	CCT65299.1	SCV27397.1
OG0000944	12	TCONS_00013778.p1	EWG48582.1, EWG54414.1	TVY80132.1	TXC09204.1	QKD51967.1, QKD60108.1	PILON8_transcript10405_R0	CEI63562.1	CVK99103.1	CVL06234.1	CZR48675.1	CCT65310.1	SCV27371.1
OG0000945	12	TCONS_00013685.p1	EWG54531.1	TVY77942.1, TVY78734.1	TXC09556.1	QKD51879.1	PILON8_transcript10305_R0	CEI39694.1, CEI60111.1	CVK98999.1	CVL06092.1	CZR48570.1	CCT65410.1	SCV27140.1
OG0000946	12	TCONS_00013722.p1	EWG54444.1	TVY69599.1, TVY78803.1	TXC03304.1, TXC10259.1	QKD51932.1	PILON8_transcript10382_R0	CEI63741.1	CVK99065.1	CVL06176.1	CZR48638.1	CCT66683.1	SCV27284.1
OG0000947	12	TCONS_00013731.p1	EWG48581.1, EWG54410.1	TVY80134.1	TXC09238.1	QKD51971.1, QKD60107.1	PILON8_transcript10401_R0	CEI63575.1	CVK99107.1	CVL06241.1	CZR48680.1	CCT65306.1	SCV27381.1
OG0000948	11	TCONS_00013832.p1	EWG50136.1	TVY65873.1	TXC02081.1	QKD55254.1, QKD62285.1	PILON8_transcript10451_R0	CEI68128.1, CEI70370.1	CVL00265.1	CVL02277.1	CZR47413.1, CZR49807.1		SCV30760.1
OG0000949	11	TCONS_00013878.p1, TCONS_00014587.p1	EWG54183.1, EWG55127.1	TVY61006.1	TXC06329.1	QKD55501.1	PILON8_transcript10999_R0		CVL11897.1	CVK98638.1	CZR49271.1	CCT70727.1	SCV30558.1, SCV34460.1
OG0000950	12	TCONS_00014294.p1	EWG49690.1, EWG49691.1	TVY65972.1, TVY66935.1	TXC01140.1	QKD54953.1	PILON8_transcript10760_R0	CEI66509.1	CVL02218.1	CVL01869.1	CZR47074.1	CCT69429.1	SCV30080.1
OG0000951	12	TCONS_00014022.p1	EWG40005.1	TVY66971.1	TXC01680.1	QKD54658.1	PILON8_transcript10825_R0	CEI66767.1	CVL12965.1	CVK90106.1, CVL06162.1, CVL06483.1	CZR42926.1	CCT68766.1	SCV29489.1
OG0000952	12	TCONS_00014334.p1	EWG50033.1	TVY66004.1, TVY79934.1	TXC01175.1	QKD50508.1, QKD55151.1	PILON8_transcript10544_R0	CEI66297.1	CVL00549.1	CVL02095.1	CZR47293.1	CCT69397.1	SCV30523.1
OG0000953	12	TCONS_00014359.p1	EWG49855.1	TVY65787.1	TXC00933.1	QKD55029.1	PILON8_transcript10679_R0	CEI60496.1, CEI66533.1, CEI70214.1	CVL00891.1	CVL01960.1	CZR47150.1	CCT69008.1	SCV30238.1
OG0000954	12	TCONS_00014392.p1	EWG55276.1	TVY61252.1	TXC05858.1	QKD55364.1	PILON8_transcript10874_R0	CEI61374.1, CEI63345.1	CVK98742.1, CVL13877.1	CVK98927.1	CZR49433.1	CCT69472.1	SCV34291.1
OG0000955	10	TCONS_00014417.p1, transcript13033	EWG53142.1	TVY68363.1, TVY76587.1	TXC02507.1	QKD60836.1	PILON8_transcript10922_R0	CEI41730.1	CVL13462.1		CZR41566.1, CZR48815.1		SCV34356.1, SCV51684.1
OG0000956	12	TCONS_00014674.p1	EWG55118.1	TVY61078.1	TXC01551.1, TXC01552.1, TXC06319.1	QKD55493.1	PILON8_transcript11007_R0	CEI61326.1	CVL11889.1	CVK98628.1	CZR49263.1	CCT69616.1	SCV34468.1
OG0000957	12	TCONS_00014728.p1	EWG55177.1, EWG55178.1	TVY61242.1	TXC06034.1	QKD55452.1	PILON8_transcript10956_R0	CEI60044.1, CEI60045.1	CVL11942.1	CVK98722.1	CZR49320.1	CCT69567.1	SCV34413.1
OG0000958	10	TCONS_00014893.p1	EWG38468.1, EWG54498.1	TVY79665.1, TVY79666.1	TXC09475.1			CEI38452.1	CVK99025.1	CVL07282.1	CZR48599.1, CZR49579.1	CCT65384.1, CCT76280.1	SCV27195.1
OG0000959	12	TCONS_00014968.p1	EWG47630.1	TVY76227.1	TXC08652.1	QKD48723.1	PILON8_transcript11322_R0	CEI60374.1, CEI63406.1, CEI67672.1	CVL11265.1	CVK96714.1	CZR46077.1	CCT72007.1	SCV36871.1
OG0000960	12	TCONS_00015467.p1	EWG47633.1	TVY77414.1	TXC08887.1	QKD48726.1	PILON8_transcript11325_R0	CEI60369.1, CEI63721.1, CEI66190.1	CVL11268.1	CVK96711.1	CZR46080.1	CCT72004.1	SCV36866.1
OG0000961	12	TCONS_00015104.p1	EWG47296.1	TVY76977.1	TXC07860.1	QKD48950.1	PILON8_transcript11583_R0	CEI65846.1	CVL09592.1, CVL13727.1	CVK97095.1	CZR46334.1	CCT72280.1	SCV36683.1, SCV37419.1
OG0000962	12	TCONS_00015115.p1	EWG47270.1	TVY75376.1, TVY77054.1	TXC08218.1	QKD48971.1	PILON8_transcript11603_R0	CEI65668.1	CVL09610.1	CVK97123.1	CZR46353.1	CCT72299.1, CCT76196.1	SCV37453.1
OG0000963	12	TCONS_00015129.p1	EWG47220.1	TVY77128.1	TXC06804.1, TXC07589.1	QKD49000.1, QKD56809.1	PILON8_transcript11638_R0	CEI65695.1	CVL02110.1	CVK97157.1	CZR46377.1	CCT72320.1	SCV37502.1
OG0000964	12	TCONS_00015130.p1	EWG47216.1	TVY78061.1	TXC07596.1	QKD49003.1	PILON8_transcript11640_R0	CEI62081.1, CEI62082.1, CEI65698.1	CVL02117.1	CVK97164.1	CZR46381.1	CCT72324.1	SCV37508.1
OG0000965	12	TCONS_00015536.p1	EWG47719.1	TVY77270.1, TVY77272.1	TXB96776.1, TXB96777.1	QKD48580.1	PILON8_transcript11203_R0	CEI41727.1	CVL11123.1	CVK96564.1	CZR45925.1	CCT71939.1	SCV36697.1
OG0000966	12	TCONS_00015620.p1	EWG47126.1	TVY77636.1	TXC07127.1	QKD49058.1, QKD57066.1, QKD57278.1	PILON8_transcript11698_R0	CEI65755.1	CVL01121.1	CVK97251.1	CZR46433.1	CCT72370.1	SCV37602.1
OG0000967	12	transcript11546	EWG47339.1	TVY76411.1	TXC08031.1	QKD48912.1	PILON8_transcript11546_R0	CEI66001.1, CEI66098.1, CEI66099.1	CVL09556.1	CVK97033.1	CZR46298.1	CCT72244.1	SCV37338.1
OG0000968	12	TCONS_00015689.p1	EWG44619.1	TVY79905.1	TXB96294.1, TXC10125.1	QKD50707.1, QKD62050.1	PILON8_transcript11853_R0	CEI38500.1	CVL06592.1	CVK88223.1	CZR40379.1	CCT66745.1	SCV25336.1
OG0000969	12	TCONS_00015999.p1	EWG48495.1	TVY70288.1, TVY79258.1	TXC03897.1	QKD48218.1, QKD51304.1	PILON8_transcript12491_R0	CEI69549.1	CVK92723.1	CVK89181.1	CZR39780.1	CCT65927.1	SCV25957.1
OG0000970	12	TCONS_00016093.p1	EWG48165.1	TVY78763.1	TXC09982.1	QKD51511.1	PILON8_transcript12694_R0	CEI39210.1, CEI61290.1, CEI63379.1	CVK93153.1	CVK89490.1	CZR39585.1	CCT65753.1	SCV26362.1
OG0000971	12	TCONS_00016160.p1	EWG44641.1, EWG48576.1	TVY79262.1	TXC09983.1	QKD50689.1, QKD60105.1	PILON8_transcript11833_R0	CEI38507.1	CVL06575.1	CVK88206.1	CZR40396.1	CCT66479.1	SCV25319.1
OG0000972	12	TCONS_00016188.p1	EWG44578.1	TVY78902.1	TXC09091.1	QKD50741.1	PILON8_transcript11885_R0	CEI38539.1	CVL06668.1	CVK88256.1	CZR40346.1	CCT66433.1, CCT66434.1	SCV25369.1, SCV25370.1
OG0000973	12	TCONS_00016337.p1	EWG44131.1, EWG56026.1	TVY80072.1	TXB98271.1, TXC09299.1	QKD51034.1	PILON8_transcript12194_R0	CEI39380.1	CVL10241.1	CVK88731.1	CZR40061.1	CCT66182.1	SCV25651.1
OG0000974	12	TCONS_00016431.p1	EWG43818.1, EWG43819.1	TVY79010.1	TXC09887.1, TXC10075.1	QKD51203.1	PILON8_transcript12381_R0	CEI38909.1	CVL13885.1	CVK89014.1	CZR39884.1	CCT66021.1	SCV25827.1
OG0000975	12	transcript12016	EWG44397.1, EWG44398.1	TVY79300.1	TXC10261.1	QKD50870.1	PILON8_transcript12016_R0	CEI38667.1, CEI63858.1	CVL07784.1	CVK88464.1	CZR40219.1	CCT66734.1	SCV25494.1
OG0000976	11	TCONS_00017312.p1	EWG52846.1	TVY63403.1	TXB96029.1, TXB98403.1	QKD58671.1, QKD63082.1	PILON8_transcript12849_R0		CVK98216.1	CVL05771.1, CVL07243.1	CZR41390.1	CCT71502.1	SCV56720.1
OG0000977	11	TCONS_00017097.p1, transcript13012	EWG53108.1	TVY63054.1	TXB98945.1	QKD58831.1	PILON8_transcript13011_R0, PILON8_transcript13012_R0		CVK97873.1, CVK97874.1	CVL05522.1	CZR41540.1	CCT71634.1	SCV57019.1
OG0000978	12	TCONS_00017363.p1	EWG52898.1, EWG52899.1	TVY64088.1, TVY64091.1	TXB98513.1	QKD58704.1	PILON8_transcript12879_R0	CEI70099.1	CVK98149.1	CVL05722.1	CZR41418.1	CCT71526.1	SCV56779.1
OG0000979	12	transcript13069	EWG53178.1	TVY63892.1	TXB98134.1	QKD57514.1, QKD58879.1	PILON8_transcript13069_R0	CEI70293.1	CVK97826.1	CVL05431.1	CZR41606.1, CZR49802.1	CCT71884.1	SCV57128.1
OG0000980	12	TCONS_00017546.p1	EWG41296.1, EWG41299.1	TVY71648.1, TVY71649.1	TXC10997.1	QKD53711.1	PILON8_transcript13118_R0	CEI59952.1	CVL12438.1	CVK94584.1	CZR35947.1	CCT65000.1	SCV45275.1
OG0000981	11	TCONS_00017474.p1	EWG41295.1	TVY71652.1	TXC10999.1, TXC11000.1	QKD53708.1, QKD53709.1, QKD57564.1	PILON8_transcript13120_R0		CVL12433.1	CVK94580.1	CZR35952.1	CCT64996.1	SCV45280.1
OG0000982	12	TCONS_00017522.p1	EWG41447.1	TVY60581.1, TVY72625.1	TXC11244.1	QKD53605.1	PILON8_transcript13206_R0	CEI67752.1, CEI68249.1	CVL12072.1	CVK94398.1	CZR36063.1	CCT64893.1	SCV45459.1
OG0000983	8	TCONS_00017720.p1	EWG39050.1	TVY61904.1	TXC10257.1	QKD51994.1, QKD55697.1, QKD56364.1	PILON8_transcript13415_R0	CEI59975.1, CEI60451.1, CEI65605.1, CEI67920.1, CEI68199.1				CCT70170.1
OG0000984	12	TCONS_00017767.p1	EWG52388.1	TVY64374.1	TXB99421.1	QKD59328.1	PILON8_transcript13486_R0	CEI60494.1, CEI62823.1, CEI63168.1	CVK96331.1	CVK98246.1	CZR48244.1	CCT73336.1	SCV42313.1
OG0000985	9	TCONS_00018087.p1	EWG52361.1		TXC00050.1, TXC02272.1	QKD59304.1			CVK96307.1	CVK96792.1, CVK98202.1	CZR46124.1, CZR48218.1	CCT72063.1, CCT73312.1	SCV37024.1, SCV42206.1
OG0000986	12	TCONS_00017957.p1	EWG52393.1	TVY64381.1	TXB99651.1	QKD57247.1, QKD57771.1, QKD59332.1	PILON8_transcript13481_R0	CEI63160.1	CVK96338.1	CVK98254.1	CZR48250.1	CCT73343.1	SCV42331.1
OG0000987	12	TCONS_00017980.p1	EWG52335.1	TVY62509.1, TVY62545.1, TVY65244.1	TXB99700.1	QKD59281.1	PILON8_transcript13537_R0	CEI63274.1	CVK96285.1	CVK98163.1	CZR48197.1	CCT73290.1	SCV42120.1
OG0000988	12	transcript13461	EWG52425.1	TVY64983.1	TXB99504.1	QKD59354.1	PILON8_transcript13461_R0	CEI39907.1, CEI63141.1, CEI67689.1	CVK96357.1	CVK98285.1	CZR48269.1	CCT73361.1	SCV42392.1
OG0000989	12	TCONS_00018243.p1	EWG55751.1	TVY67997.1, TVY68252.1	TXC02678.1	QKD57837.1, QKD61032.1	PILON8_transcript13789_R0	CEI62054.1	CVL08399.1	CVK94955.1	CZR44073.1	CCT74312.1	SCV47056.1
OG0000990	11	TCONS_00018252.p1	EWG55766.1	TVY68413.1	TXC02787.1	QKD61050.1		CEI62061.1	CVL08430.1	CVK94931.1	CZR44049.1, CZR45126.1	CCT74298.1, CCT75937.1	SCV47042.1, SCV48905.1
OG0000991	12	TCONS_00018253.p1	EWG44994.1, EWG55767.1	TVY68618.1	TXC02788.1	QKD61051.1	PILON8_transcript13805_R0, PILON8_transcript13805_R1	CEI62060.1	CVL08433.1	CVK94930.1	CZR44047.1	CCT74297.1	SCV47040.1
OG0000992	12	TCONS_00018398.p1	EWG55746.1	TVY67717.1	TXC02178.1	QKD61025.1	PILON8_transcript13784_R0	CEI62057.1, CEI66289.1	CVL08381.1	CVK87955.1, CVK94968.1	CZR44082.1	CCT74318.1	SCV47067.1
OG0000993	12	TCONS_00018402.p1	EWG55768.1	TVY68614.1	TXC02786.1	QKD61052.1, QKD61053.1	PILON8_transcript13806_R0	CEI60166.1, CEI63321.1	CVL08435.1	CVK94928.1	CZR44046.1	CCT74296.1	SCV47039.1
OG0000994	12	TCONS_00018407.p1	KYG13660.1	TVY74803.1	TXB95666.1	QKD50387.1, QKD61802.1	PILON8_transcript13844_R0	CEI67731.1, CEI70736.1	CVL01382.1	CVK97663.1	CZR46701.1	CCT72614.1	SCV38649.1
OG0000995	12	TCONS_00018431.p1	KYG13715.1	TVY77748.1	TXC06947.1	QKD49273.1	PILON8_transcript13897_R0	CEI39792.1, CEI63311.1, CEI68114.1	CVL01437.1	CVK97596.1	CZR46647.1	CCT72566.1	SCV38435.1
OG0000996	12	TCONS_00018453.p1	EWG46895.1, EWG55956.1	TVY76356.1	TXC08551.1	QKD49228.1	PILON8_transcript13941_R0	CEI40026.1	CVL01523.1	CVK97523.1, CVL07174.1	CZR46603.1	CCT72521.1	SCV38256.1
OG0000997	11	TCONS_00018489.p1	EWG46977.1	TVY77383.1, TVY79487.1	TXC08881.1, TXC09338.1		PILON8_transcript14008_R0	CEI66087.1	CVL01638.1	CVK97420.1, CVK97423.1	CZR46555.1	CCT72458.1	SCV38014.1
OG0000998	12	TCONS_00018505.p1	KYG13666.1	TVY74810.1	TXB95791.1	QKD57351.1, QKD61796.1	PILON8_transcript13850_R0	CEI66254.1	CVL01389.1	CVK97656.1	CZR46694.1	CCT72607.1	SCV38613.1, SCV38614.1
OG0000999	10	TCONS_00018776.p1	EWG36087.1, EWG55884.1	TVY68151.1	TXC02872.1	QKD61173.1			CVK84206.1, CVL08657.1	CVK94771.1	CZR32803.1, CZR43918.1	CCT63177.1, CCT74187.1	SCV46924.1
OG0001000	11	TCONS_00018795.p1	EWG49190.1	TVY68126.1	TXC02780.1	QKD50490.1, QKD57209.1, QKD60732.1	PILON8_transcript14130_R0		CVL09991.1	CVK95457.1	CZR44416.1	CCT74589.1	SCV28310.1, SCV47563.1
OG0001001	12	TCONS_00018807.p1	EWG49208.1	TVY63488.1, TVY68566.1	TXB98850.1, TXC02985.1	QKD60749.1	PILON8_transcript14151_R0	CEI63646.1	CVL09974.1	CVK95428.1	CZR44399.1	CCT74573.1	SCV47533.1
OG0001002	12	TCONS_00018810.p1	EWG49215.1	TVY68563.1	TXC02987.1	QKD60752.1	PILON8_transcript14155_R0	CEI59994.1, CEI60172.1, CEI62212.1	CVL09969.1	CVK95421.1	CZR44394.1	CCT74568.1	SCV47525.1
OG0001003	12	TCONS_00018828.p1	EWG41168.1, EWG49243.1	TVY67912.1	TXC02488.1	QKD53886.1, QKD60780.1	PILON8_transcript14185_R0	CEI62189.1	CVL09939.1	CVK95360.1	CZR44362.1	CCT74541.1	SCV47480.1
OG0001004	12	TCONS_00019027.p1	EWG55994.1	TVY67757.1	TXC02763.1	QKD60877.1, QKD63104.1	PILON8_transcript14279_R0	CEI61481.1, CEI62143.1	CVL09845.1	CVK95202.1	CZR44257.1	CCT74448.1	SCV47312.1
OG0001005	11	TCONS_00019030.p1	EWG50828.1, EWG56015.1, EWG56016.1	TVY67850.1	TXC02655.1	QKD60895.1	PILON8_transcript14298_R2, PILON8_transcript14299_R0		CVL09828.1	CVK95171.1	CZR44235.1	CCT74431.1	SCV47284.1
OG0001006	11	TCONS_00018904.p1	EWG49178.1	TVY67693.1	TXC02369.1		PILON8_transcript14119_R0	CEI62227.1	CVL10002.1, CVL10003.1	CVK95477.1	CZR44427.1, CZR44428.1	CCT75152.1	SCV47584.1, SCV47586.1
OG0001007	12	TCONS_00018934.p1	EWG49253.1	TVY67700.1, TVY68531.1, TVY68582.1	TXC02889.1	QKD60790.1	PILON8_transcript14194_R0	CEI62179.1	CVL09928.1	CVK95341.1	CZR44350.1	CCT74530.1	SCV47461.1
OG0001008	12	TCONS_00018954.p1	EWG49298.1	TVY68361.1	TXC02506.1	QKD60837.1	PILON8_transcript14239_R0	CEI62163.1, CEI63677.1, CEI67577.1	CVL09886.1	CVK95270.1	CZR44305.1	CCT74486.1	SCV47384.1
OG0001009	12	TCONS_00019058.p1	EWG56000.1	TVY67734.1	TXB99339.1, TXC02131.1	QKD57971.1, QKD60882.1	PILON8_transcript14285_R0	CEI62123.1	CVL09840.1	CVK95194.1	CZR44250.1	CCT74443.1	SCV47306.1
OG0001010	12	TCONS_00019084.p1	EWG54329.1	TVY79646.1	TXC05499.1, TXC10561.1	QKD52103.1, QKD61319.1	PILON8_transcript14344_R0	CEI63490.1	CVK99195.1	CVL06351.1	CZR48746.1	CCT65232.1	SCV27537.1
OG0001011	11	TCONS_00019290.p1	EWG53258.1	TVY62444.1, TVY63486.1, TVY63496.1	TXB99319.1	QKD58176.1, QKD58943.1	PILON8_transcript14417_R0		CVK97758.1	CVL05331.1	CZR41681.1	CCT71743.1	SCV57252.1
OG0001012	12	TCONS_00019298.p1	EWG53299.1	TVY63258.1	TXB99016.1	QKD59003.1	PILON8_transcript14450_R0	CEI63508.1, CEI66196.1, CEI70763.1	CVL12647.1	CVL05296.1	CZR41720.1	CCT71782.1	SCV57323.1
OG0001013	12	TCONS_00019343.p1, TCONS_00019351.p1	EWG41514.1	TVY71997.1	TXC11983.1	QKD53571.1	PILON8_transcript14497_R0, PILON8_transcript14509_R0	CEI62165.1	CVL12038.1	CVK94341.1	CZR36099.1	CCT64848.1	SCV45544.1
OG0001014	12	TCONS_00019388.p1	EWG41589.1	TVY72656.1	TXC11046.1	QKD53493.1, QKD57806.1	PILON8_transcript14581_R0	CEI41620.1, CEI41907.1	CVL04717.1	CVK94204.1	CZR36175.1	CCT64787.1	SCV45649.1
OG0001015	12	TCONS_00019499.p1	EWG41640.1	TVY71757.1, TVY72575.1	TXC10873.1, TXC10874.1	QKD53468.1	PILON8_transcript14625_R0	CEI41455.1	CVL04820.1	CVK94133.1	CZR36222.1	CCT64748.1	SCV45724.1
OG0001016	12	TCONS_00019424.p1	EWG41497.1	TVY63087.1, TVY72742.1	TXC11242.1	QKD53558.1	PILON8_transcript14524_R0	CEI70365.1	CVL12025.1	CVK94319.1	CZR36112.1, CZR43880.1	CCT64860.1	SCV45521.1
OG0001017	12	TCONS_00019448.p1	EWG41588.1	TVY72493.1	TXC10988.1	QKD53505.1	PILON8_transcript14577_R0	CEI41614.1, CEI62292.1, CEI62660.1	CVL11964.1	CVK94209.1	CZR36173.1	CCT64790.1	SCV45646.1
OG0001018	12	TCONS_00019465.p1	EWG41624.1	TVY72523.1	TXC02291.1, TXC10959.1	QKD53484.1, QKD57154.1	PILON8_transcript14608_R0	CEI41490.1	CVL04775.1	CVK94162.1	CZR36204.1	CCT64759.1	SCV45695.1
OG0001019	12	TCONS_00019539.p1	EWG35788.1	TVY70646.1	TXC03803.1, TXC03806.1	QKD46449.1, QKD46450.1	PILON8_transcript14664_R0	CEI63549.1	CVK84610.1	CVK85112.1	CZR31809.1	CCT63319.1	SCV33800.1
OG0001020	11	TCONS_00019546.p1	EWG35838.1	TVY62420.1, TVY62421.1		QKD55184.1, QKD55376.1, QKD57345.1	PILON8_transcript14675_R0	CEI67576.1	CVK84574.1	CVK85097.1	CZR31886.1	CCT63306.1	SCV33775.1
OG0001021	12	TCONS_00019635.p1	EWG35912.1, EWG35913.1	TVY70614.1	TXC04538.1	QKD46551.1	PILON8_transcript14719_R0	CEI63759.1, CEI67397.1	CVK84379.1	CVK85020.1	CZR32414.1	CCT63225.1	SCV33634.1
OG0001022	11	TCONS_00019719.p1	EWG35943.1		TXB99215.1, TXB99218.1	QKD48445.1, QKD56762.1, QKD57746.1	PILON8_transcript14737_R0	CEI70536.1	CVK84274.1	CVK84975.1	CZR32655.1	CCT63205.1	SCV33553.1
OG0001023	12	TCONS_00019651.p1	EWG35958.1	TVY69773.1	TXC03414.1	QKD46594.1	PILON8_transcript14751_R0	CEI63344.1, CEI63541.1, CEI67639.1	CVK84244.1	CVK84957.1	CZR32744.1	CCT63191.1	SCV33526.1
OG0001024	12	TCONS_00019787.p1	KYG13577.1	TVY74705.1	TXB96115.1	QKD56731.1, QKD61874.1	PILON8_transcript14817_R0	CEI70779.1	CVL01318.1	CVL08939.1, CVL09141.1	CZR46781.1	CCT72680.1	SCV38954.1
OG0001025	11	TCONS_00019880.p1	EWG54892.1	TVY59984.1, TVY79774.1	TXB96289.1, TXB97609.1	QKD48503.1, QKD62317.1	PILON8_transcript14851_R0		CVL05861.1	CVL07572.1	CZR45799.1	CCT75304.1	SCV50101.1
OG0001026	12	TCONS_00019898.p1	EWG52108.1	TVY60198.1, TVY69613.1	TXB97006.1	QKD46583.1, QKD62606.1	PILON8_transcript14899_R0	CEI70873.1	CVL09226.1	CVL04200.1	CZR45556.1	CCT75538.1	SCV49665.1
OG0001027	12	TCONS_00019904.p1	EWG52129.1	TVY60345.1	TXB96963.1	QKD62588.1	PILON8_transcript14914_R0	CEI39822.1, CEI60146.1, CEI61930.1	CVL09262.1	CVL04219.1	CZR45575.1	CCT75521.1	SCV49696.1
OG0001028	12	TCONS_00019943.p1	EWG52139.1	TVY60104.1	TXB96959.1	QKD62581.1	PILON8_transcript14925_R0	CEI41678.1, CEI61389.1, CEI61886.1	CVL09282.1	CVL04229.1	CZR45585.1	CCT75511.1	SCV49713.1
OG0001029	12	TCONS_00019997.p1	EWG54639.1	TVY62571.1, TVY79489.1	TXC10536.1	QKD51808.1, QKD55319.1	PILON8_transcript14976_R0	CEI39633.1	CVK98850.1	CVL06020.1	CZR48496.1	CCT65479.1	SCV26993.1
OG0001030	12	TCONS_00020172.p1	EWG49472.1	TVY66215.1	TXC00973.1	QKD54771.1, QKD60152.1, QKD60153.1	PILON8_transcript15011_R0	CEI66653.1	CVL02439.1	CVL01594.1	CZR46898.1	CCT69372.1	SCV29727.1
OG0001031	12	TCONS_00020214.p1	EWG47040.1	TVY66473.1, TVY77438.1	TXC07854.1	QKD49111.1, QKD62280.1	PILON8_transcript15113_R0	CEI65818.1	CVL01776.1	CVK97350.1	CZR46494.1	CCT72422.1	SCV37838.1
OG0001032	11	TCONS_00020307.p1	EWG41351.1	TVY67267.1, TVY73084.1	TXC00594.1, TXC10887.1	QKD53672.1, QKD55218.1	PILON8_transcript15196_R0		CVL13858.1	CVK97891.1	CZR48002.1	CCT73130.1	SCV41417.1
OG0001033	12	TCONS_00020371.p1	EWG52188.1	TVY64942.1	TXC00162.1	QKD59119.1	PILON8_transcript15235_R0	CEI63458.1	CVL13502.1	CVK97935.1, CVK97942.1	CZR48036.1, CZR48044.1	CCT74089.1	SCV41558.1
OG0001034	10		EWG36015.1	TVY69612.1, TVY69619.1, TVY70248.1	TXC04677.1	QJS76592.1, QKD46637.1		CEI66179.1	CVK84144.1	CVK84916.1	CZR32940.1	CCT63148.1	SCV33448.1, SCV33450.1
OG0001035	8		EWG40932.1, EWG40948.1	TVY66164.1		QKD54067.1			CVK90492.1, CVK90502.1	CVK92213.1, CVK92222.1	CZR43510.1, CZR43515.1	CCT68251.1, CCT68256.1	SCV28773.1, SCV28778.1
OG0001036	10		EWG44805.1, EWG51555.1	TVY79095.1	TXC10188.1	QKD50526.1, QKD56995.1, QKD57782.1, QKD61285.1	PILON8_transcript5796_R2	CEI38397.1	CVL06242.1		CZR40582.1	CCT66648.1	SCV25141.1
OG0001037	6		EWG45860.1	TVY60084.1, TVY63299.1, TVY70759.1, TVY78966.1	TXB95772.1, TXC08896.1, TXC10329.1	QKD46467.1, QKD52080.1, QKD53723.1, QKD58049.1		CEI70308.1		CVL06391.1
OG0001038	9		EWG45874.1	TVY68384.1	TXC03099.1, TXC03755.1	QKD48531.1, QKD61159.1		CEI39863.1, CEI60137.1, CEI63226.1, CEI67947.1	CVL08612.1		CZR43935.1	CCT74201.1	SCV46939.1
OG0001039	10		EWG48694.1, EWG55601.1	TVY74711.1	TXB96281.1, TXB97036.1	QKD56917.1		CEI70903.1	CVL00295.1, CVL04039.1	CVL09049.1, CVL09051.1	CZR49169.1	CCT73121.1	SCV40299.1
OG0001040	10		EWG55785.1	TVY68377.1	TXC02231.1	QKD48557.1, QKD61068.1		CEI68745.1	CVL08499.1	CVK94884.1, CVL07882.1	CZR42871.1, CZR44014.1	CCT74267.1	SCV36496.1, SCV47010.1
OG0001041	2			TVY62946.1, TVY68016.1, TVY72822.1, TVY74029.1, TVY74222.1, TVY75254.1, TVY77074.1, TVY78679.1, TVY79174.1, TVY79880.1	TXB97834.1, TXB98080.1, TXB98739.1, TXC06100.1
OG0001042	5			TVY62385.1, TVY62436.1, TVY62442.1, TVY66378.1, TVY74054.1, TVY74166.1, TVY74433.1, TVY74434.1, TVY80124.1		QKD57333.1		CEI67742.1		CVL09241.1, CVL09242.1	CZR49813.1
OG0001043	1			TVY62593.1, TVY62645.1, TVY73688.1, TVY73950.1, TVY74083.1, TVY74084.1, TVY74181.1, TVY74280.1, TVY74435.1, TVY74895.1, TVY74945.1, TVY75185.1, TVY75186.1, TVY75420.1
OG0001044	12	TCONS_00000362.p1	EWG51907.1	TVY60462.1	TXB97095.1	QKD60167.1, QKD62786.1	PILON8_transcript10_R0	CEI63805.1	CVL09167.1	CVL04164.1	CZR45523.1	CCT75569.1	SCV49611.1
OG0001045	11	TCONS_00000012.p1	EWG51922.1	TVY60019.1	TXB96580.1	QKD56755.1, QKD62616.1, QKD63102.1	PILON8_transcript25_R0		CVL09134.1	CVL04148.1	CZR45507.1	CCT75584.1	SCV49582.1
OG0001046	12	TCONS_00000017.p1	EWG51938.1	TVY60473.1	TXB97599.1	QKD62626.1	PILON8_transcript34_R0	CEI61957.1	CVL09116.1	CVL04139.1, CVL09171.1	CZR45498.1	CCT75593.1	SCV49564.1
OG0001047	12	TCONS_00000367.p1	EWG51945.1	TVY60486.1, TVY62673.1	TXB97602.1	QKD62631.1	PILON8_transcript38_R0	CEI61952.1	CVL09104.1	CVL04134.1	CZR45494.1	CCT75598.1	SCV49553.1
OG0001048	12	TCONS_00000045.p1, TCONS_00000224.p1	EWG51985.1	TVY60159.1	TXB97185.1	QKD62666.1	PILON8_transcript78_R0	CEI61581.1	CVL09026.1	CVL04096.1	CZR45453.1	CCT75632.1	SCV49492.1
OG0001049	12	TCONS_00000050.p1	EWG51997.1	TVY59726.1	TXB97607.1	QKD48522.1, QKD62677.1	PILON8_transcript91_R0	CEI61592.1	CVL09003.1	CVL04085.1	CZR45442.1	CCT75643.1	SCV49472.1
OG0001050	11	TCONS_00000380.p1	EWG52054.1	TVY60339.1, TVY64855.1	TXB97204.1, TXB99624.1	QKD62725.1	PILON8_transcript140_R0		CVL08907.1	CVL04027.1	CZR45345.1	CCT75688.1	SCV49384.1
OG0001051	12	TCONS_00000088.p1	EWG52082.1	TVY59993.1	TXB97303.1	QKD62760.1	PILON8_transcript169_R0	CEI61691.1, CEI63268.1	CVL08842.1	CVL03964.1	CZR45380.1	CCT75720.1	SCV49328.1
OG0001052	12	TCONS_00000107.p1	EWG51862.1	TVY59781.1	TXB96954.1	QKD62818.1	PILON8_transcript203_R0	CEI61553.1, CEI63510.1	CVL12889.1	CVL03907.1	CZR45320.1	CCT75758.1	SCV49272.1
OG0001053	12	TCONS_00000130.p1	EWG51818.1	TVY59737.1	TXB97534.1	QKD62849.1	PILON8_transcript235_R0	CEI61562.1	CVL12920.1	CVL03836.1, CVL06486.1	CZR45289.1	CCT75788.1	SCV49206.1
OG0001054	12	TCONS_00000398.p1	EWG51798.1	TVY60624.1	TXB96880.1	QKD62863.1	PILON8_transcript250_R0	CEI61568.1	CVL13369.1	CVL03798.1	CZR45270.1	CCT75804.1, CCT76194.1	SCV49162.1
OG0001055	12	TCONS_00000139.p1	EWG51790.1	TVY60630.1	TXB97583.1	QKD62869.1	PILON8_transcript257_R0	CEI61449.1, CEI61712.1	CVL13362.1	CVL03786.1	CZR45263.1	CCT75812.1	SCV49151.1
OG0001056	12	TCONS_00000164.p1	EWG51715.1	TVY59872.1	TXB97621.1	QKD57678.1, QKD62936.1	PILON8_transcript312_R0	CEI61477.1	CVL11778.1	CVL03659.1	CZR45194.1	CCT75876.1	SCV49024.1
OG0001057	12	TCONS_00000418.p1	EWG51665.1	TVY60617.1, TVY66713.1	TXB97715.1	QKD62975.1	PILON8_transcript328_R0	CEI61501.1	CVL11737.1	CVL03606.1	CZR45153.1	CCT75916.1	SCV48949.1
OG0001058	12	TCONS_00000344.p1, TCONS_00000428.p1	EWG51727.1	TVY60357.1	TXB97669.1	QKD62946.1	PILON8_transcript350_R0	CEI63610.1	CVL11766.1	CVL03639.1	CZR45182.1	CCT75889.1	SCV49003.1
OG0001059	12	TCONS_00000440.p1	EWG51921.1	TVY59952.1	TXB97198.1	QKD62614.1, QKD62615.1	PILON8_transcript24_R0	CEI61965.1	CVL09135.1	CVL04149.1	CZR45508.1	CCT75583.1	SCV49584.1
OG0001060	12	TCONS_00000209.p1, transcript46	EWG51952.1	TVY59785.1	TXB96920.1	QKD62637.1	PILON8_transcript45_R0	CEI62066.1	CVL09086.1	CVL04127.1	CZR45487.1	CCT75604.1	SCV49543.1
OG0001061	12	TCONS_00000234.p1	EWG52006.1	TVY60054.1	TXB97141.1	QKD62684.1	PILON8_transcript99_R0	CEI61597.1, CEI62055.1	CVL08991.1	CVL04078.1	CZR45432.1	CCT75650.1	SCV49459.1
OG0001062	10	TCONS_00000242.p1, TCONS_00019953.p1	EWG52021.1		TXC11351.1		PILON8_transcript113_R0	CEI40060.1	CVL08874.1, CVL08959.1	CVL04063.1	CZR45416.1	CCT64467.1, CCT75663.1	SCV49431.1
OG0001063	12	TCONS_00000471.p1	EWG51886.1	TVY60090.1	TXB96592.1	QKD61220.1, QKD62799.1	PILON8_transcript183_R0	CEI61525.1	CVL12867.1	CVL03944.1	CZR45342.1	CCT75736.1	SCV49309.1
OG0001064	12	TCONS_00000478.p1	EWG51861.1	TVY59787.1	TXB96955.1	QKD50299.1, QKD62819.1	PILON8_transcript204_R0	CEI61552.1	CVL12890.1	CVL03906.1	CZR45319.1	CCT75759.1	SCV49269.1
OG0001065	12	TCONS_00000492.p1	EWG51778.1	TVY60220.1, TVY67574.1	TXB96740.1	QKD62877.1	PILON8_transcript269_R0	CEI70799.1	CVL13352.1	CVL03770.1	CZR45253.1	CCT76052.1	SCV49136.1
OG0001066	11	TCONS_00000318.p1	EWG47520.1, EWG51772.1	TVY64922.1	TXB99594.1		PILON8_transcript274_R0	CEI63667.1	CVL09423.1, CVL13344.1	CVL03756.1	CZR45245.1	CCT75827.1	SCV49123.1
OG0001067	12	TCONS_00000497.p1	EWG51698.1	TVY60214.1	TXB96653.1	QKD62918.1	PILON8_transcript300_R0	CEI61805.1, CEI70739.1	CVL11796.1	CVL03693.1	CZR45214.1	CCT75859.1	SCV49062.1
OG0001068	12	TCONS_00000340.p1	EWG51719.1	TVY60309.1	TXB97028.1	QKD62110.1, QKD62941.1	PILON8_transcript316_R0	CEI61474.1	CVL11775.1	CVL03653.1	CZR45190.1	CCT75882.1	SCV49016.1
OG0001069	12	TCONS_00000350.p1	EWG51695.1	TVY59763.1	TXB97079.1	QKD62962.1	PILON8_transcript339_R0	CEI62586.1, CEI67888.1	CVL11748.1	CVL03624.1	CZR45165.1	CCT75907.1	SCV48973.1
OG0001070	12	transcript180	EWG51889.1	TVY60087.1	TXB96745.1	QKD60179.1, QKD62796.1	PILON8_transcript180_R0	CEI39761.1	CVL12864.1	CVL03950.1	CZR45389.1	CCT75733.1	SCV49312.1
OG0001071	12	transcript223	EWG51831.1	TVY59930.1	TXB96831.1	QKD62836.1	PILON8_transcript223_R0	CEI61556.1, CEI62535.1	CVL12907.1	CVL03862.1	CZR45302.1	CCT75777.1	SCV49234.1
OG0001072	11	TCONS_00004526.p1, transcript265	EWG48804.1, EWG55970.1	TVY68350.1	TXC03046.1	QKD60402.1	PILON8_transcript3206_R0		CVL07014.1	CVK95947.1	CZR44768.1	CCT74914.1	SCV48199.1
OG0001073	12	TCONS_00001163.p1	EWG42509.1	TVY71894.1	TXC11876.1	QKD52866.1, QKD60192.1	PILON8_transcript372_R0	CEI68801.1	CVL13159.1	CVK93342.1	CZR36838.1	CCT64193.1	SCV46805.1
OG0001074	12	TCONS_00001173.p1	EWG42453.1	TVY73104.1	TXC10752.1	QKD52907.1	PILON8_transcript418_R0	CEI67828.1, CEI68842.1	CVK96834.1	CVK93404.1	CZR36802.1	CCT64228.1	SCV46735.1
OG0001075	12	TCONS_00000564.p1	EWG42394.1	TVY71662.1	TXC12176.1	QKD52946.1	PILON8_transcript459_R0	CEI63822.1, CEI68885.1	CVK96945.1	CVK93464.1	CZR36762.1	CCT64260.1	SCV46662.1
OG0001076	12	TCONS_00000566.p1	EWG42385.1	TVY71656.1	TXC12227.1	QKD52954.1	PILON8_transcript466_R0	CEI68892.1	CVK96962.1	CVK93471.1	CZR36755.1, CZR43861.1	CCT64268.1	SCV46652.1
OG0001077	12	TCONS_00000588.p1	EWG42337.1	TVY72987.1	TXC11161.1	QKD52984.1	PILON8_transcript500_R0	CEI40408.1	CVK97043.1	CVK93502.1, CVL08193.1	CZR36721.1	CCT65090.1	SCV46592.1
OG0001078	12	TCONS_00000593.p1	EWG42330.1	TVY71731.1	TXC11994.1	QKD52989.1	PILON8_transcript508_R0	CEI40418.1, CEI67906.1	CVK97053.1	CVK93507.1	CZR36715.1	CCT64302.1	SCV46582.1
OG0001079	12	TCONS_00001193.p1	EWG42209.1	TVY72929.1	TXC11387.1	QKD53055.1	PILON8_transcript582_R0	CEI40568.1, CEI64454.1	CVK97216.1	CVK93572.1	CZR36646.1	CCT64361.1	SCV46449.1
OG0001080	12	TCONS_00000651.p1	EWG42137.1	TVY72310.1	TXC12216.1	QKD53103.1	PILON8_transcript631_R0	CEI39852.1, CEI40677.1	CVK97324.1	CVK93618.1	CZR36599.1	CCT64402.1	SCV46368.1
OG0001081	12	TCONS_00001213.p1	EWG41960.1	TVY71823.1	TXC12229.1	QKD53240.1	PILON8_transcript766_R0	CEI40988.1, CEI70786.1	CVK97635.1	CVK93748.1	CZR36471.1	CCT65104.1	SCV46151.1
OG0001082	12	TCONS_00000722.p1	EWG41934.1	TVY71885.1	TXC12238.1	QKD53262.1	PILON8_transcript791_R0	CEI41032.1, CEI70750.1	CVL05224.1	CVK93785.1	CZR36447.1	CCT64549.1	SCV46105.1
OG0001083	12	TCONS_00000743.p1	EWG41870.1	TVY71748.1	TXC11376.1	QKD53309.1	PILON8_transcript838_R0	CEI41355.1	CVL05175.1, CVL13694.1	CVK93862.1	CZR36399.1	CCT64593.1	SCV46018.1
OG0001084	12	TCONS_00001229.p1	EWG41799.1	TVY72112.1	TXC11477.1	QKD53359.1, QKD57088.1	PILON8_transcript895_R0	CEI41232.1	CVL05096.1	CVK93940.1	CZR36344.1	CCT64641.1	SCV45924.1
OG0001085	12	TCONS_00001266.p1	EWG42380.1	TVY72505.1	TXC06960.1, TXC12281.1	QKD52959.1	PILON8_transcript472_R0	CEI40378.1	CVK96978.1	CVK93476.1	CZR36750.1	CCT64274.1	SCV46641.1
OG0001086	12	TCONS_00000912.p1	EWG42273.1	TVY73029.1	TXC11830.1	QKD53012.1	PILON8_transcript534_R0	CEI40176.1, CEI40475.1	CVK97106.1	CVK93531.1	CZR36690.1	CCT64326.1	SCV46534.1
OG0001087	12	TCONS_00000931.p1	EWG42231.1	TVY72151.1	TXC11127.1	QKD53044.1, QKD53658.1	PILON8_transcript570_R0	CEI40542.1	CVK97190.1	CVK93561.1	CZR36658.1	CCT64350.1	SCV46474.1
OG0001088	12	TCONS_00000972.p1	EWG42110.1, EWG48478.1	TVY72043.1	TXC12142.1	QKD53125.1	PILON8_transcript651_R0	CEI40727.1	CVK97369.1	CVK93638.1	CZR36579.1	CCT64421.1	SCV46334.1
OG0001089	12	TCONS_00001300.p1	EWG42058.1	TVY72779.1	TXC11091.1	QKD53162.1	PILON8_transcript693_R0	CEI40826.1	CVK97468.1	CVK93675.1	CZR36542.1, CZR49748.1	CCT64455.1	SCV46271.1
OG0001090	12	TCONS_00001031.p1	EWG41970.1	TVY72435.1	TXC10879.1	QJS76454.1, QKD53232.1	PILON8_transcript757_R0	CEI40968.1	CVK97611.1	CVK93735.1	CZR36479.1	CCT64523.1	SCV46168.1
OG0001091	12	TCONS_00001041.p1	EWG41953.1	TVY71817.1	TXC12173.1	QKD53246.1, QKD63057.1	PILON8_transcript772_R0	CEI41004.1	CVL05240.1	CVK93758.1	CZR36465.1	CCT64534.1	SCV46139.1
OG0001092	12	TCONS_00001059.p1	EWG41919.1	TVY71771.1	TXC11485.1	QKD53276.1	PILON8_transcript804_R0	CEI41430.1, CEI70749.1	CVL05211.1	CVK93808.1	CZR36434.1	CCT64562.1	SCV46082.1
OG0001093	12	TCONS_00001067.p1	EWG41897.1	TVY72471.1	TXC02475.1, TXC11311.1	QKD53293.1	PILON8_transcript822_R0	CEI41400.1	CVL05192.1	CVK93835.1	CZR36416.1	CCT65042.1	SCV46047.1
OG0001094	12	TCONS_00001069.p1	EWG41895.1	TVY72473.1	TXC11319.1	QKD53295.1	PILON8_transcript824_R0	CEI41396.1	CVL05190.1	CVK84977.1, CVK93839.1	CZR36414.1	CCT64582.1	SCV46044.1
OG0001095	12	TCONS_00001070.p1	EWG41894.1	TVY72477.1	TXC12087.1	QKD53296.1	PILON8_transcript825_R0	CEI41394.1	CVL05189.1	CVK84976.1, CVK93840.1	CZR36413.1	CCT64583.1	SCV46043.1
OG0001096	12	TCONS_00001095.p1	EWG41827.1	TVY72850.1	TXC11358.1	QKD53344.1	PILON8_transcript876_R0	CEI41274.1, CEI70656.1	CVL05134.1	CVK93916.1	CZR36361.1	CCT64627.1	SCV45952.1
OG0001097	12	TCONS_00001112.p1	EWG41780.1	TVY72186.1	TXC12288.1	QKD53374.1	PILON8_transcript911_R0	CEI41207.1, CEI66280.1	CVL05067.1	CVK93964.1	CZR36329.1	CCT64654.1	SCV45904.1
OG0001098	12	TCONS_00001120.p1	EWG41745.1	TVY72719.1	TXC12064.1	QKD53388.1, QKD57230.1	PILON8_transcript926_R0	CEI41154.1	CVL05033.1	CVK93984.1	CZR36312.1	CCT64668.1	SCV45880.1
OG0001099	12	TCONS_00001132.p1	EWG41714.1	TVY72784.1	TXC11540.1	QKD53409.1	PILON8_transcript950_R0	CEI41990.1	CVL04977.1	CVK94020.1	CZR36291.1, CZR49827.1	CCT65043.1	SCV45838.1
OG0001100	12	TCONS_00001346.p1	EWG41703.1	TVY60246.1	TXB96517.1, TXC10776.1	QKD53419.1	PILON8_transcript960_R0	CEI41125.1	CVL04952.1	CVK94038.1	CZR36279.1	CCT64700.1	SCV45814.1
OG0001101	12	TCONS_00001141.p1	EWG41684.1	TVY72285.1	TXC11970.1	QKD53433.1	PILON8_transcript973_R0, PILON8_transcript973_R1	CEI61632.1	CVL04916.1	CVK94063.1	CZR36263.1	CCT64711.1	SCV45789.1
OG0001102	12	transcript364	EWG42520.1	TVY72923.1	TXC12106.1	QKD52860.1	PILON8_transcript364_R0	CEI68793.1	CVL13153.1	CVK93333.1, CVL00493.1	CZR36846.1	CCT64188.1	SCV46817.1
OG0001103	12	TCONS_00002085.p2, TCONS_00002823.p1	EWG38237.1	TVY69311.1	TXC04182.1	QKD47973.1	PILON8_transcript1033_R0	CEI65159.1	CVL11102.1	CVK82862.1	CZR35307.1	CCT61936.1	SCV51383.1
OG0001104	12	TCONS_00001406.p1	EWG38074.1	TVY69746.1	TXC03932.1	QKD47881.1, QKD62349.1	PILON8_transcript1132_R0	CEI65063.1	CVL11018.1	CVK83009.1	CZR35220.1	CCT62010.1	SCV31355.1
OG0001105	12	TCONS_00001462.p1	EWG37845.1	TVY70382.1, TVY70761.1	TXC03601.1	QKD47755.1	PILON8_transcript1265_R0	CEI64937.1	CVL10353.1	CVK83213.1	CZR35100.1	CCT62115.1	SCV31478.1
OG0001106	12	TCONS_00001475.p1	EWG37798.1	TVY70775.1	TXC04259.1	QKD47736.1	PILON8_transcript1288_R0	CEI64918.1, CEI65837.1	CVL10335.1	CVK83239.1	CZR35080.1	CCT62133.1	SCV31497.1
OG0001107	12	TCONS_00001496.p1	EWG37758.1	TVY70869.1	TXC04477.1	QKD47706.1	PILON8_transcript1320_R0	CEI61645.1, CEI64886.1	CVL10306.1	CVK83285.1	CZR35051.1	CCT62160.1	SCV31526.1
OG0001108	12	TCONS_00001536.p1	EWG37652.1	TVY71145.1	TXC05238.1	QKD47637.1	PILON8_transcript1390_R0	CEI64815.1, CEI64816.1	CVK95773.1	CVK83390.1	CZR34983.1	CCT62218.1	SCV31594.1
OG0001109	12	TCONS_00001554.p1	EWG37587.1	TVY70304.1	TXC04497.1	QKD47600.1	PILON8_transcript1430_R0	CEI64780.1	CVK95683.1	CVK83449.1	CZR34946.1	CCT62257.1, CCT63355.1	SCV31629.1
OG0001110	12	TCONS_00002870.p1	EWG37574.1	TVY69970.1	TXC03334.1	QKD47591.1	PILON8_transcript1438_R0	CEI64770.1	CVK95663.1, CVL13695.1	CVK83466.1	CZR34937.1	CCT62264.1	SCV31638.1
OG0001111	12	TCONS_00001567.p1	EWG37552.1	TVY69757.1	TXC04766.1	QKD47578.1, QKD57672.1	PILON8_transcript1452_R0	CEI64757.1	CVK95629.1	CVK83491.1	CZR34924.1	CCT62276.1	SCV31651.1
OG0001112	12	TCONS_00001623.p1	EWG37379.1	TVY69051.1	TXC03780.1	QKD47458.1	PILON8_transcript1575_R0	CEI64211.1	CVK95355.1	CVK83676.1, CVL06999.1	CZR34805.1	CCT62387.1	SCV31773.1
OG0001113	12	TCONS_00002896.p1	EWG37328.1	TVY70835.1	TXC05066.1	QKD47430.1	PILON8_transcript1610_R0, PILON8_transcript1611_R0	CEI64182.1	CVK95285.1	CVK83721.1	CZR34778.1	CCT62413.1	SCV31799.1
OG0001114	12	TCONS_00001695.p1	EWG37112.1	TVY69465.1	TXC05117.1	QKD47313.1, QKD57152.1	PILON8_transcript1737_R0	CEI64059.1	CVK95006.1	CVK83912.1	CZR34623.1	CCT62520.1	SCV31984.1
OG0001115	12	TCONS_00002927.p1, TCONS_00006696.p1	EWG37022.1	TVY69353.1	TXC03738.1	QKD47271.1	PILON8_transcript1774_R0	CEI64023.1	CVK94911.1	CVK83979.1	CZR34540.1	CCT62553.1	SCV32062.1
OG0001116	12	TCONS_00001732.p1	EWG36978.1	TVY70191.1	TXC04771.1	QKD47238.1	PILON8_transcript1807_R0	CEI40122.1, CEI63988.1	CVK94832.1	CVK84035.1	CZR34460.1	CCT62581.1	SCV32143.1
OG0001117	11	TCONS_00002939.p1	EWG36930.1, EWG36931.1	TVY69922.1, TVY69923.1	TXC04212.1	QKD47208.1		CEI63962.1	CVL13423.1	CVK84080.1	CZR34398.1	CCT62604.1	SCV32213.1
OG0001118	12	TCONS_00001750.p1	EWG36924.1	TVY70880.1, TVY79172.1	TXC05384.1	QKD47203.1	PILON8_transcript1843_R0	CEI63956.1	CVL13429.1	CVK84091.1	CZR34380.1	CCT62610.1	SCV32225.1
OG0001119	12	TCONS_00002948.p1	EWG36877.1	TVY70845.1	TXC05247.1	QKD47165.1	PILON8_transcript1885_R0	CEI64530.1, CEI70233.1	CVK82829.1	CVK84155.1	CZR34287.1	CCT62645.1	SCV32313.1
OG0001120	12	TCONS_00001795.p1	EWG36817.1	TVY70579.1, TVY75375.1	TXC05179.1	QKD47054.1	PILON8_transcript1927_R0	CEI64639.1	CVK82931.1	CVK84228.1	CZR34191.1	CCT62681.1	SCV32396.1
OG0001121	12	TCONS_00001810.p1	EWG36777.1	TVY69998.1	TXC04905.1	QKD47080.1	PILON8_transcript1952_R0	CEI64616.1	CVK82990.1	CVK84270.1, CVL08126.1	CZR34138.1	CCT62702.1	SCV32445.1
OG0001122	12	TCONS_00002970.p1	EWG36627.1, EWG36628.1	TVY69582.1	TXC04820.1	QKD46993.1	PILON8_transcript2056_R0	CEI64297.1	CVK83204.1	CVK84416.1	CZR33919.1	CCT62791.1	SCV32630.1
OG0001123	12	TCONS_00001883.p1	EWG36544.1	TVY70039.1, TVY72248.1	TXC04341.1	QKD46956.1	PILON8_transcript2099_R0	CEI64340.1	CVK83304.1	CVK84475.1	CZR33824.1	CCT62825.1	SCV32723.1
OG0001124	12	TCONS_00002987.p1	EWG36363.1	TVY71030.1	TXC03971.1	QKD46854.1	PILON8_transcript2209_R0	CEI64447.1	CVK83566.1	CVK84647.1, CVL09337.1	CZR33601.1	CCT62915.1	SCV32960.1
OG0001125	12	TCONS_00001939.p1	EWG36354.1	TVY69856.1	TXC03968.1	QKD46850.1	PILON8_transcript2214_R0	CEI64459.1, CEI66543.1	CVK83581.1	CVK84659.1	CZR33589.1	CCT63380.1	SCV32967.1
OG0001126	12	TCONS_00002989.p1	EWG36352.1	TVY70846.1	TXC03595.1	QKD46848.1	PILON8_transcript2217_R0	CEI64457.1	CVK83585.1, CVK83588.1	CVK84662.1	CZR33584.1	CCT63458.1	SCV32972.1
OG0001127	12	TCONS_00001965.p1	EWG36299.1	TVY69744.1	TXC04239.1	QKD46814.1	PILON8_transcript2262_R0	CEI64488.1	CVK83683.1	CVK84714.1, CVL08122.1	CZR33509.1	CCT62954.1	SCV33048.1
OG0001128	12	TCONS_00001975.p1	EWG36268.1	TVY69680.1	TXC04573.1	QKD46793.1, QKD57430.1	PILON8_transcript2286_R0	CEI70371.1	CVK83732.1	CVK84735.1	CZR33466.1	CCT62974.1	SCV33088.1
OG0001129	12	TCONS_00002999.p1	EWG36261.1	TVY69202.1	TXC03534.1	QKD46788.1, QKD57179.1	PILON8_transcript2291_R0	CEI64510.1	CVK83744.1	CVK84740.1	CZR33453.1	CCT62979.1	SCV33098.1
OG0001130	11	TCONS_00003017.p1	EWG36115.1	TVY63014.1, TVY70474.1	TXC04045.1	QKD46719.1	PILON8_transcript2379_R0		CVK83952.1	CVK84830.1	CZR33237.1, CZR41661.1	CCT63068.1	SCV33276.1
OG0001131	11	TCONS_00002022.p1	EWG36085.1	TVY69215.1, TVY71041.1, TVY77119.1	TXC05366.1	QKD46695.1	PILON8_transcript2396_R0		CVK84000.1	CVK84852.1	CZR33156.1	CCT63089.1	SCV33329.1
OG0001132	12	TCONS_00003019.p1	EWG36064.1	TVY70085.1	TXC04835.1	QKD46676.1, QKD63055.1	PILON8_transcript2398_R0	CEI63841.1	CVK84005.1	CVK84854.1	CZR33145.1	CCT63508.1	SCV33333.1
OG0001133	12	TCONS_00002034.p1	EWG36084.1, EWG41422.1	TVY69219.1	TXC05369.1	QKD46693.1	PILON8_transcript2418_R0	CEI67410.1	CVK84053.1	CVK84876.1	CZR33073.1	CCT63112.1	SCV33374.1
OG0001134	12	TCONS_00002037.p1	EWG36056.1	TVY71056.1	TXC03707.1	QKD46668.1, QKD62261.1	PILON8_transcript2424_R0	CEI63703.1	CVK84072.1	CVK84883.1	CZR33050.1	CCT63119.1	SCV33388.1
OG0001135	12	TCONS_00003030.p1	EWG36029.1	TVY71070.1	TXC03640.1	QKD46648.1, QKD59384.1	PILON8_transcript2445_R0	CEI63783.1	CVK84117.1	CVK84904.1	CZR32992.1	CCT63137.1	SCV33426.1
OG0001136	12	TCONS_00002071.p1	EWG35977.1	TVY69231.1	TXC03481.1	QKD46614.1, QKD56782.1	PILON8_transcript2485_R0	CEI63746.1	CVK84198.1	CVK84942.1	CZR32822.1	CCT63174.1	SCV33500.1
OG0001137	12	TCONS_00002156.p1	EWG38016.1	TVY69173.1	TXC03317.1, TXC04631.1	QKD47837.1	PILON8_transcript1177_R0	CEI65020.1	CVL10978.1	CVK83079.1	CZR35179.1	CCT62048.1	SCV31398.1
OG0001138	12	TCONS_00002201.p1	EWG37906.1	TVY69646.1	TXC03515.1	QKD47771.1	PILON8_transcript1248_R0	CEI64952.1	CVL10368.1	CVK83188.1	CZR35115.1, CZR35896.1	CCT62102.1	SCV31464.1
OG0001139	12	TCONS_00002207.p1	EWG37871.1	TVY69656.1, TVY70984.1	TXC04614.1	QKD47764.1	PILON8_transcript1257_R0	CEI64945.1	CVL10362.1	CVK83199.1	CZR35109.1	CCT62108.1	SCV31470.1
OG0001140	12	TCONS_00002224.p1	EWG37782.1	TVY69155.1	TXC04810.1	QKD47727.1	PILON8_transcript1296_R0	CEI64909.1	CVL10327.1	CVK83251.1, CVK96217.1	CZR35072.1	CCT62141.1	SCV31505.1
OG0001141	11	TCONS_00003100.p1	EWG37669.1	TVY71157.1	TXC05234.1	QKD47645.1	PILON8_transcript1377_R0		CVL10254.1	CVK83371.1	CZR34996.1, CZR34997.1	CCT63521.1	SCV31580.1, SCV31581.1
OG0001142	12	TCONS_00003114.p1	EWG37534.1	TVY71050.1	TXC04666.1	QKD47566.1	PILON8_transcript1464_R0	CEI63527.1, CEI64743.1	CVK95600.1	CVK83511.1	CZR34910.1	CCT62290.1	SCV31665.1
OG0001143	12	TCONS_00002326.p1	EWG37480.1	TVY70638.1	TXC04851.1	QKD47525.1, QKD48446.1	PILON8_transcript1510_R0	CEI64274.1	CVK95505.1	CVK83573.1	CZR34872.1	CCT63419.1	SCV31704.1
OG0001144	12	TCONS_00002417.p1	EWG37198.1	TVY69576.1	TXC03345.1	QKD47358.1	PILON8_transcript1692_R0	CEI64103.1, CEI67445.1	CVK95113.1	CVK83848.1	CZR34702.1	CCT62482.1	SCV31903.1
OG0001145	12	TCONS_00003157.p1	EWG37164.1	TVY66841.1, TVY70549.1	TXC03351.1	QKD47348.1	PILON8_transcript1701_R0	CEI64094.1	CVK95084.1	CVK83863.1	CZR34693.1	CCT62490.1	SCV31923.1
OG0001146	12	TCONS_00002463.p1	EWG37029.1	TVY69352.1	TXC04939.1, TXC04940.1	QKD47278.1	PILON8_transcript1766_R0	CEI64030.1	CVK94923.1	CVK83973.1	CZR34551.1	CCT62547.1	SCV32054.1
OG0001147	12	TCONS_00002497.p1	EWG36925.1	TVY70879.1	TXC05385.1	QKD47204.1	PILON8_transcript1842_R0	CEI63957.1, CEI68037.1	CVL13428.1	CVK84089.1	CZR34383.1	CCT62609.1	SCV32223.1
OG0001148	12	TCONS_00003189.p1	EWG36915.1	TVY70876.1	TXC05378.1	QKD47197.1, QKD57588.1	PILON8_transcript1850_R0	CEI63947.1	CVL13435.1	CVK84101.1	CZR34357.1	CCT62615.1	SCV32243.1
OG0001149	12	TCONS_00002547.p1	EWG36769.1	TVY69677.1	TXC05186.1	QKD47086.1	PILON8_transcript1957_R0	CEI63447.1, CEI64610.1	CVK83000.1	CVK84279.1	CZR34124.1	CCT62707.1	SCV32457.1
OG0001150	11	TCONS_00002557.p1	EWG36744.1, EWG41227.1		TXC05094.1	QKD47106.1, QKD61239.1	PILON8_transcript1977_R0	CEI64591.1	CVK83041.1	CVK84308.1	CZR34077.1	CCT62723.1	SCV32492.1
OG0001151	12	TCONS_00002571.p1	EWG36712.1	TVY70912.1	TXC03228.1	QKD47129.1	PILON8_transcript2006_R0	CEI62836.1, CEI64567.1	CVK83099.1	CVK84346.1	CZR34015.1	CCT62745.1	SCV32539.1
OG0001152	12	TCONS_00002576.p1	EWG36692.1	TVY70970.1	TXB97719.1, TXC04138.1	QKD47028.1	PILON8_transcript2019_R0	CEI64668.1	CVK83124.1	CVK84367.1	CZR33987.1	CCT62758.1	SCV32560.1
OG0001153	12	TCONS_00002581.p1	EWG36674.1	TVY71008.1, TVY73767.1	TXC04256.1	QKD47018.1	PILON8_transcript2029_R0	CEI64679.1	CVK83145.1	CVK84377.1	CZR33967.1	CCT62766.1	SCV32580.1
OG0001154	12	TCONS_00002599.p1	EWG36617.1	TVY69587.1	TXC03833.1	QKD46986.1	PILON8_transcript2064_R0	CEI64305.1	CVK83226.1, CVL13254.1	CVK84427.1	CZR33897.1	CCT62796.1	SCV32648.1
OG0001155	12	TCONS_00003235.p1	EWG36535.1	TVY70412.1	TXC03242.1	QKD46950.1	PILON8_transcript2105_R0	CEI63110.1, CEI64344.1	CVK83318.1	CVK84484.1	CZR33811.1	CCT62831.1	SCV32739.1
OG0001156	12	TCONS_00002684.p1	EWG36343.1	TVY69659.1	TXC03591.1	QKD46840.1, QKD60163.1	PILON8_transcript2226_R0	CEI64461.1	CVK83609.1	CVK84677.1	CZR33564.1	CCT62926.1	SCV32989.1
OG0001157	11	TCONS_00002710.p1	EWG36275.1	TVY69675.1	TXB98287.1, TXC03299.1	QKD46798.1, QKD58251.1	PILON8_transcript2281_R0		CVK83722.1	CVK84730.1	CZR33479.1	CCT62969.1	SCV33078.1
OG0001158	9	TCONS_00003278.p1	EWG36121.1	TVY70470.1	TXC05221.1, TXC06342.1			CEI63856.1	CVK83940.1		CZR33241.1, CZR47261.1, CZR49948.1	CCT63063.1	SCV30461.1, SCV33268.1
OG0001159	12	TCONS_00003286.p1	EWG36069.1	TVY70089.1	TXC04842.1	QKD46680.1	PILON8_transcript2403_R0	CEI60053.1, CEI63832.1	CVK84020.1	CVK84859.1	CZR33129.1	CCT63096.1	SCV33344.1
OG0001160	12	TCONS_00002785.p1	EWG36079.1	TVY69222.1	TXB97064.1, TXC04196.1	QKD46689.1	PILON8_transcript2413_R0	CEI63830.1	CVK84040.1	CVK84871.1	CZR33085.1	CCT63107.1	SCV33365.1
OG0001161	12	TCONS_00002818.p1	EWG41526.1	TVY72066.1, TVY74863.1	TXC11247.1	QKD53551.1	PILON8_transcript2488_R0	CEI67573.1	CVL12017.1	CVK94298.1	CZR36120.1	CCT64841.1	SCV45556.1
OG0001162	12	transcript1574	EWG37381.1	TVY69050.1, TVY73979.1	TXC03773.1	QKD47459.1	PILON8_transcript1574_R0	CEI64212.1	CVK95358.1	CVK83675.1	CZR34806.1	CCT62386.1	SCV31772.1
OG0001163	12	transcript1596	EWG37360.1	TVY70269.1	TXC03986.1	QKD47442.1	PILON8_transcript1596_R0	CEI64194.1, CEI68040.1	CVK95314.1	CVK83705.1	CZR34788.1	CCT62403.1	SCV31789.1
OG0001164	12	transcript1613	EWG37323.1	TVY70357.1	TXC03980.1	QKD47427.1	PILON8_transcript1613_R0	CEI64180.1	CVK95281.1	CVK83726.1	CZR34776.1	CCT62415.1	SCV31801.1, SCV58917.1
OG0001165	12	transcript2224	EWG36345.1	TVY69657.1	TXC03593.1	QKD46842.1	PILON8_transcript2224_R0	CEI38561.1, CEI64451.1	CVK83604.1	CVK84673.1	CZR33568.1	CCT62924.1	SCV32985.1
OG0001166	12	TCONS_00003370.p1	EWG50309.1	TVY71067.1	TXC05190.1	QKD48114.1	PILON8_transcript2618_R0	CEI65314.1, CEI66170.1	CVL04358.1	CVL03079.1	CZR35450.1	CCT61813.1	SCV51141.1
OG0001167	12	TCONS_00003390.p1, TCONS_00003657.p1	EWG50361.1	TVY70169.1	TXC05335.1	QKD48149.1	PILON8_transcript2653_R0	CEI65330.1	CVL04393.1	CVL03022.1	CZR35487.1	CCT61778.1	SCV51082.1
OG0001168	12	TCONS_00003392.p1	EWG50370.1	TVY70517.1	TXC03723.1, TXC11774.1	QKD48157.1	PILON8_transcript2660_R0	CEI65339.1	CVL04402.1	CVL03002.1	CZR35495.1	CCT61771.1	SCV51069.1
OG0001169	12	TCONS_00003408.p1	EWG50411.1, EWG50463.1	TVY69419.1	TXC03397.1	QKD48186.1	PILON8_transcript2690_R0	CEI65370.1	CVL04455.1	CVL02947.1	CZR35527.1	CCT61746.1	SCV51015.1
OG0001170	12	TCONS_00003440.p1	EWG50498.1	TVY69444.1	TXC04484.1	QKD48241.1	PILON8_transcript2752_R0	CEI65429.1	CVL02727.1	CVL02843.1	CZR35582.1, CZR44997.1	CCT61696.1	SCV50918.1
OG0001171	12	TCONS_00003472.p1	EWG50578.1	TVY70435.1	TXC04544.1	QKD48299.1	PILON8_transcript2819_R0	CEI65486.1	CVL02858.1	CVL02743.1	CZR35637.1	CCT61641.1, CCT73884.1	SCV50822.1
OG0001172	12	TCONS_00003547.p1	EWG50782.1	TVY70529.1	TXC03388.1	QKD48457.1	PILON8_transcript2966_R0	CEI59988.1, CEI65598.1	CVL03193.1	CVL02560.1	CZR35786.1	CCT61480.1	SCV50554.1
OG0001173	12	TCONS_00003550.p1, TCONS_00018282.p1	EWG55652.1	TVY67609.1	TXC02412.1	QKD60941.1	PILON8_transcript13705_R0	CEI62029.1	CVL08227.1	CVK95099.1	CZR44177.1	CCT74394.1	SCV47211.1
OG0001174	12	TCONS_00003641.p1	EWG50306.1	TVY70099.1	TXC05196.1	QKD48112.1, QKD57211.1	PILON8_transcript2616_R0	CEI65316.1	CVL04357.1	CVL03083.1	CZR35448.1	CCT61815.1	SCV51144.1
OG0001175	12	TCONS_00003957.p1	EWG50481.1	TVY70072.1, TVY70073.1	TXC03786.1	QKD48226.1	PILON8_transcript2739_R0	CEI65418.1	CVL04563.1	CVL02866.1	CZR35571.1	CCT63389.1	SCV50937.1
OG0001176	12	TCONS_00003745.p1	EWG50601.1	TVY71018.1	TXC03375.1	QKD48301.1	PILON8_transcript2831_R0	CEI65483.1	CVL02894.1	CVL00469.1, CVL02717.1	CZR35651.1	CCT61612.1	SCV50798.1
OG0001177	12	TCONS_00003766.p1	EWG50666.1	TVY69650.1	TXC05292.1	QKD48362.1	PILON8_transcript2876_R0	CEI65538.1, CEI67958.1	CVL02984.1	CVL02667.1	CZR35695.1	CCT61571.1	SCV50725.1
OG0001178	12	TCONS_00003769.p1	EWG50674.1	TVY70132.1	TXC03452.1, TXC04785.1	QKD48371.1	PILON8_transcript2883_R0	CEI65547.1	CVL03001.1	CVL02659.1	CZR35703.1	CCT61566.1	SCV50713.1
OG0001179	11	TCONS_00003775.p1	EWG50679.1	TVY70128.1	TXC04042.1	QKD48373.1, QKD57010.1	PILON8_transcript2893_R0		CVL03009.1	CVL02651.1, CVL09198.1	CZR35707.1	CCT61556.1	SCV50696.1
OG0001180	12	TCONS_00003797.p1	EWG50743.1	TVY69510.1, TVY77153.1	TXC04988.1	QKD48417.1	PILON8_transcript2937_R0	CEI62467.1	CVL03159.1	CVL02599.1	CZR35771.1	CCT61511.1	SCV50581.1
OG0001181	11	TCONS_00003995.p1	EWG50774.1	TVY65813.1, TVY70531.1	TXC03208.1	QKD48463.1	PILON8_transcript2972_R0, PILON8_transcript2973_R0		CVL03208.1	CVL02553.1	CZR35792.1	CCT61475.1	SCV50543.1
OG0001182	12	TCONS_00003818.p1	EWG50758.1	TVY70716.1	TXC04525.1	QKD48473.1, QKD55270.1	PILON8_transcript2983_R0	CEI65579.1	CVL03239.1	CVL02537.1	CZR35804.1	CCT61464.1	SCV50515.1
OG0001183	12	transcript2910	EWG50693.1	TVY70314.1	TXC05073.1, TXC06958.1	QKD48397.1	PILON8_transcript2910_R0	CEI70333.1	CVL03066.1	CVL02629.1	CZR35731.1	CCT61537.1	SCV50653.1
OG0001184	12	TCONS_00004004.p1	KYG13806.1	TVY62454.1, TVY68469.1	TXC03072.1	QKD60239.1	PILON8_transcript3029_R0	CEI67992.1	CVL11462.1	CVK96256.1	CZR44994.1	CCT75108.1	SCV48595.1
OG0001185	12	TCONS_00004020.p1	EWG48615.1	TVY67962.1	TXC02104.1	QKD60251.1	PILON8_transcript3065_R0	CEI60127.1, CEI61635.1	CVL11506.1	CVK96190.1	CZR44940.1	CCT75075.1	SCV48527.1
OG0001186	10	TCONS_00004025.p1	EWG48633.1	TVY67704.1, TVY76324.1, TVY77279.1	TXB97522.1	QKD48590.1, QKD48591.1	PILON8_transcript3079_R0		CVL11524.1	CVK96160.1	CZR44922.1		SCV48492.1
OG0001187	11	TCONS_00004503.p1	EWG48618.1	TVY68606.1	TXC02668.1	QKD60276.1		CEI63393.1, CEI63394.1	CVL11539.1	CVK96140.1, CVL00358.1	CZR44910.1	CCT75046.1	SCV48466.1
OG0001188	12	TCONS_00004032.p1	EWG48662.1	TVY67647.1	TXC02852.1	QKD60291.1	PILON8_transcript3096_R0	CEI67941.1	CVL11549.1	CVK96113.1	CZR44901.1, CZR49803.1	CCT75039.1	SCV48450.1
OG0001189	11	TCONS_00004512.p1	EWG49994.1	TVY67624.1	TXC02279.1	QKD57324.1, QKD60159.1, QKD60343.1		CEI67596.1	CVL11604.1	CVK96015.1	CZR44841.1	CCT74988.1	SCV48338.1
OG0001190	12	TCONS_00004078.p1	EWG48773.1	TVY68449.1	TXC02909.1	QKD48601.1, QKD60380.1	PILON8_transcript3190_R0	CEI61659.1	CVL06972.1	CVK95969.1	CZR44791.1	CCT74937.1	SCV48238.1
OG0001191	12	TCONS_00004525.p1	EWG48784.1	TVY67611.1	TXC02456.1	QKD60389.1	PILON8_transcript3193_R0	CEI61692.1	CVL07000.1	CVK95961.1, CVK96624.1	CZR44782.1	CCT74928.1	SCV48224.1
OG0001192	12	TCONS_00004082.p1	EWG48791.1	TVY68526.1	TXC01882.1, TXC02963.1	QKD60394.1	PILON8_transcript3197_R0	CEI61704.1	CVL07005.1	CVK95956.1	CZR44777.1	CCT74923.1	SCV48215.1
OG0001193	11	TCONS_00004528.p1	EWG48813.1, EWG48814.1	TVY67802.1, TVY67803.1	TXC02339.1	QKD60411.1	PILON8_transcript3216_R0		CVL07023.1	CVK95938.1	CZR44759.1	CCT74911.1	SCV48192.1
OG0001194	12	TCONS_00004104.p1	EWG48860.1	TVY67724.1	TXC02560.1	QKD48396.1, QKD60436.1	PILON8_transcript3245_R0	CEI61746.1	CVL07063.1	CVK95895.1	CZR44717.1	CCT74863.1	SCV48104.1
OG0001195	12	TCONS_00004122.p1	EWG48907.1	TVY68610.1	TXC02288.1, TXC06957.1	QKD60478.1	PILON8_transcript3291_R0	CEI61764.1	CVL07163.1	CVK95851.1	CZR44671.1	CCT74818.1	SCV48024.1
OG0001196	12	TCONS_00004548.p1	EWG48940.1	TVY68062.1	TXC02214.1	QKD57727.1, QKD60509.1	PILON8_transcript3322_R0	CEI61793.1	CVL07241.1	CVK95824.1	CZR44642.1	CCT74792.1	SCV47972.1
OG0001197	11	TCONS_00004137.p1	EWG48947.1	TVY68289.1, TVY75064.1	TXC02750.1	QKD60520.1, QKD61932.1	PILON8_transcript3328_R0		CVL07258.1	CVK95816.1	CZR44633.1	CCT72735.1	SCV39173.1
OG0001198	12	TCONS_00004150.p1	EWG48960.1	TVY68391.1	TXC02653.1	QKD60532.1	PILON8_transcript3349_R0	CEI62317.1, CEI67746.1	CVL07280.1	CVK95803.1	CZR44624.1	CCT74779.1	SCV47943.1
OG0001199	12	TCONS_00004559.p1	EWG49010.1	TVY67604.1, TVY68418.1	TXC02725.1	QKD60579.1	PILON8_transcript3397_R0	CEI39889.1	CVL07362.1	CVK95730.1	CZR44575.1	CCT75137.1	SCV47853.1
OG0001200	12	TCONS_00004561.p1	EWG49021.1	TVY67758.1	TXC02525.1	QKD60596.1	PILON8_transcript3404_R0	CEI61835.1, CEI67820.1	CVL07371.1	CVK95715.1	CZR44566.1	CCT74727.1	SCV47837.1
OG0001201	12	TCONS_00004227.p2	EWG49140.1	TVY67591.1	TXC02613.1	QKD60690.1	PILON8_transcript3514_R0	CEI62264.1, CEI63664.1	CVL10034.1	CVK95527.1	CZR44458.1	CCT74627.1	SCV47647.1
OG0001202	11	TCONS_00004265.p1	EWG48653.1	TVY67677.1, TVY68288.1	TXC02337.1	QKD60280.1, QKD60281.1	PILON8_transcript3094_R0		CVL11543.1	CVK96131.1	CZR44906.1	CCT75042.1	SCV48458.1
OG0001203	11	TCONS_00004598.p1	EWG48666.1	TVY63982.1, TVY68163.1	TXC02857.1	QKD60296.1	PILON8_transcript3104_R0		CVL11555.1	CVK96100.1	CZR44895.1	CCT75033.1	SCV48434.1, SCV50432.1
OG0001204	12	TCONS_00004602.p1	EWG48668.1	TVY64691.1, TVY68167.1	TXC02856.1	QKD60297.1	PILON8_transcript3110_R0	CEI61625.1	CVL11563.1	CVK96097.1	CZR44887.1	CCT75026.1	SCV48420.1
OG0001205	12	TCONS_00004288.p1	EWG48715.1	TVY67622.1	TXC02281.1	QKD60341.1	PILON8_transcript3140_R0	CEI61673.1	CVL11602.1	CVK96013.1	CZR44843.1	CCT74990.1, CCT76193.1	SCV48342.1
OG0001206	12	TCONS_00004290.p1	EWG48725.1	TVY68108.1	TXC02267.1	QKD60355.1, QKD63089.1	PILON8_transcript3151_R0	CEI61661.1	CVL11613.1	CVK96026.1	CZR44832.1	CCT74979.1	SCV48318.1
OG0001207	12	TCONS_00004291.p1, TCONS_00012244.p1	EWG40965.1	TVY66519.1	TXC00581.1	QKD54047.1	PILON8_transcript9427_R0	CEI67440.1	CVK90548.1	CVK92184.1	CZR43535.1	CCT68231.1	SCV28753.1
OG0001208	12	TCONS_00004325.p1, TCONS_00004326.p1	EWG48811.1	TVY67801.1	TXC02502.1	QKD60409.1	PILON8_transcript3213_R0	CEI62342.1	CVL07021.1	CVK95940.1	CZR44761.1	CCT74909.1	SCV48189.1
OG0001209	11	TCONS_00004635.p1	EWG48829.1, EWG55874.1	TVY79594.1	TXC09032.1	QKD52089.1	PILON8_transcript3229_R0		CVL07035.1	CVK95924.1, CVL06378.1	CZR44745.1	CCT74892.1	SCV48156.1
OG0001210	12	TCONS_00004342.p1	EWG48857.1	TVY67722.1	TXC02445.1	QKD48395.1, QKD60434.1	PILON8_transcript3243_R0	CEI61748.1	CVL07061.1	CVK95897.1	CZR44719.1	CCT74865.1	SCV48109.1
OG0001211	12	TCONS_00004354.p1	EWG48881.1	TVY67979.1, TVY74010.1	TXC02549.1	QKD60455.1	PILON8_transcript3268_R0	CEI61761.1	CVL07108.1	CVK95874.1	CZR44695.1	CCT74842.1	SCV48068.1
OG0001212	12	TCONS_00004365.p1	EWG48901.1, EWG50952.1	TVY68237.1	TXC02284.1	QKD60472.1	PILON8_transcript3285_R0	CEI61752.1	CVL07151.1	CVK95857.1	CZR44677.1	CCT74824.1	SCV48033.1
OG0001213	12	TCONS_00004371.p1	EWG48908.1	TVY68611.1	TXC02289.1	QKD60479.1	PILON8_transcript3292_R0	CEI61767.1	CVL07165.1	CVK95850.1, CVL05282.1	CZR44670.1	CCT74817.1	SCV48022.1
OG0001214	12	TCONS_00004388.p1	EWG48939.1	TVY67635.1	TXC02791.1	QKD57728.1, QKD60508.1	PILON8_transcript3321_R0	CEI61795.1	CVL07239.1	CVK95825.1	CZR44643.1	CCT74793.1	SCV47976.1
OG0001215	12	TCONS_00004406.p1	EWG48976.1	TVY67617.1	TXC03136.1	QKD60551.1	PILON8_transcript3358_R0	CEI62328.1, CEI70747.1	CVL07331.1	CVK95781.1	CZR44602.1	CCT74760.1	SCV47912.1
OG0001216	12	TCONS_00004422.p1	EWG49015.1	TVY67864.1	TXC02616.1	QKD60590.1	PILON8_transcript3392_R0	CEI61831.1	CVL07366.1	CVK95725.1, CVL07079.1	CZR44571.1	CCT74731.1	SCV47848.1
OG0001217	12	TCONS_00004427.p1	EWG49019.1	TVY68617.1	TXC02208.1	QKD60594.1	PILON8_transcript3402_R0	CEI61833.1	CVL07369.1	CVK95719.1	CZR44568.1	CCT74729.1, CCT76258.1	SCV47841.1
OG0001218	12	TCONS_00004438.p1	EWG49038.1	TVY68522.1	TXC03023.1	QKD60610.1	PILON8_transcript3420_R0	CEI41840.1, CEI61851.1	CVL07394.1	CVK95685.1	CZR44549.1	CCT74712.1	SCV47805.1
OG0001219	12	TCONS_00004440.p1	EWG49039.1	TVY68556.1	TXC02757.1	QKD60611.1	PILON8_transcript3422_R0	CEI61845.1, CEI61848.1	CVL07396.1	CVK95682.1	CZR44547.1	CCT74710.1	SCV47802.1
OG0001220	12	TCONS_00004464.p1	EWG49092.1	TVY68020.1	TXC02148.1	QKD57928.1, QKD60652.1	PILON8_transcript3470_R0	CEI62308.1	CVL07520.1	CVK95597.1	CZR44500.1	CCT74665.1	SCV47722.1
OG0001221	12	TCONS_00004465.p1	EWG49093.1	TVY68271.1	TXB96597.1, TXC02544.1	QKD60653.1	PILON8_transcript3471_R0	CEI62307.1	CVL07522.1	CVK95594.1	CZR44499.1	CCT74664.1	SCV47719.1
OG0001222	12	TCONS_00004481.p1	EWG49134.1	TVY67788.1	TXC03143.1	QKD57435.1, QKD60685.1	PILON8_transcript3506_R0	CEI60312.1	CVL10041.1	CVK95541.1	CZR44466.1	CCT74635.1	SCV47662.1
OG0001223	12	TCONS_00004681.p1	EWG49136.1	TVY67786.1	TXC03158.1	QKD46469.1, QKD60687.1	PILON8_transcript3508_R0	CEI62261.1	CVL10039.1	CVK95538.1	CZR44464.1	CCT74633.1	SCV47659.1
OG0001224	12	transcript3137	EWG48712.1	TVY67593.1	TXC03110.1	QKD60338.1	PILON8_transcript3137_R0	CEI39942.1, CEI40787.1	CVL11599.1	CVK96010.1	CZR44846.1	CCT74993.1	SCV48351.1
OG0001225	12	transcript3436	EWG49054.1	TVY68575.1	TXC02468.1	QKD60621.1	PILON8_transcript3436_R0	CEI41669.1, CEI61827.1	CVL07433.1	CVK95659.1	CZR44535.1	CCT74699.1	SCV47780.1
OG0001226	12	TCONS_00004689.p1	EWG39925.1	TVY61212.1	TXC06067.1	QKD55605.1	PILON8_transcript3535_R0	CEI61196.1	CVL10957.1	CVK90134.1, CVL06165.1	CZR41802.1	CCT69720.1	SCV34579.1
OG0001227	12	TCONS_00005844.p1, TCONS_00015732.p1	EWG39858.1	TVY61473.1	TXC06378.1	QKD55641.1	PILON8_transcript3569_R0	CEI61162.1	CVL10929.1	CVK90181.1	CZR41832.1	CCT69744.1	SCV34612.1
OG0001228	12	TCONS_00004749.p1	EWG39743.1, EWG39749.1	TVY61553.1	TXC06547.1	QKD55702.1	PILON8_transcript3642_R0	CEI61102.1	CVL10875.1	CVK90276.1	CZR41887.1	CCT69791.1	SCV34706.1
OG0001229	12	TCONS_00004756.p1	EWG39736.1	TVY62222.1, TVY75383.1	TXC05821.1	QKD55716.1	PILON8_transcript3653_R0	CEI61095.1	CVL10863.1	CVK90293.1	CZR41898.1	CCT69802.1	SCV34726.1
OG0001230	11	TCONS_00005857.p1, TCONS_00009510.p1	EWG39688.1	TVY61834.1	TXC06772.1	QKD55752.1, QKD57908.1	PILON8_transcript7287_R0		CVL10828.1	CVK90351.1	CZR41932.1	CCT69834.1	SCV34784.1
OG0001231	11	TCONS_00005873.p1	EWG39568.1	TVY62212.1	TXB97035.1, TXC05702.1, TXC05703.1	QKD55834.1	PILON8_transcript3779_R0		CVK99748.1	CVK90491.1	CZR42018.1	CCT69912.1	SCV34955.1
OG0001232	12	TCONS_00005876.p1	EWG39557.1, EWG39558.1	TVY61522.1	TXC06474.1	QKD55843.1	PILON8_transcript3790_R0	CEI60517.1	CVK99771.1	CVK90509.1	CZR42029.1	CCT69922.1	SCV34974.1
OG0001233	11	TCONS_00004869.p1	EWG39445.1, EWG39447.1, EWG50694.1	TVY61791.1	TXC06684.1		PILON8_transcript3859_R0	CEI60767.1	CVK99919.1	CVK90612.1	CZR42091.1	CCT69981.1	SCV35091.1
OG0001234	12	TCONS_00005906.p1	EWG39295.1	TVY62241.1, TVY74574.1	TXC06328.1	QKD56001.1	PILON8_transcript3968_R0	CEI60674.1	CVL00137.1	CVK90774.1	CZR42184.1	CCT70069.1	SCV35254.1
OG0001235	12	TCONS_00004935.p1	EWG39271.1, EWG39273.1	TVY61161.1	TXC06184.1	QKD56016.1	PILON8_transcript3984_R0	CEI60661.1	CVL00177.1	CVK90797.1	CZR42198.1	CCT70080.1	SCV35277.1
OG0001236	12	TCONS_00004961.p1, TCONS_00005520.p2	EWG39135.1	TVY62119.1	TXC06664.1	QKD56068.1	PILON8_transcript4041_R0	CEI60609.1	CVL00235.1	CVK90877.1	CZR42249.1	CCT70123.1	SCV35370.1
OG0001237	12	TCONS_00004973.p1	EWG39082.1	TVY59883.1, TVY61745.1	TXC06627.1	QKD56109.1	PILON8_transcript4079_R0	CEI60570.1	CVL12669.1	CVK90932.1	CZR42285.1	CCT70164.1	SCV35441.1
OG0001238	12	TCONS_00004982.p1	EWG39068.1	TVY61790.1	TXC06564.1	QKD56120.1, QKD57188.1	PILON8_transcript4093_R0	CEI60563.1	CVL12680.1	CVK90949.1	CZR42296.1	CCT70154.1	SCV35459.1
OG0001239	12	TCONS_00004984.p1	EWG39048.1	TVY61867.1	TXC06571.1	QKD56125.1, QKD58079.1	PILON8_transcript4098_R0	CEI60795.1	CVL12685.1	CVK90958.1	CZR42301.1	CCT70172.1	SCV35469.1
OG0001240	12	TCONS_00004999.p1	EWG39013.1	TVY61482.1	TXC06531.1	QKD56145.1, QKD56805.1	PILON8_transcript4125_R0	CEI60818.1	CVL12704.1	CVK90988.1	CZR42322.1	CCT70189.1	SCV35508.1
OG0001241	12	TCONS_00005040.p1, TCONS_00018727.p1	EWG38865.1	TVY62077.1	TXC05927.1	QKD56228.1	PILON8_transcript4216_R0	CEI63278.1	CVK91528.1	CVK91078.1	CZR42401.1	CCT70264.1	SCV35653.1
OG0001242	12	TCONS_00005051.p1	EWG38831.1	TVY60953.1	TXC00149.1, TXC05892.1	QKD56247.1	PILON8_transcript4233_R0	CEI60930.1	CVK91553.1	CVK91097.1	CZR42420.1	CCT70800.1	SCV35687.1
OG0001243	12	TCONS_00005069.p1	EWG38764.1	TVY61484.1, TVY72819.1	TXC05750.1	QKD56285.1	PILON8_transcript4287_R0	CEI60991.1	CVK91588.1	CVK91135.1	CZR42460.1	CCT70315.1	SCV35769.1
OG0001244	12	TCONS_00005093.p1	EWG38679.1	TVY62026.1	TXB97222.1, TXC05801.1	QKD56336.1	PILON8_transcript4337_R0	CEI61016.1	CVK91637.1	CVK91185.1	CZR42509.1	CCT70361.1	SCV35863.1
OG0001245	12	TCONS_00005120.p1	EWG38618.1	TVY61120.1	TXC05694.1	QKD56383.1	PILON8_transcript4389_R0	CEI60434.1, CEI60435.1	CVK91687.1	CVK91231.1	CZR42559.1	CCT70405.1	SCV35950.1
OG0001246	12	TCONS_00005163.p1	EWG38513.1	TVY62035.1, TVY75494.1	TXC06672.1	QKD56463.1	PILON8_transcript4476_R0	CEI60250.1	CVK91780.1	CVK91335.1	CZR42651.1	CCT70497.1	SCV36113.1
OG0001247	9	TCONS_00005187.p1		TVY60366.1, TVY75034.1	TXB95991.1, TXB97128.1, TXB97756.1	QKD62921.1			CVL11793.1	CVK91408.1, CVL03687.1	CZR45210.1	CCT75862.1	SCV49055.1
OG0001248	12	TCONS_00005190.p1	EWG38439.1	TVY61151.1, TVY73655.1	TXC05726.1	QKD56515.1	PILON8_transcript4534_R0	CEI60204.1	CVK91914.1	CVK91440.1	CZR42719.1	CCT70557.1	SCV36226.1
OG0001249	12	TCONS_00005211.p1	EWG38354.1	TVY62050.1	TXC06367.1	QKD56545.1	PILON8_transcript4566_R0	CEI41712.1, CEI66134.1	CVK91982.1	CVK91485.1	CZR42753.1	CCT70788.1	SCV36278.1
OG0001250	12	TCONS_00006000.p1	EWG38382.1	TVY61354.1	TXC05594.1	QKD56555.1	PILON8_transcript4578_R0	CEI67541.1, CEI70967.1	CVK92014.1	CVK91508.1	CZR42766.1	CCT70598.1	SCV36300.1
OG0001251	12	TCONS_00006026.p1	EWG39926.1	TVY61596.1	TXC06068.1	QKD55604.1	PILON8_transcript3534_R0	CEI61197.1, CEI61341.1	CVL10958.1	CVK90133.1	CZR41801.1	CCT69719.1	SCV34578.1
OG0001252	12	TCONS_00005294.p1	EWG39911.1	TVY61378.1, TVY62558.1	TXC06787.1	QKD55616.1	PILON8_transcript3547_R0	CEI61187.1	CVL10947.1	CVK90152.1	CZR41814.1	CCT69729.1	SCV34591.1
OG0001253	12	TCONS_00006040.p1	EWG39801.1	TVY61579.1	TXC06445.1	QKD55669.1	PILON8_transcript3601_R0	CEI60432.1, CEI61139.1	CVL10909.1	CVK90217.1	CZR41853.1	CCT70736.1	SCV34641.1
OG0001254	12	TCONS_00005325.p1	EWG39774.1, EWG50659.1	TVY61422.1	TXC05784.1	QKD55687.1	PILON8_transcript3620_R0	CEI61117.1	CVL10891.1	CVK90247.1	CZR41871.1	CCT69777.1	SCV34673.1
OG0001255	12	TCONS_00006049.p1	EWG39687.1	TVY61053.1	TXC06773.1, TXC06774.1	QKD55753.1	PILON8_transcript3693_R0	CEI61058.1	CVL10827.1	CVK90352.1	CZR41933.1	CCT69835.1	SCV34786.1
OG0001256	11	TCONS_00006050.p1, TCONS_00009626.p1	EWG39686.1	TVY61934.1	TXC06767.1	QKD55754.1, QKD57911.1	PILON8_transcript7291_R0		CVL10826.1	CVK90354.1	CZR41934.1	CCT69836.1	SCV34788.1
OG0001257	12	TCONS_00005358.p1	EWG39678.1	TVY61645.1, TVY62642.1	TXC06246.1	QKD55758.1	PILON8_transcript3702_R0	CEI61051.1	CVL10818.1	CVK90366.1	CZR41942.1	CCT69844.1	SCV34802.1
OG0001258	12	TCONS_00005370.p1	EWG39658.1, EWG39659.1	TVY61918.1	TXC06171.1	QKD55777.1	PILON8_transcript3721_R0	CEI61042.1	CVK99621.1	CVK90399.1	CZR41961.1	CCT69862.1	SCV34848.1
OG0001259	12	TCONS_00005426.p1	EWG39469.1	TVY61197.1	TXC06717.1	QKD55899.1	PILON8_transcript3848_R0	CEI60779.1	CVK99895.1, CVL12489.1	CVK90594.1	CZR42080.1	CCT69970.1	SCV35074.1
OG0001260	12	TCONS_00005502.p1	EWG39236.1	TVY61674.1	TXC06225.1	QKD56043.1, QKD57723.1	PILON8_transcript4013_R0	CEI60633.1	CVL00213.1	CVK90836.1	CZR42227.1	CCT70105.1	SCV35332.1
OG0001261	12	TCONS_00005506.p1	EWG39202.1	TVY61235.1	TXC06227.1	QKD56049.1	PILON8_transcript4020_R0	CEI60624.1	CVL00219.1	CVK90850.1	CZR42233.1	CCT70111.1, CCT76195.1	SCV35343.1
OG0001262	12	TCONS_00005543.p1	EWG39085.1	TVY61037.1	TXC06625.1	QKD56102.1	PILON8_transcript15171_R1, PILON8_transcript4073_R0	CEI60577.1	CVL12663.1	CVK90922.1	CZR42279.1	CCT70150.1	SCV35430.1
OG0001263	11	TCONS_00005545.p1		TVY61308.1, TVY66653.1	TXB95927.1, TXC06622.1	QKD56105.1	PILON8_transcript4076_R0	CEI60575.1	CVL12666.1	CVK90927.1	CZR42282.1	CCT70167.1	SCV35435.1
OG0001264	12	TCONS_00006093.p1	EWG39052.1	TVY61949.1	TXC05870.1	QKD53802.1, QKD56115.1	PILON8_transcript4087_R0	CEI60558.1	CVL12675.1	CVK90940.1	CZR42291.1	CCT70761.1	SCV35452.1
OG0001265	12	TCONS_00005557.p1	EWG39038.1	TVY61666.1, TVY75173.1	TXC05810.1	QKD56133.1	PILON8_transcript4109_R0	CEI60807.1	CVL12693.1	CVK90971.1	CZR42309.1	CCT70178.1	SCV35485.1
OG0001266	12	TCONS_00005568.p1	EWG38672.1	TVY62220.1	TXC06584.1	QKD56237.1	PILON8_transcript4127_R0	CEI60254.1, CEI60918.1	CVL12706.1	CVK90990.1	CZR42324.1	CCT70191.1	SCV35511.1
OG0001267	12	TCONS_00006117.p1	EWG38806.1	TVY61517.1, TVY73848.1	TXC05880.1	QKD56258.1	PILON8_transcript4249_R0	CEI60941.1	CVK91564.1	CVK91109.1	CZR42431.1	CCT70289.1	SCV35708.1
OG0001268	12	TCONS_00005642.p1	EWG38795.1	TVY61511.1	TXC06012.1	QKD56264.1	PILON8_transcript4259_R0	CEI60947.1	CVK91568.1	CVK85056.1, CVK91113.1	CZR42437.1	CCT70294.1	SCV35726.1
OG0001269	12	TCONS_00005660.p1	EWG38756.1	TVY62069.1, TVY76247.1	TXC06606.1	QKD56291.1	PILON8_transcript4293_R0	CEI60985.1	CVK91594.1	CVK91141.1	CZR42466.1	CCT70320.1	SCV35780.1
OG0001270	11	TCONS_00005698.p1	EWG38646.1	TVY60975.1, TVY61704.1	TXC05451.1, TXC06755.1		PILON8_transcript4365_R0	CEI63695.1	CVK91664.1	CVK91207.1	CZR42536.1	CCT70381.1	SCV35906.1
OG0001271	9	TCONS_00005723.p1				QKD56703.1, QKD56965.1	PILON8_transcript4420_R0	CEI67843.1, CEI70937.1, CEI70938.1	CVK91719.1, CVL13261.1	CVK91262.1	CZR42592.1	CCT70435.1	SCV36007.1
OG0001272	12	TCONS_00005822.p1	EWG38267.1	TVY61564.1, TVY62672.1	TXC05468.1	QKD56634.1	PILON8_transcript4631_R0	CEI39762.1	CVK92176.1	CVL07937.1	CZR42836.1	CCT70658.1	SCV36432.1
OG0001273	12	transcript3768	EWG39578.1	TVY61393.1, TVY75371.1	TXC05536.1	QKD55824.1	PILON8_transcript3768_R0	CEI60487.1	CVK99723.1	CVK90476.1	CZR42009.1	CCT69902.1	SCV34934.1
OG0001274	12	transcript4358	EWG38654.1	TVY61889.1	TXC06308.1	QKD56352.1	PILON8_transcript4358_R0	CEI60447.1	CVK91658.1	CVK91203.1, CVL09323.1	CZR42531.1	CCT70377.1	SCV35899.1
OG0001275	11	transcript4433	EWG38563.1, EWG55185.1	TVY60949.1	TXC05997.1	QKD56418.1	PILON8_transcript4433_R0, PILON8_transcript4433_R1		CVK91732.1	CVK91278.1	CZR42604.1	CCT70447.1	SCV36028.1
OG0001276	12	transcript4437	EWG38579.1	TVY62038.1	TXC05991.1	QKD56416.1	PILON8_transcript4437_R0	CEI60387.1	CVK91735.1	CVK87768.1, CVK91281.1	CZR42607.1	CCT70450.1	SCV36033.1
OG0001277	11	TCONS_00007013.p1	EWG44853.1	TVY72230.1, TVY72235.1	TXC11192.1, TXC11720.1	QKD52181.1		CEI69261.1	CVL12145.1	CVK99211.1	CZR37548.1	CCT63562.1	SCV58738.1
OG0001278	12	TCONS_00007024.p1	EWG44899.1	TVY72967.1	TXC10706.1	QKD52212.1	PILON8_transcript4751_R0	CEI69236.1	CVL12182.1	CVK99281.1	CZR37510.1	CCT65054.1	SCV58410.1, SCV58654.1
OG0001279	12	TCONS_00006241.p1	EWG44930.1	TVY72045.1	TXC11052.1	QKD52238.1	PILON8_transcript4782_R0	CEI38636.1, CEI63230.1	CVL12216.1	CVK99330.1	CZR37476.1	CCT63629.1	SCV58596.1
OG0001280	12	TCONS_00006336.p1	EWG45221.1, EWG47678.1	TVY72707.1	TXC11518.1	QKD52447.1	PILON8_transcript5000_R0	CEI69102.1	CVK88714.1	CVK99547.1	CZR37247.1	CCT63833.1	SCV56256.1
OG0001281	12	TCONS_00006365.p1	EWG45323.1	TVY71626.1	TXC12013.1	QKD52497.1	PILON8_transcript5052_R0	CEI69719.1	CVK88831.1, CVL13277.1	CVK99602.1	CZR37202.1	CCT63871.1	SCV56160.1
OG0001282	12	TCONS_00007092.p1	EWG45412.1	TVY71578.1	TXC10925.1	QKD52561.1	PILON8_transcript5123_R0	CEI68943.1	CVK88981.1	CVK99707.1, CVL00300.1	CZR37139.1	CCT63926.1	SCV56042.1
OG0001283	12	TCONS_00006459.p1	EWG45539.1	TVY72732.1	TXC10851.1	QKD52649.1, QKD57483.1	PILON8_transcript5221_R0	CEI40333.1	CVK89200.1	CVK99860.1	CZR37050.1	CCT64010.1	SCV55857.1
OG0001284	12	TCONS_00006485.p1, TCONS_00006888.p1	EWG45608.1	TVY71859.1	TXC12373.1	QKD52693.1	PILON8_transcript5263_R0	CEI40291.1	CVK89304.1	CVK99925.1	CZR37009.1	CCT64043.1	SCV55771.1
OG0001285	12	TCONS_00006500.p1	EWG45648.1	TVY72769.1	TXC11268.1	QKD52718.1	PILON8_transcript5290_R0	CEI40265.1, CEI63810.1	CVK89365.1	CVK99963.1	CZR36985.1	CCT64067.1	SCV55724.1
OG0001286	12	TCONS_00006535.p1	EWG45760.1	TVY71932.1	TXC10837.1	QKD52794.1, QKD61221.1	PILON8_transcript5370_R0	CEI40189.1	CVK89556.1	CVL00096.1	CZR36910.1	CCT64134.1	SCV55572.1
OG0001287	12	TCONS_00007136.p1	EWG45775.1	TVY72244.1	TXC12359.1	QKD52805.1, QKD63128.1	PILON8_transcript5379_R0	CEI40179.1	CVK89588.1	CVL00119.1	CZR36898.1	CCT65084.1	SCV55548.1
OG0001288	12	TCONS_00006567.p1	EWG45835.1	TVY72144.1, TVY73635.1	TXC11003.1	QKD52849.1	PILON8_transcript5428_R0	CEI69976.1	CVK89679.1	CVL00178.1	CZR36857.1	CCT64177.1	SCV55471.1
OG0001289	12	TCONS_00006605.p1	EWG55363.1	TVY74999.1	TXB96147.1	QKD55459.1, QKD61959.1	PILON8_transcript5495_R0	CEI70849.1	CVL03412.1	CVL06687.1	CZR48875.1	CCT72762.1	SCV39279.1
OG0001290	12	TCONS_00006618.p1	EWG44826.1	TVY71796.1	TXC11842.1	QKD52168.1	PILON8_transcript4701_R0	CEI69248.1	CVL12130.1	CVK99184.1	CZR37564.1, CZR37565.1	CCT63549.1	SCV58769.1
OG0001291	12	TCONS_00007168.p1	EWG44883.1	TVY72172.1	TXC11507.1	QKD52200.1	PILON8_transcript4736_R0	CEI70879.1, CEI70880.1	CVL12167.1	CVK99252.1	CZR37525.1	CCT63590.1	SCV58688.1
OG0001292	12	TCONS_00007178.p1	EWG44934.1	TVY64793.1, TVY72049.1	TXC12070.1	QKD52243.1	PILON8_transcript5909_R1	CEI67413.1	CVL12221.1	CVK99334.1	CZR37471.1	CCT63634.1	SCV58588.1
OG0001293	12	TCONS_00006662.p1	EWG44944.1	TVY60529.1, TVY72833.1	TXC12341.1	QKD52252.1	PILON8_transcript4793_R0	CEI69219.1	CVL12229.1	CVK99344.1	CZR37463.1	CCT63642.1	SCV58573.1
OG0001294	12	TCONS_00006687.p1	EWG44983.1	TVY73111.1	TXC11769.1	QKD52291.1, QKD62270.1	PILON8_transcript4831_R0	CEI61646.1	CVK88290.1	CVK99380.1	CZR37427.1	CCT63675.1	SCV58504.1
OG0001295	12	TCONS_00006695.p1	EWG45013.1, KYG13754.1	TVY72323.1	TXC10757.1	QKD52304.1	PILON8_transcript4847_R0	CEI69184.1	CVK88355.1	CVK99400.1	CZR37399.1	CCT63697.1	SCV58456.1
OG0001296	12	TCONS_00006700.p1	EWG45021.1	TVY73062.1	TXC11020.1	QKD52312.1	PILON8_transcript4858_R0	CEI62465.1, CEI69172.1	CVK88368.1	CVK99409.1	CZR37389.1	CCT63705.1	SCV56473.1
OG0001297	12	TCONS_00006719.p1	EWG45049.1	TVY62503.1, TVY72412.1	TXC11879.1	QKD52339.1	PILON8_transcript4892_R0	CEI68377.1	CVK88448.1	CVK99441.1	CZR37357.1	CCT63736.1	SCV56440.1
OG0001298	12	TCONS_00007212.p1	EWG45179.1	TVY72660.1	TXC11448.1	QJS76487.1, QKD52429.1	PILON8_transcript4981_R0	CEI69121.1	CVK88668.1	CVK99530.1	CZR37264.1	CCT63817.1	SCV56293.1
OG0001299	12	TCONS_00007216.p1	EWG45222.1	TVY72706.1	TXC11517.1	QKD52448.1	PILON8_transcript5001_R0	CEI69100.1, CEI69101.1	CVK88716.1	CVK99548.1	CZR37246.1	CCT63834.1	SCV56254.1
OG0001300	12	TCONS_00007232.p1	EWG45400.1	TVY72700.1	TXB96707.1, TXC11012.1	QKD52554.1	PILON8_transcript5114_R0	CEI68952.1	CVK88965.1	CVK99694.1	CZR37146.1	CCT63919.1	SCV56058.1
OG0001301	12	TCONS_00007244.p1	EWG45560.1	TVY72673.1	TXC08242.1, TXC11620.1	QKD52665.1	PILON8_transcript5236_R0	CEI40316.1	CVK89237.1	CVK99884.1	CZR37034.1	CCT64026.1	SCV55826.1
OG0001302	12	TCONS_00006928.p1	EWG45727.1	TVY71847.1	TXC10782.1	QKD52767.1, QKD52768.1	PILON8_transcript5342_R0	CEI40215.1	CVK89489.1	CVL00049.1	CZR36936.1	CCT64112.1	SCV55622.1
OG0001303	12	TCONS_00006935.p1	EWG45738.1	TVY60525.1, TVY72582.1	TXC10931.1	QKD52778.1	PILON8_transcript5354_R0	CEI40206.1	CVK89514.1	CVL00064.1	CZR36926.1	CCT64121.1	SCV55601.1
OG0001304	12	TCONS_00007280.p1	EWG55307.1	TVY74135.1	TXB95618.1	QKD60308.1, QKD61907.1	PILON8_transcript5441_R0	CEI60061.1	CVL03325.1	CVL06600.1	CZR48825.1	CCT72709.1	SCV39083.1
OG0001305	10	TCONS_00007284.p1, TCONS_00007285.p1	EWG55330.1	TVY74067.1	TXB95921.1	QKD61929.1			CVL03346.1	CVL06639.1	CZR48846.1	CCT72730.1, CCT72731.1	SCV39156.1, SCV39157.1
OG0001306	12	TCONS_00006988.p1	EWG55336.1	TVY75065.1	TXB95457.1	QKD61933.1	PILON8_transcript5471_R0	CEI63420.1, CEI70874.1	CVL03353.1	CVL06644.1	CZR48849.1	CCT72736.1	SCV39177.1
OG0001307	11	transcript4879	EWG45038.1	TVY71666.1	TXC11071.1	QKD52329.1	PILON8_transcript4879_R0		CVK88424.1	CVK99429.1	CZR37369.1	CCT63723.1, CCT63724.1	SCV56453.1, SCV56454.1
OG0001308	12	transcript5392	EWG45800.1	TVY73019.1	TXC10825.1	QKD52817.1	PILON8_transcript5392_R0	CEI69953.1	CVK89622.1	CVL00139.1	CZR36885.1, CZR36886.1	CCT64152.1	SCV55524.1
OG0001309	12	transcript5462	EWG55322.1	TVY74854.1	TXB96067.1	QKD61920.1	PILON8_transcript5462_R0	CEI60047.1, CEI70840.1	CVL03338.1	CVL06628.1	CZR48839.1	CCT72723.1	SCV39134.1
OG0001310	12	TCONS_00007318.p1	EWG53721.1	TVY77218.1	TXC08882.1	QKD49522.1	PILON8_transcript5549_R0	CEI40066.1, CEI62638.1	CVK86208.1	CVK86559.1	CZR38356.1	CCT67582.1	SCV52810.1
OG0001311	12	TCONS_00007977.p1	EWG53701.1	TVY77288.1	TXC07358.1, TXC07359.1	QKD49509.1	PILON8_transcript5563_R0	CEI40058.1	CVK86168.1	CVK86547.1	CZR38343.1	CCT67590.1	SCV52789.1
OG0001312	12	TCONS_00007983.p1	EWG53647.1	TVY77125.1	TXC07469.1	QKD49465.1	PILON8_transcript5602_R0	CEI62290.1, CEI66116.1	CVK86073.1	CVK86506.1	CZR38302.1	CCT67618.1	SCV52714.1
OG0001313	11	TCONS_00007988.p1	EWG53593.1, EWG53594.1	TVY62683.1, TVY77918.1	TXC08313.1	QKD49410.1	PILON8_transcript5645_R0		CVK85947.1	CVK86467.1	CZR38248.1	CCT67859.1	SCV52612.1
OG0001314	12	TCONS_00007371.p1	EWG53587.1	TVY76805.1	TXC07803.1	QKD49404.1, QKD56903.1	PILON8_transcript5654_R0	CEI39874.1	CVK85926.1	CVK86459.1	CZR38239.1	CCT67656.1	SCV52596.1
OG0001315	12	TCONS_00007386.p1	EWG53558.1	TVY77750.1	TXC07620.1	QKD49376.1	PILON8_transcript5682_R0	CEI66148.1	CVK85844.1, CVL10438.1	CVK86424.1	CZR38206.1	CCT67681.1	SCV52534.1
OG0001316	12	TCONS_00007394.p1	EWG53532.1	TVY77970.1	TXC07429.1	QKD49357.1	PILON8_transcript5699_R0	CEI62412.1, CEI67961.1	CVK85796.1	CVK86398.1	CZR38186.1	CCT67692.1	SCV52491.1
OG0001317	11	TCONS_00007440.p1	EWG53431.1	TVY75351.1	TXB96251.1	QKD61755.1	PILON8_transcript5780_R0		CVK85580.1, CVK92344.1	CVK86254.1	CZR38096.1	CCT67567.1	SCV36548.1, SCV52318.1
OG0001318	12	TCONS_00007445.p1	EWG53421.1	TVY74325.1	TXB95889.1	QKD61747.1	PILON8_transcript5791_R0	CEI61901.1, CEI67690.1	CVK85571.1	CVK86240.1	CZR38087.1	CCT67757.1	SCV52304.1
OG0001319	12	TCONS_00007448.p1	EWG53391.1	TVY75292.1	TXB96220.1	QKD57476.1, QKD61720.1	PILON8_transcript5798_R0	CEI70715.1	CVK85541.1	CVK86189.1	CZR38056.1	CCT67902.1	SCV52251.1
OG0001320	12	TCONS_00007468.p1	EWG53835.1	TVY74642.1, TVY74644.1	TXB95703.1	QKD61692.1	PILON8_transcript5836_R0	CEI70617.1	CVK85509.1	CVK86145.1	CZR38024.1	CCT67801.1	SCV52193.1
OG0001321	12	TCONS_00007482.p1	EWG53862.1	TVY74534.1	TXB95573.1, TXB96012.1	QKD61665.1	PILON8_transcript5865_R0	CEI70596.1	CVK85480.1	CVK86095.1	CZR37995.1	CCT67821.1	SCV52138.1
OG0001322	11	TCONS_00007506.p1	EWG36123.1, EWG51908.1, EWG53915.1	TVY74470.1	TXB95739.1	QKD61614.1	PILON8_transcript5913_R0	CEI70332.1	CVK85427.1	CVK86001.1	CZR37941.1		SCV52046.1
OG0001323	12	TCONS_00007534.p1	EWG53979.1	TVY75048.1	TXB95690.1	QKD61550.1, QKD61551.1	PILON8_transcript5969_R0	CEI70509.1	CVK85364.1	CVK85891.1	CZR37880.1	CCT75834.1	SCV51941.1
OG0001324	11	TCONS_00007580.p1	EWG54092.1	TVY73759.1	TXB95469.1	QKD57249.1, QKD61457.1	PILON8_transcript6057_R0	CEI67276.1, CEI70406.1	CVK85266.1	CVK85739.1	CZR37785.1		SCV51791.1
OG0001325	11	TCONS_00007604.p1	EWG47708.1, EWG54162.1	TVY74526.1	TXB96313.1	QKD61408.1	PILON8_transcript6099_R0	CEI39823.1, CEI70391.1	CVK85223.1	CVK85669.1	CZR37739.1		SCV51731.1
OG0001326	10	TCONS_00008058.p1	EWG53737.1, EWG53738.1	TVY76210.1		QKD49534.1	PILON8_transcript5537_R0		CVK86236.1, CVK86238.1	CVK86572.1	CZR38369.1, CZR38370.1	CCT67562.1	SCV52831.1
OG0001327	12	TCONS_00007659.p1	EWG53736.1	TVY66521.1, TVY76211.1	TXC07300.1	QKD53753.1	PILON8_transcript5538_R0	CEI40076.1	CVK86234.1	CVK86571.1	CZR38368.1	CCT67563.1	SCV52829.1
OG0001328	12	TCONS_00008062.p1	EWG53725.1	TVY76207.1	TXC07304.1	QKD49526.1	PILON8_transcript5545_R0	CEI40065.1	CVK86214.1	CVK86563.1	CZR38360.1	CCT67934.1	SCV52816.1, SCV52817.1
OG0001329	12	TCONS_00007691.p1	EWG53651.1	TVY77124.1	TXC08361.1	QKD49468.1	PILON8_transcript5600_R0	CEI61917.1, CEI66118.1	CVK86076.1	CVK86508.1	CZR38304.1	CCT67616.1	SCV52717.1
OG0001330	12	TCONS_00007701.p1	EWG53627.1	TVY77202.1	TXC06994.1	QKD49444.1	PILON8_transcript5618_R0	CEI61868.1, CEI66100.1	CVK86020.1	CVK86483.1	CZR38280.1	CCT67850.1	SCV52679.1
OG0001331	11	TCONS_00007708.p1	EWG41290.1, EWG53617.1	TVY60574.1	TXB96514.1	QKD63109.1	PILON8_transcript5628_R0		CVK85992.1	CVK86470.1, CVL07430.1	CZR38268.1	CCT67639.1	SCV52655.1
OG0001332	12	TCONS_00008089.p1	EWG53584.1	TVY77802.1	TXC08494.1	QKD49400.1	PILON8_transcript5659_R0	CEI66180.1, CEI68227.1	CVK85909.1	CVK86452.1	CZR38232.1	CCT67863.1	SCV52584.1
OG0001333	12	TCONS_00007740.p1	EWG53533.1	TVY77971.1	TXC07430.1	QKD49358.1	PILON8_transcript5698_R0	CEI41706.1, CEI66213.1	CVK85798.1	CVK86399.1	CZR38187.1	CCT67691.1	SCV52493.1
OG0001334	12	TCONS_00007747.p1	EWG53508.1, EWG53509.1	TVY76540.1	TXC08227.1	QKD49339.1	PILON8_transcript5714_R0	CEI63113.1	CVK85744.1	CVK86369.1	CZR38165.1	CCT67947.1	SCV52453.1
OG0001335	12	TCONS_00007765.p1	EWG53452.1	TVY77544.1	TXC07046.1	QKD49293.1	PILON8_transcript5760_R0	CEI39831.1	CVK85624.1	CVK86284.1, CVL07511.1	CZR38115.1	CCT67742.1	SCV52357.1
OG0001336	12	TCONS_00007781.p1	EWG53420.1	TVY74326.1	TXB96049.1	QKD61746.1	PILON8_transcript5790_R0	CEI61902.1, CEI67691.1	CVK85570.1	CVK86239.1	CZR38086.1	CCT67758.1	SCV52302.1
OG0001337	12	TCONS_00007785.p1	EWG53389.1	TVY75230.1	TXB96214.1	QKD61719.1	PILON8_transcript5797_R0	CEI67806.1, CEI67807.1	CVK85540.1	CVK86188.1	CZR38055.1	CCT67781.1	SCV52249.1
OG0001338	12	TCONS_00007796.p1	EWG53409.1	TVY74276.1	TXB95653.1	QKD61736.1	PILON8_transcript5814_R0	CEI70694.1	CVK85559.1	CVK86220.1	CZR38075.1, CZR42881.1	CCT67766.1	SCV52285.1
OG0001339	12	TCONS_00007802.p1	EWG53366.1	TVY74142.1, TVY77330.1	TXB95786.1	QKD61698.1	PILON8_transcript5831_R0	CEI70613.1	CVK85518.1	CVK86157.1	CZR38033.1	CCT67797.1	SCV52213.1
OG0001340	11	TCONS_00007810.p1	EWG53849.1	TVY74605.1		QKD57775.1, QKD61314.1	PILON8_transcript5850_R0	CEI38389.1, CEI70605.1	CVK85496.1	CVK86122.1	CZR38011.1	CCT67809.1	SCV52169.1
OG0001341	12	TCONS_00007891.p1	EWG54064.1	TVY74728.1	TXB95966.1	QKD61472.1	PILON8_transcript6021_R0	CEI70440.1	CVK85288.1	CVK85776.1	CZR37808.1	CCT63513.1	SCV51815.1, SCV57838.1
OG0001342	11	TCONS_00007915.p1	EWG54104.1	TVY73673.1	TXB95619.1, TXB95914.1	QKD61447.1	PILON8_transcript6068_R0	CEI62254.1, CEI70716.1	CVK85253.1	CVK85722.1	CZR37772.1		SCV51778.1
OG0001343	11	TCONS_00007925.p1	EWG53934.1, EWG54165.1	TVY73661.1, TVY75447.1	TXB95798.1	QKD61405.1	PILON8_transcript6095_R0	CEI63656.1	CVK85226.1	CVK85676.1	CZR37742.1		SCV51737.1
OG0001344	11	TCONS_00007926.p1	EWG54164.1	TVY75446.1	TXB96315.1	QKD61406.1	PILON8_transcript6096_R0	CEI66263.1, CEI70389.1	CVK85225.1	CVK85674.1, CVL08084.1	CZR37741.1		SCV51735.1
OG0001345	12	transcript5540	EWG53732.1	TVY76209.1	TXC07302.1, TXC09362.1	QKD49532.1	PILON8_transcript5540_R0	CEI40074.1	CVK86231.1	CVK86569.1	CZR38366.1	CCT67928.1	SCV52826.1
OG0001346	12	transcript5593	EWG53661.1	TVY76339.1	TXC08381.1	QKD49478.1	PILON8_transcript5593_R0	CEI60165.1, CEI66128.1	CVK86089.1	CVK86516.1	CZR38312.1	CCT67611.1	SCV52735.1
OG0001347	10	transcript5930	EWG53931.1	TVY74784.1	TXB95621.1	QKD56840.1, QKD56841.1, QKD61301.1, QKD61593.1	PILON8_transcript5930_R0		CVK85407.1	CVK85969.1	CZR37923.1		SCV52015.1
OG0001348	11	TCONS_00008234.p1, TCONS_00010679.p1	EWG51628.1	TVY59948.1	TXB96586.1	QKD57128.1, QKD63007.1	PILON8_transcript8065_R0		CVL11687.1	CVL03519.1	CZR45104.1	CCT75958.1	SCV48866.1
OG0001349	11	TCONS_00008219.p1, TCONS_00011267.p1	EWG50865.1, EWG50866.1	TVY64387.1	TXC00405.1	QKD60079.1		CEI39865.1	CVL10435.1	CVL04963.1	CZR47874.1	CCT73878.1	SCV44995.1
OG0001350	12	TCONS_00008263.p1	EWG55588.1	TVY74765.1	TXB96356.1	QKD62211.1	PILON8_transcript6260_R0	CEI66236.1, CEI67553.1	CVL03988.1	CVL06959.1	CZR49143.1	CCT73025.1	SCV40210.1
OG0001351	12	TCONS_00008302.p1	EWG55504.1	TVY74268.1	TXB96296.1	QKD56900.1, QKD62109.1	PILON8_transcript6345_R0	CEI66692.1	CVL03820.1	CVL06867.1	CZR49061.1	CCT72935.1	SCV39860.1
OG0001352	11	TCONS_00008303.p1	EWG55501.1	TVY75211.1, TVY75212.1	TXB95527.1, TXB95561.1	QKD62100.1	PILON8_transcript6348_R0		CVL03812.1	CVL06863.1	CZR49057.1	CCT72930.1	SCV39850.1
OG0001353	11	TCONS_00008312.p1	EWG55490.1	TVY74199.1	TXB95763.1, TXB96018.1, TXC06415.1	QKD62091.1	PILON8_transcript6359_R0		CVL03757.1	CVL06850.1	CZR49036.1	CCT72908.1	SCV39751.1
OG0001354	12	TCONS_00008488.p1	EWG49991.1, EWG55418.1	TVY74425.1	TXB96017.1	QKD62011.1	PILON8_transcript6434_R0	CEI63397.1	CVL03529.1	CVL06773.1	CZR48929.1	CCT72812.1	SCV39396.1
OG0001355	12	TCONS_00008511.p1	EWG55507.1	TVY74965.1	TXB95662.1	QKD62118.1	PILON8_transcript6342_R0	CEI41616.1, CEI67633.1	CVL03825.1	CVL06870.1	CZR49064.1	CCT73100.1	SCV39869.1
OG0001356	11	TCONS_00008424.p1, TCONS_00014898.p1	EWG55454.1		TXB95532.1	QKD62057.1	PILON8_transcript6389_R0, PILON8_transcript6389_R1	CEI39950.1	CVL03690.1	CVL06819.1	CZR49002.1	CCT72879.1	SCV39638.1
OG0001357	12	transcript6271	EWG55573.1	TVY73920.1	TXB96370.1	QKD62178.1	PILON8_transcript6271_R0	CEI66239.1	CVL03965.1	CVL06944.1, CVL08653.1	CZR49129.1	CCT73012.1	SCV40144.1
OG0001358	8	TCONS_00013615.p1, transcript6352	EWG54487.1, EWG55500.1				PILON8_transcript10338_R0, PILON8_transcript6353_R0		CVK99038.1, CVL03804.1	CVL06135.1	CZR48610.1, CZR49052.1	CCT65373.1	SCV27215.1
OG0001359	12	TCONS_00008553.p1	EWG43678.1	TVY78085.1	TXC07385.1	QKD49651.1, QKD57859.1	PILON8_transcript6490_R0	CEI69929.1	CVL10658.1	CVK86685.1	CZR38488.1	CCT67402.1	SCV55375.1
OG0001360	12	TCONS_00008566.p1	EWG43639.1	TVY76264.1	TXC07364.1	QKD49670.1, QKD57465.1	PILON8_transcript6514_R0	CEI69908.1	CVL10677.1	CVK86704.1	CZR38508.1	CCT67385.1	SCV55333.1
OG0001361	12	TCONS_00008574.p1	EWG43611.1	TVY76305.1	TXC07270.1	QKD49691.1	PILON8_transcript6537_R0	CEI69887.1	CVL10698.1	CVK86725.1, CVL07078.1	CZR38529.1	CCT67364.1	SCV55290.1
OG0001362	12	TCONS_00008583.p1	EWG43580.1	TVY77309.1	TXC08297.1	QKD49704.1	PILON8_transcript6551_R0	CEI39809.1, CEI69874.1	CVL10709.1	CVK86738.1	CZR38543.1	CCT67353.1	SCV55261.1
OG0001363	12	TCONS_00008656.p1	EWG43362.1	TVY77302.1	TXC00775.1, TXC07911.1	QKD49825.1	PILON8_transcript6689_R0	CEI69776.1	CVK88160.1	CVK86891.1	CZR38672.1	CCT67240.1	SCV55013.1
OG0001364	12	TCONS_00008664.p1	EWG43332.1	TVY60489.1, TVY77535.1	TXC07037.1	QKD49838.1	PILON8_transcript6704_R0	CEI69016.1	CVK88148.1	CVK86911.1	CZR38683.1	CCT67229.1	SCV54990.1
OG0001365	12	TCONS_00008679.p1	EWG43282.1	TVY76611.1	TXC07173.1	QKD49873.1	PILON8_transcript6739_R0	CEI69055.1	CVK88114.1	CVK86962.1	CZR38716.1	CCT67197.1	SCV54921.1, SCV58887.1
OG0001366	12	TCONS_00009424.p1	EWG43234.1	TVY77715.1	TXC08558.1	QKD49314.1, QKD49900.1	PILON8_transcript6769_R0	CEI69084.1	CVK88085.1	CVK87009.1	CZR38745.1	CCT67526.1	SCV54858.1
OG0001367	12	TCONS_00009455.p1	EWG42943.1	TVY76931.1	TXC08526.1, TXC08527.1	QKD50073.1	PILON8_transcript6968_R0	CEI69500.1	CVK87806.1	CVK87290.1	CZR38923.1	CCT67010.1	SCV54509.1
OG0001368	12	TCONS_00008846.p1	EWG42771.1	TVY77433.1	TXC08402.1	QKD50198.1	PILON8_transcript7091_R0	CEI60092.1, CEI69426.1	CVK87502.1	CVK87537.1	CZR39047.1	CCT66894.1	SCV58032.1
OG0001369	11	TCONS_00008882.p1	EWG42707.1	TVY74686.1, TVY78027.1	TXB97273.1, TXC08333.1	QKD50250.1	PILON8_transcript7149_R0		CVK87337.1	CVK87638.1	CZR39106.1	CCT66834.1	SCV58137.1
OG0001370	12	TCONS_00008886.p1	EWG42701.1	TVY63549.1, TVY78023.1	TXC08339.1	QKD50254.1	PILON8_transcript7155_R0	CEI69333.1	CVK87316.1	CVK87645.1	CZR39110.1	CCT66830.1	SCV58146.1
OG0001371	11	TCONS_00008945.p1	EWG42526.1	TVY65417.1, TVY76816.1	TXC07875.1	QKD50402.1	PILON8_transcript7268_R0	CEI39726.1, CEI60023.1	CVK86873.1	CVK87939.1	CZR39271.1		SCV58397.1
OG0001372	9	TCONS_00008948.p1		TVY70686.1	TXB96799.1, TXC04450.1	QKD46569.1, QKD62266.1	PILON8_transcript7274_R0		CVK84319.1	CVK84994.1	CZR32536.1, CZR39277.1		SCV33588.1, SCV58403.1
OG0001373	12	TCONS_00008957.p1	EWG43756.1, EWG53714.1	TVY76911.1	TXC08769.1	QKD49607.1	PILON8_transcript6440_R0	CEI40145.1	CVL13286.1	CVK86641.1	CZR38443.1	CCT67444.1	SCV55447.1
OG0001374	12	TCONS_00008976.p1	EWG43710.1	TVY76653.1	TXC07029.1	QKD49634.1, QKD59056.1	PILON8_transcript6471_R0	CEI40174.1	CVL13312.1	CVK86667.1	CZR38469.1	CCT67419.1	SCV55417.1
OG0001375	12	TCONS_00009517.p1	EWG43691.1	TVY77095.1	TXC08637.1	QKD49644.1	PILON8_transcript6483_R0	CEI63622.1, CEI69936.1	CVL10651.1	CVK86678.1	CZR38481.1	CCT67409.1	SCV55390.1
OG0001376	12	TCONS_00009016.p1	EWG43597.1	TVY63548.1, TVY76299.1	TXC08292.1	QKD49697.1	PILON8_transcript6543_R0	CEI69881.1	CVL10704.1	CVK86731.1	CZR38535.1	CCT67358.1	SCV55277.1
OG0001377	12	TCONS_00009103.p1	EWG43306.1	TVY77608.1	TXC07102.1	QKD49859.1	PILON8_transcript6726_R0	CEI60153.1, CEI69041.1	CVK88128.1	CVK86942.1	CZR38702.1	CCT67211.1	SCV54949.1
OG0001378	10	TCONS_00009139.p1	EWG43188.1, EWG43191.1	TVY77785.1	TXC07719.1, TXC07722.1, TXC08620.1	QKD49930.1	PILON8_transcript6801_R0		CVK88054.1	CVK87059.1	CZR38776.1	CCT67144.1
OG0001379	12	TCONS_00009567.p1	EWG43120.1	TVY65231.1, TVY76470.1	TXC08367.1	QKD49972.1	PILON8_transcript6859_R0	CEI69606.1	CVK88005.1	CVK87133.1	CZR38824.1	CCT67101.1	SCV54712.1
OG0001380	12	TCONS_00009265.p1	EWG42851.1, EWG49007.1	TVY76197.1	TXC08910.1	QKD50132.1	PILON8_transcript7031_R0	CEI69443.1	CVK87674.1	CVK87427.1	CZR38983.1	CCT66952.1	SCV54402.1
OG0001381	12	TCONS_00009270.p1	EWG42838.1	TVY77361.1	TXC08937.1, TXC08938.1	QKD50141.1	PILON8_transcript7040_R0	CEI38904.1	CVK87646.1	CVK87440.1	CZR38992.1	CCT66943.1	SCV54387.1
OG0001382	12	TCONS_00009598.p1	EWG42829.1	TVY76433.1	TXC06941.1	QKD50148.1	PILON8_transcript7047_R0	CEI69389.1	CVK87626.1	CVK85159.1, CVK87458.1	CZR39002.1	CCT66933.1	SCV57943.1
OG0001383	12	TCONS_00009287.p1	EWG42801.1	TVY76368.1	TXC07629.1	QKD50170.1	PILON8_transcript7071_R0	CEI68045.1, CEI69409.1	CVK87576.1	CVK87497.1	CZR39023.1	CCT66917.1	SCV57986.1
OG0001384	12	TCONS_00009290.p1	EWG42798.1	TVY76370.1	TXC07634.1	QKD50173.1	PILON8_transcript7075_R0	CEI39602.1, CEI63744.1	CVK87565.1	CVK87504.1	CZR39026.1	CCT66914.1	SCV57993.1
OG0001385	12	TCONS_00009327.p1	EWG42633.1, EWG42683.1	TVY78099.1	TXC08010.1	QKD50269.1	PILON8_transcript7172_R0	CEI69315.1	CVK87272.1	CVK87672.1	CZR39127.1	CCT66813.1	SCV58181.1
OG0001386	12	transcript6737	EWG43285.1	TVY76613.1	TXC07176.1	QKD49871.1	PILON8_transcript6737_R0	CEI69042.1	CVK88116.1	CVK86959.1, CVL08131.1	CZR38714.1	CCT67199.1	SCV54924.1
OG0001387	12	TCONS_00009635.p1	EWG46831.1	TVY63022.1	TXB99195.1	QKD58564.1	PILON8_transcript7313_R0	CEI68770.1	CVK93782.1	CVK92448.1, CVL01272.1	CZR41284.1	CCT71412.1	SCV53072.1
OG0001388	12	TCONS_00009639.p1	EWG46811.1	TVY63694.1, TVY79770.1	TXB98616.1	QKD58556.1	PILON8_transcript7323_R0	CEI68762.1	CVK93801.1	CVL01264.1	CZR41276.1	CCT71405.1	SCV53080.1
OG0001389	12	TCONS_00009703.p1	EWG46590.1	TVY63273.1	TXB99284.1	QKD58434.1	PILON8_transcript7453_R0	CEI62356.1, CEI68634.1	CVK94113.1	CVL01149.1	CZR41156.1	CCT71299.1	SCV53241.1
OG0001390	12	TCONS_00009708.p1	EWG46575.1	TVY63951.1, TVY74616.1	TXB98919.1	QKD58423.1	PILON8_transcript7464_R0	CEI68622.1	CVK94140.1	CVL01138.1	CZR41145.1	CCT71289.1	SCV53260.1
OG0001391	12	TCONS_00009723.p1	EWG46494.1, EWG52165.1	TVY63321.1	TXB98975.1	QKD58408.1	PILON8_transcript7483_R0	CEI68606.1	CVK94175.1	CVL01125.1	CZR41132.1	CCT71277.1	SCV53280.1
OG0001392	12	TCONS_00009768.p1, TCONS_00010109.p1	EWG46364.1	TVY62998.1	TXB99056.1	QKD58336.1	PILON8_transcript7566_R0	CEI68511.1	CVK94353.1	CVL01007.1	CZR41058.1	CCT71212.1	SCV53418.1
OG0001393	12	TCONS_00009784.p1	EWG46325.1	TVY62990.1	TXB98501.1	QKD58306.1	PILON8_transcript7595_R0	CEI41878.1, CEI68541.1	CVK94428.1	CVL00957.1	CZR41029.1	CCT71186.1	SCV53477.1
OG0001394	12	TCONS_00009789.p1	EWG46312.1	TVY63591.1	TXB98972.1	QKD58294.1	PILON8_transcript7606_R0	CEI63290.1, CEI68554.1	CVK94450.1	CVL00943.1	CZR41020.1	CCT71178.1	SCV53495.1
OG0001395	12	TCONS_00009803.p1	EWG46285.1, EWG49131.1	TVY63003.1	TXB98397.1	QKD58273.1	PILON8_transcript7629_R0	CEI68572.1	CVK94506.1	CVL00909.1	CZR40999.1	CCT71159.1	SCV53537.1
OG0001396	12	TCONS_00009814.p1, TCONS_00010147.p1	EWG46266.1	TVY63301.1	TXB98938.1	QKD58257.1	PILON8_transcript7650_R0	CEI68448.1	CVK94541.1	CVL00887.1	CZR40982.1	CCT71143.1	SCV53571.1
OG0001397	12	TCONS_00009827.p1	EWG46238.1	TVY64124.1, TVY75243.1	TXB98637.1	QKD58233.1	PILON8_transcript7676_R0	CEI68425.1	CVK94596.1	CVL00844.1	CZR40956.1	CCT71119.1	SCV53616.1
OG0001398	12	TCONS_00009844.p1	EWG46197.1	TVY63765.1	TXB98792.1, TXB98793.1	QKD58204.1	PILON8_transcript7707_R0	CEI68338.1	CVK94648.1	CVL00795.1	CZR40924.1	CCT71090.1	SCV53678.1
OG0001399	9	TCONS_00009862.p1, transcript7749	EWG46161.1		TXB99323.1, TXB99324.1	QKD58171.1	PILON8_transcript7748_R0, PILON8_transcript7749_R0	CEI68274.1		CVL00735.1	CZR40886.1, CZR40887.1		SCV53751.1
OG0001400	12	TCONS_00009872.p1	EWG46136.1	TVY64135.1	TXB98787.1	QKD58154.1	PILON8_transcript7764_R0	CEI62539.1, CEI62540.1	CVK94699.1	CVL00712.1	CZR40870.1	CCT71047.1	SCV53788.1
OG0001401	12	TCONS_00009890.p1	EWG46073.1	TVY63521.1	TXB98386.1	QKD56908.1, QKD58108.1	PILON8_transcript7812_R0	CEI42017.1	CVK94748.1	CVL00629.1	CZR40819.1	CCT71002.1	SCV53889.1
OG0001402	12	TCONS_00009925.p1	EWG45992.1	TVY63684.1	TXB98875.1	QKD58060.1, QKD61282.1	PILON8_transcript7874_R0	CEI63584.1	CVL13202.1	CVL00542.1	CZR40768.1	CCT70957.1	SCV53998.1
OG0001403	8	TCONS_00009933.p1, transcript7897		TVY62974.1			PILON8_transcript7894_R0, PILON8_transcript7897_R0		CVL13734.1, CVL13737.1	CVL00504.1	CZR40728.1, CZR40730.1	CCT70939.1	SCV54048.1, SCV54053.1
OG0001404	12	TCONS_00010455.p1	EWG46650.1	TVY63473.1	TXB98568.1	QKD58472.1	PILON8_transcript7419_R0	CEI68672.1	CVK94021.1	CVL01186.1, CVL08211.1	CZR41194.1	CCT71334.1	SCV53176.1
OG0001405	12	TCONS_00010466.p1	EWG46470.1, EWG46471.1	TVY63377.1	TXB98826.1	QKD58391.1	PILON8_transcript7501_R0	CEI68455.1	CVK94219.1	CVL01096.1	CZR41114.1	CCT71262.1	SCV53309.1
OG0001406	12	TCONS_00010157.p1	EWG46247.1	TVY63902.1	TXB98749.1	QKD58239.1	PILON8_transcript7669_R0	CEI67638.1, CEI68431.1	CVK94583.1	CVL00854.1	CZR40962.1	CCT71124.1	SCV53606.1
OG0001407	12	TCONS_00010161.p1	EWG46237.1	TVY63560.1	TXB98638.1	QKD58232.1	PILON8_transcript7677_R0	CEI68424.1, CEI70978.1	CVK94600.1	CVL00842.1	CZR40955.1	CCT71118.1	SCV53618.1
OG0001408	12	TCONS_00010172.p1	EWG46201.1	TVY63812.1	TXB98180.1	QKD58208.1	PILON8_transcript7703_R0	CEI68334.1	CVK94644.1	CVL00801.1, CVL06489.1	CZR40928.1	CCT71094.1	SCV53671.1
OG0001409	12	TCONS_00010174.p1	EWG46198.1	TVY63202.1	TXB98799.1	QKD58205.1	PILON8_transcript7706_R0	CEI65615.1, CEI68337.1	CVK94647.1	CVL00796.1	CZR40925.1	CCT71091.1	SCV53676.1
OG0001410	12	TCONS_00010180.p1	EWG46191.1	TVY63198.1	TXB98797.1	QKD58198.1	PILON8_transcript7717_R0	CEI68324.1, CEI68436.1	CVK94654.1	CVL00784.1	CZR40918.1	CCT71086.1	SCV53688.1
OG0001411	12	TCONS_00010182.p1	EWG46187.1	TVY63616.1, TVY74573.1	TXB99359.1	QKD58193.1	PILON8_transcript7720_R0	CEI68319.1	CVK94658.1	CVL00780.1	CZR40915.1	CCT71083.1	SCV53700.1
OG0001412	12	TCONS_00010217.p1	EWG37452.1, EWG46106.1	TVY63863.1	TXB99128.1	QKD58129.1	PILON8_transcript7788_R0	CEI41960.1	CVK94726.1	CVL00668.1	CZR40842.1	CCT71023.1	SCV53840.1
OG0001413	12	TCONS_00010519.p1	EWG46042.1	TVY63437.1, TVY66282.1	TXB99007.1	QKD58084.1	PILON8_transcript7846_R0	CEI42092.1	CVL13225.1	CVL00577.1	CZR40791.1	CCT70978.1	SCV53953.1
OG0001414	12	TCONS_00010280.p1	EWG45960.1	TVY63239.1	TXB99306.1	QKD57206.1, QKD57996.1	PILON8_transcript7914_R0	CEI63175.1	CVL13814.1	CVL00482.1	CZR40718.1	CCT70915.1	SCV54070.1
OG0001415	12	TCONS_00010282.p1	EWG45959.1	TVY63238.1	TXB99303.1	QKD57542.1, QKD57997.1	PILON8_transcript7915_R0	CEI63307.1	CVL13813.1	CVL00480.1	CZR40717.1	CCT71917.1	SCV54073.1
OG0001416	12	TCONS_00010533.p1	EWG45947.1	TVY63944.1	TXB98605.1	QKD58020.1	PILON8_transcript7933_R0	CEI42167.1, CEI67614.1	CVL12790.1	CVL00434.1	CZR40691.1	CCT70891.1	SCV54124.1
OG0001417	12	TCONS_00010537.p1	EWG45934.1	TVY63350.1	TXB98257.1	QKD58023.1	PILON8_transcript7939_R0	CEI39879.1, CEI63343.1	CVL12796.1	CVL00421.1	CZR40684.1	CCT71847.1	SCV54136.1
OG0001418	11	TCONS_00010544.p1	EWG45912.1	TVY63298.1	TXB98555.1	QKD58045.1	PILON8_transcript7961_R0		CVL12818.1	CVL00384.1	CZR40662.1, CZR48095.1, CZR48098.1	CCT70864.1	SCV54180.1
OG0001419	12	TCONS_00010329.p1	EWG45865.1	TVY64073.1, TVY79540.1	TXB98953.1	QKD57951.1	PILON8_transcript7996_R0	CEI68069.1	CVL12859.1	CVL00308.1	CZR40618.1	CCT70824.1	SCV54251.1
OG0001420	12	transcript7448	EWG46598.1	TVY63369.1	TXB98717.1	QKD57076.1, QKD58439.1	PILON8_transcript7448_R0	CEI68639.1	CVK94102.1	CVL01154.1	CZR41161.1	CCT71304.1	SCV53234.1
OG0001421	12	transcript7973	EWG45898.1	TVY63083.1	TXB98698.1	QKD57458.1, QKD57985.1	PILON8_transcript7973_R0	CEI41816.1	CVL12830.1	CVL00363.1	CZR40648.1	CCT70852.1	SCV54215.1
OG0001422	12	TCONS_00010588.p1	EWG51648.1	TVY60323.1	TXB97218.1	QKD62997.1	PILON8_transcript8080_R0	CEI41654.1, CEI67674.1	CVL11703.1	CVL03562.1	CZR45123.1	CCT75941.1	SCV48899.1
OG0001423	12	TCONS_00010593.p1	EWG51662.1	TVY60505.1, TVY74745.1	TXB96447.1	QKD62991.1	PILON8_transcript8088_R0	CEI61515.1	CVL11718.1	CVL03581.1	CZR45135.1	CCT75928.1	SCV48916.1
OG0001424	9	TCONS_00010637.p1	EWG51643.1		TXB97221.1		PILON8_transcript8083_R0		CVL11694.1, CVL11712.1	CVL03570.1	CZR45116.1, CZR45129.1	CCT75935.1, CCT75947.1	SCV48891.1, SCV48907.1
OG0001425	12	TCONS_00010640.p1	EWG51663.1	TVY60504.1	TXB97341.1	QKD62990.1	PILON8_transcript8089_R0	CEI61514.1	CVL11719.1	CVL03582.1, CVL09066.1	CZR45136.1	CCT75927.1	SCV48918.1
OG0001426	12	TCONS_00010698.p1	EWG50927.1	TVY64988.1	TXC00241.1	QKD60013.1	PILON8_transcript8114_R0	CEI39990.1, CEI62524.1	CVL13542.1	CVL05087.1	CZR47967.1	CCT73967.1	SCV45175.1
OG0001427	12	TCONS_00011258.p1	EWG50840.1	TVY64838.1	TXB99819.1	QKD48483.1, QKD60091.1	PILON8_transcript8136_R0	CEI61361.1	CVL13565.1	CVL05130.1	CZR47992.1	CCT73991.1	SCV45223.1
OG0001428	12	TCONS_00011263.p1	EWG50876.1	TVY65381.1	TXB99365.1	QKD60062.1	PILON8_transcript8158_R0	CEI41657.1, CEI41659.1	CVL12772.1	CVL04985.1	CZR47891.1	CCT73896.1	SCV45032.1
OG0001429	12	TCONS_00010723.p1	EWG50862.1	TVY64394.1, TVY74088.1	TXB98060.1	QKD60081.1	PILON8_transcript8177_R0	CEI38417.1	CVL10437.1	CVL04960.1	CZR47872.1	CCT73876.1	SCV44992.1
OG0001430	12	TCONS_00010727.p1	EWG50986.1	TVY64515.1	TXB99905.1	QKD57059.1, QKD59973.1	PILON8_transcript8187_R0	CEI62504.1	CVL10489.1	CVL04908.1	CZR47821.1	CCT73827.1	SCV44839.1
OG0001431	12	TCONS_00010728.p1	EWG50987.1	TVY64510.1	TXB99904.1	QKD59974.1	PILON8_transcript8188_R0	CEI62503.1	CVL10490.1	CVK87769.1, CVL04910.1	CZR47820.1	CCT73826.1	SCV44837.1
OG0001432	12	TCONS_00010732.p1	EWG50960.1	TVY65105.1	TXB99513.1	QKD59981.1	PILON8_transcript8195_R0	CEI38482.1, CEI62505.1	CVL10461.1	CVL04922.1	CZR47849.1	CCT73854.1	SCV44940.1
OG0001433	12	TCONS_00010734.p1	EWG50963.1	TVY65107.1	TXB99512.1	QKD59984.1	PILON8_transcript8198_R0	CEI62508.1	CVL10458.1	CVL04927.1	CZR47852.1	CCT63351.1, CCT73857.1	SCV44947.1
OG0001434	11	TCONS_00010770.p1	EWG51072.1	TVY65296.1	TXC00054.1	QKD56938.1, QKD57363.1, QKD59887.1	PILON8_transcript8290_R0		CVL10567.1	CVL04732.1	CZR47748.1	CCT73757.1	SCV44502.1
OG0001435	12	TCONS_00011284.p1	EWG51175.1	TVY64948.1	TXB99956.1	QKD57714.1, QKD59811.1	PILON8_transcript8323_R0	CEI62679.1	CVL09819.1	CVL04640.1	CZR47665.1	CCT74126.1	SCV44188.1
OG0001436	12	TCONS_00010785.p1	EWG51170.1	TVY65179.1	TXB99951.1	QKD57135.1, QKD59815.1	PILON8_transcript8328_R0	CEI62674.1	CVL10644.1	CVL04645.1	CZR47670.1	CCT73684.1	SCV44212.1
OG0001437	12	TCONS_00010786.p1	EWG51169.1	TVY65180.1	TXB99961.1	QKD57136.1, QKD59816.1	PILON8_transcript8329_R0	CEI62672.1	CVL10643.1	CVL04646.1	CZR47671.1	CCT73685.1	SCV44216.1
OG0001438	12	TCONS_00010789.p1	EWG51165.1	TVY64650.1	TXB99781.1	QKD57644.1, QKD59820.1	PILON8_transcript8334_R0	CEI62669.1	CVL10639.1	CVL04650.1	CZR47675.1	CCT73688.1	SCV44241.1
OG0001439	12	TCONS_00010800.p1	EWG51136.1	TVY65416.1	TXB99987.1	QKD59837.1	PILON8_transcript8350_R0	CEI62654.1, CEI63675.1	CVL10624.1	CVL04665.1	CZR47690.1	CCT73702.1	SCV44282.1
OG0001440	11	TCONS_00010808.p1	EWG51121.1, EWG51414.1	TVY65390.1	TXB99842.1		PILON8_transcript8369_R0	CEI60509.1	CVL13516.1	CVL04679.1, CVL04680.1	CZR48023.1	CCT73147.1	SCV41499.1
OG0001441	12	TCONS_00010884.p1	EWG51352.1	TVY65463.1	TXC00200.1, TXC04529.1	QKD59703.1	PILON8_transcript8508_R0	CEI62790.1	CVL09718.1	CVL04514.1	CZR47562.1	CCT73586.1	SCV43687.1
OG0001442	12	TCONS_00010903.p1	EWG51406.1	TVY64916.1	TXB99853.1	QKD59667.1	PILON8_transcript8544_R0	CEI62824.1	CVL09684.1	CVL04460.1	CZR47528.1	CCT73554.1	SCV36685.1, SCV43614.1
OG0001443	12	TCONS_00010929.p1	EWG51450.1	TVY64709.1	TXB99975.1	QKD59632.1	PILON8_transcript8584_R0	CEI60026.1, CEI62863.1	CVL09648.1	CVK93009.1	CZR47490.1	CCT74147.1	SCV43550.1
OG0001444	12	TCONS_00010980.p1	EWG50925.1	TVY64985.1	TXC00237.1	QKD60011.1	PILON8_transcript8116_R0	CEI41884.1, CEI62522.1	CVL13544.1	CVL05092.1	CZR47969.1	CCT73969.1	SCV45179.1
OG0001445	12	TCONS_00011020.p1	EWG50981.1	TVY65070.1	TXC00451.1	QKD59968.1	PILON8_transcript8182_R0	CEI62495.1, CEI63294.1	CVL10482.1	CVL04897.1	CZR47828.1	CCT73834.1	SCV44873.1
OG0001446	12	TCONS_00011031.p1	EWG50858.1	TVY65011.1	TXB99844.1	QKD60087.1	PILON8_transcript8208_R0	CEI60073.1, CEI62544.1	CVL10443.1	CVL04950.1	CZR47867.1	CCT73870.1	SCV44981.1
OG0001447	12	TCONS_00011041.p1	EWG51033.1, EWG52005.1	TVY64666.1	TXC00142.1	QKD59916.1	PILON8_transcript8222_R0	CEI62582.1	CVL10535.1	CVL04801.1	CZR47780.1	CCT73788.1	SCV44660.1
OG0001448	12	TCONS_00011054.p1	EWG50999.1	TVY64594.1	TXB99812.1	QKD59937.1	PILON8_transcript8243_R0	CEI62564.1, CEI63660.1	CVL10512.1	CVL04834.1	CZR47800.1	CCT73806.1	SCV44747.1
OG0001449	12	TCONS_00011365.p1	EWG50990.1	TVY65167.1	TXB99679.1	QKD59945.1	PILON8_transcript8253_R0	CEI62545.1	CVL10503.1	CVK98760.1, CVL04851.1	CZR47808.1	CCT73815.1	SCV44805.1
OG0001450	12	TCONS_00011091.p1	EWG51055.1	TVY64707.1	TXB99743.1	QKD59898.1	PILON8_transcript8305_R0	CEI62603.1, CEI63611.1	CVL10553.1	CVL04767.1	CZR47763.1	CCT73769.1	SCV44567.1
OG0001451	12	TCONS_00011106.p1	EWG51168.1	TVY64653.1	TXB99479.1	QKD57137.1, QKD59817.1	PILON8_transcript8330_R0	CEI62671.1	CVL10642.1	CVL04647.1	CZR47672.1	CCT73686.1	SCV44219.1
OG0001452	12	TCONS_00011393.p1	EWG51189.1	TVY64523.1, TVY64524.1	TXB99400.1	QKD59802.1	PILON8_transcript8395_R0	CEI62687.1	CVL09812.1	CVL04633.1	CZR47658.1	CCT73674.1	SCV44161.1
OG0001453	12	TCONS_00011413.p1	EWG51377.1	TVY65261.1	TXB99757.1	QKD59685.1	PILON8_transcript8526_R0	CEI62807.1	CVL09700.1, CVL09701.1	CVL04484.1	CZR47545.1	CCT73570.1	SCV43642.1
OG0001454	12	TCONS_00011213.p1	EWG51447.1	TVY64712.1	TXB99785.1	QKD59635.1, QKD62273.1	PILON8_transcript8579_R0	CEI62860.1	CVL09651.1	CVK93005.1	CZR47494.1	CCT73523.1	SCV43556.1
OG0001455	12	TCONS_00011216.p1	EWG51454.1	TVY65308.1	TXB99926.1	QKD59626.1	PILON8_transcript8588_R0	CEI61926.1, CEI62870.1	CVL09643.1	CVK93017.1	CZR47485.1	CCT73516.1	SCV43542.1
OG0001456	12	TCONS_00011231.p1	EWG51488.1	TVY65183.1	TXB99469.1	QKD59602.1	PILON8_transcript8612_R0	CEI62890.1	CVL13411.1	CVK93054.1, CVL06484.1	CZR47462.1	CCT73496.1	SCV43498.1
OG0001457	12	TCONS_00011232.p1	EWG51491.1	TVY65181.1, TVY65182.1	TXB99471.1	QKD59600.1	PILON8_transcript8614_R0	CEI62892.1	CVL13409.1	CVK93059.1	CZR47460.1	CCT73494.1	SCV43490.1
OG0001458	12	transcript8128	EWG50853.1	TVY65009.1	TXB99817.1	QKD48482.1, QKD60090.1	PILON8_transcript8128_R0	CEI61359.1	CVL13556.1	CVL05116.1	CZR47981.1	CCT73982.1	SCV45205.1
OG0001459	12	transcript8241	EWG51001.1	TVY64592.1	TXB99811.1	QKD59935.1	PILON8_transcript8241_R0	CEI62566.1, CEI63482.1	CVL10514.1	CVL04831.1	CZR47798.1	CCT73804.1	SCV44741.1
OG0001460	12	TCONS_00011691.p1	EWG47862.1, EWG47863.1	TVY78688.1	TXC10063.1	QKD51704.1	PILON8_transcript8795_R0	CEI39511.1	CVK93358.1	CVK89764.1	CZR39386.1	CCT65570.1	SCV26771.1
OG0001461	12	TCONS_00011695.p1	EWG47836.1	TVY79193.1	TXC09209.1	QKD51717.1	PILON8_transcript8815_R0	CEI39543.1	CVK93401.1	CVK89779.1	CZR37537.1, CZR39371.1	CCT65557.1	SCV26800.1
OG0001462	12	TCONS_00011559.p1	EWG48025.1	TVY78709.1	TXC10564.1	QKD51592.1	PILON8_transcript8683_R0	CEI39308.1	CVK93238.1	CVK89624.1, CVL09191.1	CZR39498.1	CCT66704.1	SCV26537.1
OG0001463	12	TCONS_00011719.p1	EWG47935.1, EWG47936.1	TVY78792.1	TXC10663.1	QKD51645.1	PILON8_transcript8732_R0	CEI39472.1	CVK93287.1	CVK89707.1	CZR39444.1	CCT65635.1	SCV26641.1
OG0001464	12	TCONS_00011722.p1	EWG47904.1	TVY75177.1, TVY79832.1	TXC09066.1	QKD51669.1	PILON8_transcript8758_R0	CEI39504.1	CVK93308.1	CVK89729.1	CZR39420.1	CCT65610.1	SCV26697.1
OG0001465	12	TCONS_00011990.p1	EWG54668.1	TVY60325.1, TVY76245.1	TXB97380.1	QKD62555.1	PILON8_transcript8908_R0	CEI62335.1	CVL05379.1	CVL08773.1	CZR45611.1	CCT75488.1	SCV49755.1
OG0001466	12	TCONS_00011768.p1	EWG54696.1, EWG54697.1	TVY59917.1	TXB97196.1	QKD62502.1	PILON8_transcript8933_R0	CEI62418.1	CVL05432.1	CVL08796.1	CZR45634.1	CCT75465.1	SCV49794.1
OG0001467	11	TCONS_00012006.p1		TVY59941.1, TVY59942.1	TXB96643.1	QKD62525.1	PILON8_transcript8957_R0	CEI39884.1, CEI66261.1	CVL05496.1	CVL07729.1	CZR45657.1	CCT75442.1	SCV49835.1
OG0001468	12	TCONS_00011778.p1	EWG54737.1	TVY60507.1	TXB97322.1	QKD62528.1	PILON8_transcript8962_R0	CEI62355.1	CVL05504.1	CVL07725.1, CVL08010.1	CZR45661.1	CCT75438.1	SCV49840.1
OG0001469	12	TCONS_00011807.p1	EWG54850.1	TVY60171.1	TXB96455.1	QKD57900.1, QKD62431.1	PILON8_transcript9016_R0	CEI62426.1	CVL05754.1	CVL07620.1	CZR45766.1	CCT75344.1	SCV50023.1
OG0001470	12	TCONS_00011825.p1	EWG54815.1	TVY60603.1	TXB96897.1	QKD62476.1	PILON8_transcript9046_R0	CEI39847.1, CEI62374.1	CVL05675.1	CVL07653.1	CZR45731.1	CCT75376.1	SCV49956.1
OG0001471	12	TCONS_00011832.p1	EWG54826.1	TVY60181.1, TVY66761.1	TXB96482.1	QKD62466.1	PILON8_transcript9055_R0	CEI62383.1	CVL05698.1	CVL07643.1	CZR45743.1	CCT75366.1	SCV49975.1
OG0001472	12	TCONS_00011834.p1	EWG54829.1	TVY60183.1	TXB96484.1, TXC06763.1	QKD62464.1	PILON8_transcript9057_R0	CEI60214.1	CVL05705.1	CVL07641.1	CZR45745.1	CCT75364.1	SCV49979.1
OG0001473	12	TCONS_00011865.p1	EWG54914.1	TVY60442.1	TXB97061.1	QKD57349.1, QKD62331.1	PILON8_transcript9128_R0	CEI62476.1	CVL05919.1	CVL07546.1	CZR45832.1	CCT75269.1	SCV50164.1
OG0001474	12	TCONS_00011897.p1	EWG54732.1	TVY59944.1	TXB96646.1	QKD62522.1	PILON8_transcript8955_R0	CEI41587.1, CEI66050.1	CVL05492.1	CVL07734.1	CZR45655.1	CCT75445.1	SCV49832.1
OG0001475	12	TCONS_00011920.p1	EWG54862.1	TVY60536.1	TXB97039.1	QKD62489.1	PILON8_transcript9005_R0	CEI62366.1, CEI63375.1	CVL05789.1	CVL07608.1	CZR45778.1	CCT75332.1	SCV50045.1
OG0001476	11	TCONS_00012071.p1	EWG54857.1	TVY65017.1, TVY70255.1	TXC04598.1		PILON8_transcript9010_R0	CEI60309.1, CEI66057.1	CVL05770.1	CVL07614.1	CZR45772.1	CCT75338.1	SCV50035.1
OG0001477	12	TCONS_00011942.p1	EWG55001.1	TVY74785.1	TXB96381.1	QKD61600.1	PILON8_transcript9063_R0, PILON8_transcript9063_R1	CEI64712.1	CVL05993.1	CVL07416.1	CZR45910.1	CCT75168.1	SCV50317.1
OG0001478	10	TCONS_00012078.p1	EWG54984.1	TVY59780.1, TVY76604.1	TXB97687.1, TXC07738.1	QKD50435.1, QKD62394.1			CVL05980.1	CVL07442.1	CZR45893.1	CCT75183.1	SCV50289.1
OG0001479	12	TCONS_00011949.p1	EWG54983.1	TVY60078.1, TVY65316.1	TXB97688.1	QKD62393.1	PILON8_transcript9081_R0	CEI62442.1	CVL05979.1	CVL07444.1	CZR45892.1	CCT75184.1	SCV50287.1
OG0001480	12	TCONS_00011963.p1	EWG54952.1	TVY60434.1	TXB97565.1	QKD56770.1, QKD62370.1	PILON8_transcript9105_R0	CEI62439.1	CVL05949.1	CVL07494.1	CZR45861.1	CCT75233.1	SCV50225.1
OG0001481	12	TCONS_00012096.p1	EWG54795.1	TVY60205.1	TXB97679.1	QKD62451.1	PILON8_transcript9133_R0	CEI61903.1, CEI62399.1	CVL05619.1	CVL07671.1	CZR45713.1	CCT75393.1	SCV49911.1
OG0001482	12	TCONS_00011983.p1	EWG54789.1	TVY60170.1	TXB96947.1	QKD62423.1	PILON8_transcript9139_R0	CEI62091.1, CEI62433.1	CVL05605.1	CVL07677.1	CZR45707.1	CCT75400.1	SCV49899.1
OG0001483	12	transcript8991	EWG54778.1	TVY60066.1	TXB97091.1	QKD62409.1	PILON8_transcript8991_R0	CEI41472.1, CEI62437.1	CVL05572.1	CVL07692.1	CZR45691.1	CCT75411.1	SCV49881.1
OG0001484	12	TCONS_00013130.p1	EWG41226.1	TVY66214.1	TXC00850.1	QKD53855.1	PILON8_transcript9198_R0	CEI63758.1	CVL12315.1	CVK91807.1	CZR43792.1	CCT68005.1, CCT70529.1	SCV28432.1
OG0001485	12	TCONS_00013131.p1	EWG41220.1, EWG41221.1	TVY66193.1	TXC01694.1	QKD53848.1	PILON8_transcript9203_R0	CEI39835.1	CVL12320.1	CVL08711.1	CZR43787.1	CCT68010.1	SCV28440.1
OG0001486	11	TCONS_00013132.p1	EWG41215.1	TVY66318.1, TVY66370.1	TXC00926.1	QKD53838.1		CEI60119.1, CEI67567.1	CVL12325.1	CVL08702.1	CZR43779.1	CCT68015.1	SCV28456.1
OG0001487	11	TCONS_00012165.p1	EWG41134.1		TXC01571.1	QKD53926.1	PILON8_transcript9284_R0	CEI60237.1, CEI67720.1, CEI70756.1	CVK90907.1	CVK91950.1	CZR43684.1	CCT68096.1	SCV28606.1
OG0001488	12	TCONS_00012179.p1	EWG41106.1	TVY66130.1	TXC01799.1	QKD53944.1	PILON8_transcript9313_R0	CEI67012.1, CEI67802.1	CVK90841.1	CVK91993.1	CZR43653.1	CCT68123.1	SCV28637.1
OG0001489	12	TCONS_00013166.p1	EWG41077.1	TVY66806.1	TXC01713.1	QKD53968.1	PILON8_transcript9347_R0	CEI66265.1, CEI68010.1	CVK90759.1	CVK92046.1	CZR43620.1	CCT68153.1	SCV28670.1
OG0001490	12	TCONS_00013175.p1	EWG41036.1	TVY63364.1, TVY65981.1	TXC01061.1	QKD53999.1	PILON8_transcript9377_R0	CEI67483.1	CVK90689.1	CVK92097.1	CZR43590.1	CCT68180.1	SCV28701.1
OG0001491	12	TCONS_00012218.p1	EWG41032.1	TVY66147.1	TXC01250.1	QKD54004.1	PILON8_transcript9381_R0	CEI67477.1, CEI67478.1	CVK90677.1	CVK92102.1	CZR43586.1	CCT68184.1	SCV28706.1
OG0001492	12	TCONS_00012221.p2	EWG41018.1	TVY66827.1	TXC02072.1	QKD54014.1	PILON8_transcript9387_R0	CEI62517.1, CEI67472.1	CVK90660.1	CVK92112.1	CZR43581.1	CCT68190.1	SCV28711.1
OG0001493	12	TCONS_00012235.p1	EWG40984.1	TVY66425.1	TXC00517.1	QKD54034.1	PILON8_transcript9413_R0	CEI62580.1, CEI67389.1	CVK90592.1	CVK92155.1	CZR43554.1	CCT68214.1	SCV28737.1
OG0001494	12	TCONS_00012248.p1	EWG40959.1	TVY66513.1	TXC01222.1	QKD54054.1	PILON8_transcript9434_R0	CEI59993.1, CEI67787.1	CVK90532.1	CVK92197.1	CZR43527.1	CCT68239.1	SCV28761.1
OG0001495	12	TCONS_00012253.p1, TCONS_00012756.p1	EWG40951.1	TVY67283.1	TXC01400.1	QKD54060.1	PILON8_transcript9445_R0	CEI67372.1	CVK90513.1	CVK92208.1	CZR43519.1	CCT68247.1	SCV28769.1
OG0001496	12	TCONS_00012294.p1	EWG40841.1	TVY65908.1	TXC01597.1	QKD54127.1	PILON8_transcript9509_R0	CEI67309.1, CEI69289.1	CVK90342.1	CVK92306.1	CZR43450.1	CCT68306.1	SCV28838.1
OG0001497	12	TCONS_00013201.p1	EWG40794.1	TVY67012.1	TXC01745.1, TXC02838.1	QKD54160.1	PILON8_transcript9549_R0	CEI67275.1	CVK90270.1	CVK92350.1	CZR43418.1	CCT68332.1	SCV28868.1
OG0001498	12	TCONS_00012318.p1	EWG40789.1	TVY66187.1	TXC01748.1	QKD54164.1	PILON8_transcript9554_R0	CEI67270.1	CVK90254.1	CVK92355.1, CVL06479.1	CZR43413.1	CCT68337.1	SCV28873.1
OG0001499	12	TCONS_00012323.p1	EWG40778.1	TVY66959.1	TXC02099.1, TXC11178.1	QKD54175.1	PILON8_transcript9562_R0	CEI67261.1	CVK90232.1	CVK92364.1	CZR43402.1	CCT68347.1	SCV28885.1
OG0001500	12	TCONS_00012325.p1	EWG40776.1	TVY65451.1, TVY66906.1	TXC01282.1	QKD54177.1	PILON8_transcript9566_R0	CEI67256.1	CVK90228.1	CVK92366.1	CZR43400.1	CCT68349.1	SCV28887.1
OG0001501	12	TCONS_00012328.p1	EWG40768.1	TVY66144.1	TXC01276.1	QKD54183.1	PILON8_transcript9574_R0	CEI67253.1	CVK90212.1	CVK92372.1	CZR43394.1, CZR43876.1	CCT68355.1	SCV28893.1
OG0001502	12	TCONS_00013214.p1	EWG40543.1, EWG40544.1	TVY66467.1	TXC00549.1	QKD54327.1	PILON8_transcript9736_R0	CEI67101.1	CVK89974.1	CVK92558.1	CZR43247.1	CCT68487.1	SCV29041.1
OG0001503	12	TCONS_00013222.p1	EWG40462.1	TVY66608.1	TXC01211.1	QKD54388.1, QKD60106.1	PILON8_transcript9796_R0	CEI67033.1	CVK89914.1	CVK92615.1	CZR43183.1	CCT68543.1	SCV29101.1
OG0001504	12	TCONS_00012449.p1, TCONS_00012940.p1	EWG40417.1	TVY66947.1	TXC01861.1	QKD54420.1	PILON8_transcript9827_R0	CEI67002.1	CVK89887.1	CVK92641.1	CZR43156.1	CCT69351.1	SCV29129.1
OG0001505	12	TCONS_00012453.p1	EWG40405.1	TVY66779.1	TXC01093.1	QKD54426.1	PILON8_transcript9835_R0	CEI66995.1	CVK89881.1	CVK92648.1	CZR43150.1	CCT68573.1	SCV29135.1, SCV37031.1
OG0001506	12	TCONS_00013226.p1	EWG40404.1	TVY66778.1	TXC01092.1	QKD54427.1	PILON8_transcript9836_R0	CEI66992.1, CEI70784.1	CVK89880.1	CVK92649.1	CZR43149.1	CCT68574.1	SCV29136.1
OG0001507	12	TCONS_00012455.p1	EWG40403.1	TVY65986.1	TXC01095.1	QKD54428.1	PILON8_transcript9837_R0	CEI66991.1	CVK89878.1, CVK89879.1	CVK92650.1	CZR43148.1	CCT69352.1	SCV29137.1
OG0001508	12	TCONS_00012486.p1	EWG40299.1	TVY67186.1, TVY74615.1	TXC01828.1	QKD54489.1	PILON8_transcript9900_R0	CEI66932.1	CVL11331.1	CVK92730.1	CZR43092.1	CCT68619.1	SCV29194.1
OG0001509	12	TCONS_00013241.p1	EWG40274.1	TVY65837.1	TXC01649.1, TXC01656.1	QKD54503.1	PILON8_transcript9922_R0	CEI66915.1	CVL11346.1	CVK92753.1	CZR43077.1	CCT68634.1	SCV29209.1
OG0001510	12	TCONS_00012507.p1	EWG40241.1	TVY66111.1	TXC01988.1	QKD54537.1, QKD60140.1	PILON8_transcript9946_R0	CEI66969.1	CVL11378.1	CVK92803.1	CZR43043.1	CCT69363.1	SCV29268.1
OG0001511	12	TCONS_00012538.p1	EWG40135.1	TVY66983.1	TXC00718.1	QKD54601.1	PILON8_transcript10012_R0	CEI63198.1, CEI66831.1	CVL11435.1	CVK92900.1	CZR42981.1	CCT68715.1	SCV29381.1
OG0001512	12	TCONS_00012558.p1	EWG49644.1	TVY66887.1, TVY76250.1	TXC00896.1	QKD54911.1	PILON8_transcript10049_R0	CEI66491.1	CVL02297.1	CVL01817.1	CZR47042.1	CCT69380.1	SCV30012.1
OG0001513	12	TCONS_00013258.p1	EWG49623.1	TVY66927.1	TXC00992.1	QKD54892.1	PILON8_transcript10066_R0	CEI63364.1, CEI66391.1	CVL02313.1	CVL01795.1	CZR47026.1	CCT69259.1	SCV29980.1
OG0001514	12	TCONS_00012588.p1	EWG49554.1	TVY66453.1	TXC01580.1	QKD54843.1	PILON8_transcript10122_R0	CEI63296.1, CEI66336.1	CVL02365.1	CVL01715.1	CZR46972.1	CCT68939.1	SCV29873.1
OG0001515	11	TCONS_00013269.p1	EWG49538.1	TVY66871.1, TVY74365.1	TXC01897.1	QKD54829.1	PILON8_transcript10136_R0		CVL02380.1	CVL01694.1, CVL08249.1	CZR46959.1	CCT68923.1	SCV29843.1
OG0001516	11	TCONS_00012602.p1	EWG49528.1	TVY67124.1	TXC01520.1	QKD54819.1	PILON8_transcript10146_R0		CVL02390.1	CVL01675.1, CVL07335.1	CZR46949.1, CZR49951.1	CCT68913.1	SCV29823.1
OG0001517	12	TCONS_00012604.p1	EWG49525.1	TVY66286.1	TXC01514.1	QKD54817.1, QKD60144.1	PILON8_transcript10149_R0	CEI66610.1	CVL02392.1	CVL01672.1	CZR46947.1	CCT68911.1	SCV29819.1
OG0001518	12	TCONS_00012615.p1	EWG41284.1	TVY68424.1	TXC02944.1	QKD48560.1, QKD61133.1	PILON8_transcript9147_R0	CEI41695.1	CVL12284.1	CVK91860.1	CZR43823.1	CCT67978.1	SCV28371.1
OG0001519	12	TCONS_00013273.p1	EWG41280.1	TVY64744.1, TVY66872.1	TXC00503.1	QKD53772.1	PILON8_transcript9150_R0	CEI67435.1	CVL12280.1	CVK91866.1	CZR43827.1	CCT67974.1	SCV28365.1
OG0001520	6	TCONS_00012626.p1		TVY62579.1, TVY75498.1	TXB97765.1, TXB98107.1, TXC08105.1	QKD49308.1, QKD57651.1		CEI39808.1, CEI39956.1, CEI65573.1			CZR49683.1, CZR49782.1
OG0001521	12	TCONS_00013282.p1	EWG41251.1	TVY66702.1	TXC01008.1, TXC01013.1	QKD53815.1	PILON8_transcript9183_R0	CEI61619.1	CVL12294.1	CVK91841.1	CZR43814.1	CCT67988.1	SCV28392.1
OG0001522	12	TCONS_00012660.p1	EWG41193.1	TVY66420.1	TXC00767.1	QKD53876.1	PILON8_transcript9230_R0	CEI60120.1, CEI70664.1	CVL12357.1	CVL08625.1	CZR43743.1	CCT68048.1	SCV28522.1
OG0001523	12	TCONS_00012686.p1	EWG41135.1	TVY66690.1	TXC00788.1	QKD53925.1	PILON8_transcript9285_R0	CEI62100.1, CEI67719.1	CVK90903.1	CVK91952.1	CZR43683.1	CCT68097.1	SCV28607.1
OG0001524	11	TCONS_00013312.p1	EWG41142.1	TVY72340.1		QKD53704.1	PILON8_transcript9290_R0	CEI68039.1	CVK90884.1	CVK91962.1	CZR43675.1, CZR43676.1	CCT68104.1	SCV28615.1, SCV28616.1
OG0001525	12	TCONS_00013334.p1	EWG40979.1	TVY67200.1	TXC01350.1	QKD54038.1	PILON8_transcript4579_R1	CEI60124.1, CEI67427.1	CVK90581.1	CVK92164.1	CZR43549.1	CCT68219.1	SCV28742.1
OG0001526	12	TCONS_00012746.p1	EWG40967.1	TVY67205.1	TXC00579.1	QKD50239.1, QKD54045.1	PILON8_transcript9425_R0	CEI67442.1	CVK90557.1	CVK92180.1	CZR43537.1	CCT68229.1	SCV28751.1
OG0001527	12	TCONS_00012779.p1	EWG40842.1	TVY65906.1	TXC01595.1	QKD54125.1	PILON8_transcript9507_R0	CEI63402.1, CEI67310.1	CVK90344.1	CVK92305.1	CZR43451.1	CCT68305.1	SCV28837.1
OG0001528	12	TCONS_00012792.p1	EWG40811.1	TVY67171.1	TXC00995.1	QKD54150.1	PILON8_transcript9539_R0	CEI67285.1, CEI67286.1	CVK90292.1	CVK92338.1	CZR43427.1	CCT68324.1	SCV28859.1
OG0001529	12	TCONS_00012795.p1	EWG40797.1	TVY67212.1	TXC01004.1	QKD54157.1	PILON8_transcript9546_R0	CEI67277.1, CEI67926.1	CVK90273.1	CVK92347.1	CZR43421.1	CCT68330.1	SCV28865.1
OG0001530	12	TCONS_00012801.p1	EWG40788.1	TVY67042.1, TVY67043.1	TXC01747.1	QKD54165.1	PILON8_transcript9555_R0	CEI67269.1	CVK90250.1	CVK92357.1	CZR43411.1	CCT68338.1	SCV28875.1
OG0001531	12	TCONS_00012823.p1	EWG40741.1	TVY66094.1	TXC01947.1	QKD54205.1	PILON8_transcript9596_R0	CEI67231.1, CEI67844.1	CVK90161.1	CVK92394.1	CZR43373.1	CCT68375.1	SCV28916.1
OG0001532	12	TCONS_00013355.p1	EWG40726.1	TVY66993.1	TXC01183.1	QKD54212.1	PILON8_transcript9605_R0	CEI67223.1, CEI68047.1	CVK90135.1	CVK92403.1	CZR43364.1	CCT68383.1	SCV28925.1
OG0001533	12	TCONS_00012882.p1	EWG40576.1	TVY66834.1	TXC01433.1	QKD54303.1, QKD63058.1	PILON8_transcript9716_R0	CEI67122.1	CVK89996.1	CVK92537.1	CZR43270.1	CCT68467.1	SCV29019.1
OG0001534	12	TCONS_00012910.p1	EWG40487.1	TVY67057.1	TXC02053.1	QKD54367.1	PILON8_transcript9775_R0	CEI63720.1, CEI67057.1	CVK89934.1	CVK92597.1	CZR43203.1	CCT68526.1	SCV29081.1
OG0001535	12	TCONS_00012915.p1	EWG40480.1	TVY67065.1	TXC01146.1	QKD54374.1	PILON8_transcript8037_R0, PILON8_transcript9782_R0	CEI67050.1	CVK89928.1	CVK92603.1	CZR43197.1	CCT68531.1	SCV29087.1
OG0001536	12	TCONS_00013386.p1	EWG40342.1	TVY65452.1, TVY66411.1	TXC01781.1	QKD54457.1	PILON8_transcript9864_R0	CEI66897.1	CVL13782.1	CVK92685.1	CZR43121.1	CCT68593.1	SCV29164.1
OG0001537	12	TCONS_00012991.p1	EWG40259.1	TVY65840.1	TXC00803.1	QKD54513.1, QKD57023.1	PILON8_transcript9931_R0	CEI66906.1	CVL11354.1	CVK92767.1	CZR43068.1	CCT68641.1	SCV29221.1
OG0001538	12	TCONS_00013399.p1	EWG40258.1	TVY67157.1	TXC00802.1	QKD54514.1	PILON8_transcript9932_R0	CEI66905.1	CVL11355.1	CVK92769.1, CVK92771.1	CZR43067.1	CCT69421.1	SCV29223.1
OG0001539	12	TCONS_00013037.p1	EWG49359.1	TVY65973.1	TXC01960.1	QKD54945.1, QKD56732.1	PILON8_transcript10016_R0	CEI66457.1	CVL02225.1	CVL01867.1	CZR47072.1	CCT69296.1	SCV30076.1
OG0001540	12	TCONS_00013040.p1	EWG49683.1	TVY66848.1	TXC01963.1	QKD54938.1	PILON8_transcript10023_R0	CEI66464.1, CEI67656.1	CVL02241.1	CVL01856.1	CZR47066.1	CCT69290.1	SCV30062.1
OG0001541	12	TCONS_00013052.p1	EWG49646.1, EWG49647.1	TVY66888.1	TXC00897.1	QKD54912.1	PILON8_transcript10048_R0	CEI66490.1	CVL02296.1	CVL01819.1	CZR47043.1	CCT69270.1	SCV30014.1
OG0001542	12	TCONS_00013087.p1	EWG49570.1	TVY67308.1	TXC00809.1	QKD54858.1	PILON8_transcript10108_R0	CEI66353.1	CVL02349.1	CVL01737.1, CVL08656.1	CZR46988.1	CCT68953.1	SCV29902.1
OG0001543	12	TCONS_00013088.p1	EWG49567.1	TVY66340.1	TXB99553.1, TXC00811.1	QKD54856.1	PILON8_transcript10110_R0	CEI66350.1	CVL02352.1	CVL01732.1	CZR46985.1	CCT68951.1	SCV29896.1
OG0001544	12	TCONS_00013097.p1	EWG49544.1	TVY66278.1	TXC01134.1	QKD54835.1	PILON8_transcript10129_R0	CEI66352.1, CEI67343.1	CVL02373.1	CVL01702.1	CZR46964.1	CCT68930.1	SCV29858.1
OG0001545	12	TCONS_00013432.p1	EWG49529.1	TVY67121.1	TXC01517.1	QKD54820.1, QKD61306.1	PILON8_transcript10145_R0	CEI66608.1	CVL02389.1	CVL01677.1	CZR46950.1	CCT68914.1	SCV29824.1
OG0001546	12	TCONS_00013108.p1	EWG48601.1, EWG49523.1	TVY66224.1	TXC01516.1	QKD54815.1	PILON8_transcript10151_R0	CEI66612.1	CVL02394.1	CVL01670.1	CZR46945.1	CCT68909.1	SCV29816.1
OG0001547	12	TCONS_00013115.p1	EWG49508.1	TVY67085.1	TXC01167.1	QKD54801.1	PILON8_transcript10165_R0	CEI66623.1, CEI67655.1	CVL02408.1	CVL01644.1	CZR46930.1	CCT68896.1	SCV29788.1
OG0001548	12	TCONS_00013120.p1	EWG49501.1	TVY66028.1	TXB97509.1, TXC01399.1	QKD54796.1	PILON8_transcript10172_R0	CEI66627.1	CVL02413.1	CVL01632.1	CZR46924.1	CCT68890.1	SCV29775.1
OG0001549	12	transcript9318	EWG41102.1	TVY66140.1	TXC01797.1	QKD53950.1, QKD57057.1	PILON8_transcript9318_R0	CEI61598.1	CVK90829.1	CVK92002.1	CZR43648.1	CCT68128.1	SCV28642.1
OG0001550	12	transcript9437	EWG40956.1	TVY67291.1	TXC01223.1	QKD54056.1, QKD61284.1	PILON8_transcript9437_R0	CEI67377.1	CVK90527.1	CVK92202.1	CZR43524.1	CCT68242.1	SCV28764.1
OG0001551	12	transcript9749	EWG40523.1	TVY67221.1	TXC01321.1	QKD54344.1	PILON8_transcript9749_R0	CEI67084.1	CVK89960.1	CVK92572.1	CZR43232.1, CZR43233.1	CCT68501.1	SCV29055.1
OG0001552	12	transcript10000	EWG40162.1	TVY66207.1	TXC01500.1	QKD54588.1	PILON8_transcript10000_R0	CEI38467.1, CEI66842.1	CVL11425.1	CVK92881.1	CZR42993.1	CCT68704.1	SCV29359.1
OG0001553	12	TCONS_00013460.p1	EWG53797.1	TVY62679.1, TVY76985.1	TXC07709.1	QKD49581.1	PILON8_transcript10185_R0	CEI40118.1	CVK86355.1	CVK86615.1	CZR38415.1	CCT67466.1	SCV52913.1
OG0001554	12	TCONS_00013546.p1	EWG44744.1	TVY79434.1	TXC09116.1	QKD50582.1, QKD57703.1	PILON8_transcript14427_R1	CEI66269.1	CVL06416.1	CVL08440.1	CZR40512.1	CCT66749.1	SCV25203.1
OG0001555	12	TCONS_00013522.p1	EWG44775.1	TVY78958.1	TXC10303.1	QKD50563.1	PILON8_transcript10238_R0	CEI39867.1, CEI62605.1	CVL06367.1	CVL08476.1	CZR40533.1	CCT66610.1	SCV25181.1
OG0001556	12	TCONS_00013533.p1	EWG44783.1	TVY79036.1	TXC10608.1	QKD50546.1	PILON8_transcript10255_R0	CEI68019.1, CEI68025.1	CVL06321.1	CVL08529.1	CZR40552.1	CCT66627.1	SCV25162.1
OG0001557	12	TCONS_00013585.p1, TCONS_00013790.p1	EWG54564.1	TVY79359.1	TXC09135.1	QKD51857.1	PILON8_transcript10280_R0	CEI39676.1	CVK98952.1	CVL06066.1	CZR48543.1	CCT66686.1	SCV27087.1
OG0001558	12	TCONS_00013760.p1	EWG54530.1	TVY78733.1	TXC09549.1	QKD51880.1, QKD61274.1	PILON8_transcript10306_R0	CEI68002.1	CVK99000.1	CVL06093.1	CZR48572.1	CCT65409.1	SCV27141.1
OG0001559	12	TCONS_00013616.p1	EWG54483.1	TVY78854.1	TXC10423.1	QKD51909.1	PILON8_transcript10340_R0	CEI39712.1	CVK99040.1	CVL06140.1	CZR48615.1	CCT65370.1	SCV27227.1, SCV27228.1
OG0001560	11	TCONS_00013635.p1	EWG54451.1	TVY78807.1	TXC10251.1, TXC10256.1	QKD51936.1	PILON8_transcript10377_R0		CVK99069.1	CVL06183.1	CZR42686.1, CZR48642.1	CCT65342.1	SCV27301.1
OG0001561	12	TCONS_00013781.p1	EWG54426.1	TVY78979.1	TXC09903.1, TXC10443.1	QKD51953.1	PILON8_transcript10415_R0	CEI63473.1	CVK99092.1	CVL06219.1	CZR48665.1	CCT65321.1	SCV27354.1
OG0001562	12	TCONS_00013663.p1	EWG54363.1	TVY79981.1	TXC00364.1, TXC10233.1	QKD52005.1	PILON8_transcript10439_R0	CEI39735.1	CVK99148.1	CVL06315.1	CZR48726.1	CCT65262.1	SCV27469.1
OG0001563	12	TCONS_00013684.p1	EWG54540.1	TVY78737.1	TXC09553.1	QKD51876.1, QKD57451.1	PILON8_transcript10302_R0	CEI39691.1	CVK98995.1	CVL06089.1	CZR48567.1	CCT65413.1	SCV27134.1
OG0001564	12	TCONS_00013694.p1	EWG54494.1	TVY79661.1	TXC10418.1	QKD51903.1	PILON8_transcript10331_R0	CEI39708.1, CEI41624.1	CVK99031.1	CVL06129.1	CZR48604.1	CCT65379.1	SCV27204.1
OG0001565	12	TCONS_00013706.p1	EWG54472.1	TVY79604.1	TXC10327.1	QKD51920.1, QKD53752.1	PILON8_transcript10350_R0	CEI39724.1	CVK99051.1	CVL06152.1	CZR48624.1	CCT65359.1	SCV27250.1
OG0001566	12	TCONS_00013819.p1, TCONS_00018173.p1	EWG54421.1	TVY80128.1	TXC09201.1	QKD51963.1	PILON8_transcript13651_R0	CEI63558.1	CVK99099.1	CVL06228.1	CZR48671.1	CCT65314.1	SCV27364.1
OG0001567	12	transcript10289	EWG54556.1, EWG55971.1	TVY79361.1	TXC09295.1	QKD51862.1	PILON8_transcript10289_R0	CEI39682.1	CVK98973.1	CVL06074.1	CZR48551.1	CCT65428.1	SCV27099.1
OG0001568	12	transcript10444	EWG54349.1	TVY79153.1	TXC09401.1	QKD52014.1	PILON8_transcript10444_R0	CEI67545.1, CEI70635.1	CVK99136.1	CVL06299.1	CZR48715.1	CCT65273.1	SCV27447.1
OG0001569	11	TCONS_00013851.p1	EWG50095.1	TVY68260.1, TVY72338.1	TXC11804.1	QKD53698.1	PILON8_transcript10480_R0		CVL00368.1	CVL02205.1	CZR47362.1	CCT69399.1	SCV30664.1, SCV41395.1
OG0001570	12	TCONS_00013854.p1	EWG50087.1, EWG50088.1	TVY66451.1	TXC00620.1	QKD55211.1	PILON8_transcript10484_R0	CEI61774.1	CVL00380.1	CVL02199.1	CZR47357.1	CCT69198.1	SCV30659.1
OG0001571	12	TCONS_00013856.p1	EWG50085.1	TVY66450.1	TXC00626.1	QKD55209.1	PILON8_transcript10487_R0	CEI66231.1	CVL00386.1	CVK96632.1, CVL02194.1	CZR47354.1	CCT69195.1	SCV30652.1
OG0001572	12	TCONS_00013874.p1	EWG50053.1	TVY66266.1	TXC01880.1	QKD55174.1	PILON8_transcript10519_R0	CEI66273.1	CVL00478.1	CVL02139.1	CZR47320.1, CZR49872.1	CCT69164.1	SCV30577.1
OG0001573	12	TCONS_00014252.p1	EWG50055.1	TVY66262.1	TXC01888.1	QKD55172.1	PILON8_transcript10520_R0	CEI66275.1	CVL00483.1	CVL02137.1	CZR47318.1, CZR49871.1	CCT69160.1	SCV30573.1
OG0001574	12	TCONS_00013880.p1	EWG50065.1	TVY66819.1	TXC01115.1	QKD55163.1	PILON8_transcript10530_R0	CEI66286.1	CVL00511.1	CVL02120.1	CZR47309.1, CZR49862.1	CCT69150.1	SCV30551.1
OG0001575	12	TCONS_00013883.p1	EWG37923.1, EWG50039.1	TVY66826.1	TXC01931.1	QKD55156.1	PILON8_transcript10539_R0	CEI66287.1	CVL00536.1	CVL02104.1	CZR47299.1	CCT69431.1	SCV30533.1
OG0001576	9	TCONS_00013890.p1	KYG13591.1	TVY66784.1	TXB95895.1, TXC02652.1	QKD55136.1, QKD61337.1, QKD61863.1	PILON8_transcript10560_R0	CEI41687.1, CEI67835.1			CZR46767.1		SCV38915.1
OG0001577	12	TCONS_00013904.p1	EWG49977.1	TVY66355.1	TXC01104.1	QKD55116.1, QKD57901.1	PILON8_transcript10585_R0	CEI60297.1	CVL00670.1	CVL02043.1	CZR47237.1	CCT69089.1	SCV30414.1
OG0001578	12	TCONS_00013971.p1	EWG49763.1	TVY65913.1, TVY74572.1	TXC01846.1	QKD54984.1	PILON8_transcript10721_R0	CEI66413.1	CVL01002.1	CVL01916.1	CZR47107.1	CCT69322.1	SCV30147.1
OG0001579	12	TCONS_00014297.p1	EWG40124.1	TVY66196.1	TXC00716.1	QKD54607.1	PILON8_transcript10767_R0	CEI66825.1, CEI70764.1	CVL11441.1	CVK92909.1	CZR42975.1	CCT68721.1	SCV29395.1
OG0001580	12	TCONS_00014032.p1	EWG39980.1	TVY66492.1	TXC00853.1	QKD54673.1	PILON8_transcript10839_R0	CEI66752.1	CVL12952.1	CVK90079.1	CZR40647.1, CZR42912.1	CCT69414.1	SCV29518.1
OG0001581	12	TCONS_00014312.p1, TCONS_00014383.p1	EWG39962.1	TVY65769.1	TXC01601.1	QKD54682.1	PILON8_transcript10845_R0	CEI66742.1	CVL12943.1	CVK90061.1	CZR42903.1	CCT68786.1	SCV29543.1
OG0001582	12	TCONS_00014313.p1, TCONS_00014382.p1	EWG39961.1	TVY65770.1	TXC01600.1	QKD54683.1	PILON8_transcript10846_R0	CEI66741.1	CVL12942.1	CVK90058.1	CZR42902.1	CCT68787.1	SCV29545.1
OG0001583	12	TCONS_00014228.p1, TCONS_00014314.p1	EWG39964.1	TVY65772.1	TXC01602.1	QKD54681.1	PILON8_transcript10844_R0	CEI66743.1	CVL12944.1	CVK90062.1	CZR42904.1	CCT68785.1	SCV29539.1
OG0001584	12	TCONS_00014049.p1	EWG50089.1	TVY65975.1, TVY68256.1	TXC00619.1	QKD55212.1	PILON8_transcript10483_R0	CEI61773.1	CVL00379.1	CVL02201.1	CZR47358.1	CCT69199.1	SCV30661.1
OG0001585	12	TCONS_00014053.p1	EWG50074.1	TVY66068.1	TXC01444.1	QKD55197.1	PILON8_transcript10494_R0	CEI66243.1	CVL00417.1	CVL02177.1, CVL02477.1	CZR47344.1	CCT69184.1	SCV30629.1
OG0001586	12	TCONS_00014056.p1	EWG50067.1	TVY67175.1	TXC01834.1	QKD55194.1	PILON8_transcript10502_R0	CEI70765.1	CVL00438.1	CVL02162.1	CZR47336.1, CZR49860.1	CCT69176.1	SCV30611.1
OG0001587	12	TCONS_00014324.p1	EWG50050.1	TVY66274.1	TXC01067.1	QKD55180.1	PILON8_transcript10513_R0	CEI68005.1	CVL00466.1	CVL02145.1	CZR47326.1, CZR49876.1	CCT69168.1	SCV30593.1
OG0001588	12	TCONS_00014065.p1	EWG50056.1	TVY67118.1	TXC01885.1	QKD55171.1	PILON8_transcript10521_R0	CEI66276.1	CVL00486.1	CVL02135.1	CZR47317.1, CZR49870.1	CCT69159.1	SCV30571.1
OG0001589	12	TCONS_00014066.p1	EWG50057.1	TVY67117.1	TXC01886.1	QKD55170.1	PILON8_transcript10522_R0	CEI66277.1	CVL00488.1	CVL02134.1	CZR47316.1, CZR49869.1	CCT69158.1	SCV30568.1
OG0001590	12	TCONS_00014068.p1	EWG50062.1	TVY66036.1	TXC01114.1	QKD55166.1	PILON8_transcript10527_R0	CEI63617.1	CVL00501.1	CVL02126.1	CZR47312.1, CZR49865.1	CCT69154.1	SCV30556.1
OG0001591	12	TCONS_00014103.p1	EWG49968.1	TVY62367.1, TVY65779.1	TXC01628.1	QKD55110.1	PILON8_transcript10591_R0	CEI66309.1	CVL00687.1	CVL02037.1	CZR47231.1	CCT69083.1	SCV30400.1
OG0001592	12	TCONS_00014110.p1	EWG49947.1	TVY66601.1	TXC00782.1	QKD55096.1	PILON8_transcript10604_R0	CEI63838.1, CEI66598.1	CVL00725.1	CVL02022.1	CZR47213.1	CCT69068.1	SCV30367.1
OG0001593	12	TCONS_00014139.p1	EWG49871.1	TVY67324.1	TXC01697.1	QKD55043.1	PILON8_transcript10666_R0	CEI66561.1	CVL00863.1	CVL01972.1	CZR43887.1, CZR47161.1	CCT69020.1	SCV30262.1
OG0001594	12	TCONS_00014358.p1	EWG49857.1	TVY66556.1	TXC00937.1	QKD55031.1	PILON8_transcript10677_R0	CEI39871.1, CEI66535.1	CVL00886.1	CVL01962.1	CZR47152.1	CCT69010.1	SCV30243.1
OG0001595	12	TCONS_00014210.p1	EWG40035.1	TVY66408.1, TVY80259.1	TXC00832.1	QKD54645.1	PILON8_transcript10809_R0	CEI66780.1	CVL12978.1	CVK92975.1	CZR42939.1	CCT68753.1	SCV29468.1
OG0001596	12	transcript10764	EWG49689.1, EWG51668.1	TVY67095.1	TXC01139.1	QKD54954.1	PILON8_transcript10764_R0	CEI66510.1	CVL02224.1	CVL01868.1	CZR47073.1	CCT69384.1	SCV30077.1
OG0001597	12	TCONS_00014400.p1	EWG55253.1	TVY61824.1	TXC06195.1	QKD55382.1	PILON8_transcript10891_R0	CEI41644.1	CVK98666.1	CVK98869.1, CVL09371.1	CZR49396.1	CCT69501.1	SCV34324.1
OG0001598	12	TCONS_00014402.p1	EWG55250.1	TVY61013.1	TXC06198.1	QKD55384.1	PILON8_transcript10894_R0	CEI41648.1	CVK98661.1	CVK96625.1, CVK98863.1	CZR49393.1	CCT69504.1	SCV34327.1
OG0001599	12	TCONS_00014406.p1	EWG55243.1	TVY61708.1	TXC06122.1	QKD55393.1	PILON8_transcript10901_R0	CEI61377.1	CVK98644.1	CVK98846.1, CVL06146.1	CZR49386.1	CCT69510.1	SCV34334.1
OG0001600	12	TCONS_00014665.p1	EWG55152.1	TVY61728.1	TXC05932.1	QKD55475.1	PILON8_transcript10977_R0	CEI38451.1	CVL11922.1	CVK98678.1	CZR49299.1	CCT63190.1, CCT69586.1	SCV34434.1
OG0001601	12	TCONS_00014455.p1	EWG54185.1, EWG55125.1	TVY60979.1	TXC06340.1	QKD55499.1	PILON8_transcript11001_R0	CEI61332.1	CVL11895.1	CVK98634.1	CZR49269.1	CCT69611.1	SCV34462.1
OG0001602	12	TCONS_00014485.p1	EWG55069.1	TVY61073.1	TXC06355.1	QKD55546.1	PILON8_transcript11060_R0	CEI42117.1, CEI61253.1	CVL11846.1	CVK98577.1	CZR49212.1	CCT69664.1	SCV34520.1
OG0001603	12	TCONS_00014503.p1	EWG55024.1	TVY61093.1	TXC06893.1	QKD55573.1, QKD61009.1	PILON8_transcript11092_R0	CEI61225.1	CVL11820.1	CVK98551.1	CZR49185.1	CCT69689.1	SCV34547.1
OG0001604	12	TCONS_00014527.p1	EWG55277.1	TVY61874.1	TXC05857.1	QKD55363.1	PILON8_transcript10873_R0	CEI61373.1	CVK98745.1	CVK98928.1	CZR49434.1, CZR49837.1	CCT69471.1	SCV34290.1
OG0001605	12	TCONS_00014727.p1	EWG55183.1	TVY61248.1	TXC06221.1	QKD55449.1, QKD57069.1	PILON8_transcript10955_R0	CEI39886.1	CVL11947.1	CVK98729.1	CZR49324.1	CCT69564.1	SCV34408.1
OG0001606	12	TCONS_00014584.p1	EWG55133.1	TVY61616.1	TXC06517.1	QKD46471.1, QKD55511.1	PILON8_transcript10989_R0	CEI61279.1	CVL11908.1	CVK98657.1	CZR49285.1	CCT69598.1	SCV34447.1
OG0001607	12	TCONS_00014592.p1	EWG55111.1	TVY61361.1	TXC05678.1	QKD55488.1	PILON8_transcript11011_R0	CEI61315.1, CEI66208.1	CVL11884.1	CVK98623.1	CZR49258.1	CCT69621.1	SCV34473.1
OG0001608	12	TCONS_00014612.p1	EWG55076.1	TVY62135.1	TXC05745.1	QKD55540.1, QKD57361.1	PILON8_transcript11053_R0	CEI61259.1	CVL11853.1	CVK98583.1	CZR49218.1	CCT69657.1	SCV34514.1
OG0001609	12	TCONS_00014618.p1	EWG53709.1, EWG55058.1	TVY61676.1	TXC05586.1	QKD55556.1	PILON8_transcript11070_R0	CEI61245.1	CVL11838.1	CVK98569.1	CZR49204.1	CCT69672.1	SCV34528.1
OG0001610	12	TCONS_00014752.p1	EWG55055.1	TVY61665.1	TXC05584.1	QKD55558.1	PILON8_transcript11072_R0, PILON8_transcript11284_R0	CEI61243.1	CVL11836.1	CVK98567.1	CZR49202.1	CCT69674.1	SCV34530.1
OG0001611	12	TCONS_00014627.p1	EWG54975.1, EWG55032.1	TVY61536.1	TXC06175.1	QKD55568.1	PILON8_transcript11086_R0	CEI61230.1	CVL11825.1	CVK98556.1	CZR49190.1	CCT69684.1	SCV34542.1
OG0001612	9	transcript10941		TVY69529.1, TVY74309.1, TVY75401.1	TXB97452.1, TXB97885.1, TXC04443.1	QKD46564.1	PILON8_transcript10941_R0		CVK84333.1	CVK84999.1	CZR32510.1		SCV33597.1
OG0001613	12	transcript11102	EWG55008.1	TVY61417.1	TXC06254.1	QKD55582.1	PILON8_transcript11102_R0	CEI61216.1, CEI68177.1	CVL11811.1	CVK98542.1	CZR49176.1	CCT69698.1	SCV34556.1
OG0001614	12	TCONS_00014902.p1	EWG47720.1	TVY77276.1	TXB96778.1, TXC08895.1	QKD48581.1	PILON8_transcript11202_R0	CEI41725.1	CVL11124.1	CVK96566.1	CZR45926.1	CCT71938.1	SCV36698.1
OG0001615	11	TCONS_00014946.p1	EWG47587.1	TVY77865.1, TVY78721.1	TXC08187.1	QKD48681.1, QKD50511.1	PILON8_transcript11282_R0		CVL11223.1	CVK96697.1	CZR46028.1	CCT71991.1	SCV36840.1
OG0001616	11	TCONS_00015462.p1	EWG38492.1, EWG47599.1	TVY76852.1	TXC07660.1	QKD48692.1		CEI60311.1, CEI63185.1	CVL11234.1	CVK96749.1	CZR46043.1	CCT72038.1	SCV36935.1
OG0001617	9	TCONS_00014954.p1		TVY63791.1, TVY77231.1	TXB98650.1, TXC08648.1	QKD57478.1, QKD58004.1			CVL11244.1	CVK96739.1, CVL00467.1	CZR46054.1	CCT73063.1	SCV36915.1
OG0001618	12	TCONS_00014960.p1	EWG47619.1	TVY77223.1	TXC07891.1	QKD48713.1	PILON8_transcript11311_R0	CEI62519.1, CEI70518.1	CVL11254.1	CVK96728.1	CZR46065.1	CCT72018.1	SCV36895.1
OG0001619	11	TCONS_00014979.p1, TCONS_00015002.p1	EWG47572.1	TVY76417.1	TXC07022.1, TXC08812.1	QKD48753.1	PILON8_transcript11344_R0		CVL11292.1	CVK96770.1	CZR46107.1	CCT72089.1	SCV36966.1
OG0001620	12	TCONS_00015014.p1	EWG47541.1	TVY76514.1	TXC07977.1	QKD48781.1, QKD57860.1	PILON8_transcript11395_R0	CEI65998.1	CVL09396.1	CVK96812.1	CZR46146.1	CCT72105.1	SCV37066.1
OG0001621	12	TCONS_00015028.p1	EWG47494.1	TVY77585.1, TVY77590.1	TXC08181.1	QKD48800.1	PILON8_transcript11427_R0	CEI63384.1	CVL09446.1	CVK96863.1	CZR46190.1	CCT72144.1	SCV37141.1
OG0001622	12	TCONS_00015029.p1	EWG47493.1	TVY77589.1	TXC08182.1	QKD48801.1, QKD56763.1	PILON8_transcript11429_R0	CEI65985.1	CVL09447.1	CVK96865.1	CZR46191.1	CCT72145.1	SCV37143.1
OG0001623	12	TCONS_00015036.p1	EWG47479.1	TVY76665.1	TXC08239.1	QKD48812.1	PILON8_transcript11440_R0	CEI65976.1, CEI69441.1	CVL09455.1	CVK96877.1	CZR46200.1	CCT72155.1	SCV37156.1
OG0001624	12	TCONS_00015109.p1	EWG47284.1	TVY77041.1	TXC06903.1	QKD48958.1	PILON8_transcript11592_R0	CEI63320.1, CEI66036.1	CVL09601.1	CVK97113.1	CZR46343.1	CCT72289.1	SCV37436.1
OG0001625	12	TCONS_00015121.p1	EWG47254.1	TVY75377.1, TVY77058.1	TXC08210.1	QKD48979.1	PILON8_transcript11613_R0	CEI65676.1	CVL09617.1	CVK97133.1	CZR46359.1	CCT73074.1	SCV37463.1
OG0001626	12	TCONS_00015125.p1	EWG47246.1, EWG47250.1	TVY77989.1	TXC07701.1	QKD48987.1	PILON8_transcript11623_R0	CEI65682.1	CVL09623.1	CVK97141.1	CZR46366.1	CCT72310.1	SCV37477.1
OG0001627	12	TCONS_00015522.p1	EWG47163.1	TVY77687.1	TXC08517.1	QKD49034.1	PILON8_transcript11672_R0	CEI65732.1	CVL01068.1, CVL01070.1	CVK97217.1	CZR46412.1	CCT72350.1	SCV37566.1
OG0001628	12	TCONS_00015423.p1, TCONS_00015525.p1	EWG47131.1	TVY77634.1	TXC08200.1	QKD49054.1	PILON8_transcript11694_R0	CEI65751.1	CVL01115.1	CVK97248.1	CZR46431.1	CCT72368.1	SCV37598.1
OG0001629	11	TCONS_00015538.p1	EWG47714.1	TVY74911.1, TVY77469.1	TXB97476.1	QKD48572.1	PILON8_transcript11209_R0	CEI41766.1, CEI66105.1	CVL11119.1	CVK96543.1		CCT71944.1	SCV36691.1
OG0001630	11	TCONS_00015198.p1		TVY65934.1	TXC01188.1, TXC09442.1	QKD48611.1, QKD53804.1	PILON8_transcript11222_R0	CEI59963.1	CVL11162.1	CVK96609.1	CZR45966.1	CCT71952.1	SCV36739.1
OG0001631	10	TCONS_00015542.p1	EWG54333.1	TVY79919.1	TXC09623.1	QKD52026.1, QKD56777.1, QKD57406.1, QKD57543.1		CEI61472.1	CVL11170.1	CVK96617.1	CZR45973.1		SCV36747.1
OG0001632	11	TCONS_00015212.p1	EWG47693.1	TVY60566.1, TVY77089.1	TXB97402.1, TXC07153.1	QKD48643.1	PILON8_transcript11254_R0	CEI67392.1	CVL11192.1	CVK96656.1	CZR45994.1		SCV36778.1
OG0001633	12	TCONS_00015216.p1	EWG47661.1	TVY78011.1	TXC07150.1	QKD48650.1	PILON8_transcript11261_R0	CEI65633.1	CVL11199.1	CVK96672.1	CZR46001.1	CCT63359.1, CCT71963.1	SCV36791.1
OG0001634	12	TCONS_00015246.p1	EWG41291.1, EWG47641.1	TVY77421.1	TXC07835.1	QKD48731.1	PILON8_transcript11331_R0	CEI65659.1	CVL11279.1	CVK96756.1	CZR46091.1	CCT72045.1	SCV36944.1
OG0001635	11	TCONS_00015284.p1, TCONS_00015285.p1	EWG47495.1	TVY76484.1, TVY77586.1	TXC08180.1	QKD48799.1	PILON8_transcript11426_R0		CVL09445.1	CVK96862.1	CZR46189.1	CCT72143.1	SCV37140.1
OG0001636	12	TCONS_00015326.p1	EWG47378.1, EWG47379.1	TVY76415.1	TXC07551.1	QKD48878.1	PILON8_transcript11510_R0	CEI65914.1	CVL09522.1	CVK96979.1	CZR46264.1	CCT72213.1	SCV37275.1
OG0001637	12	TCONS_00015340.p1	EWG47349.1	TVY76821.1	TXC06973.1	QKD48903.1	PILON8_transcript11540_R0	CEI65884.1, CEI70422.1	CVL09550.1	CVK97022.1	CZR46291.1	CCT72238.1	SCV37323.1
OG0001638	12	TCONS_00015354.p1	EWG47308.1	TVY76618.1	TXC08857.1	QKD48939.1, QKD57486.1	PILON8_transcript11572_R0	CEI65856.1	CVL09579.1	CVK97072.1	CZR46322.1	CCT72269.1	SCV37393.1
OG0001639	12	TCONS_00015594.p1	EWG47306.1	TVY76620.1	TXC08855.1	QKD48941.1, QKD57149.1	PILON8_transcript11574_R0	CEI65854.1	CVL09581.1	CVK97075.1	CZR46324.1	CCT72271.1	SCV37399.1
OG0001640	11	TCONS_00015599.p1	EWG47291.1, EWG47293.1	TVY76979.1	TXC06897.1	QKD48951.1, QKD48952.1	PILON8_transcript11585_R0		CVL09594.1	CVK97099.1	CZR46336.1	CCT73073.1	SCV37423.1
OG0001641	12	TCONS_00015610.p1	EWG47196.1	TVY76698.1	TXC07524.1	QKD49019.1	PILON8_transcript11657_R0	CEI65714.1	CVL02160.1	CVK97191.1	CZR46397.1	CCT69516.1, CCT72338.1	SCV37536.1
OG0001642	12	TCONS_00015421.p1	EWG47142.1	TVY59880.1, TVY77638.1	TXC08196.1	QKD49050.1	PILON8_transcript11689_R0	CEI65743.1	CVL01105.1	CVK97241.1	CZR46427.1	CCT72364.1	SCV37592.1
OG0001643	12	TCONS_00015430.p1	EWG47107.1	TVY76568.1	TXC07261.1	QKD49068.1	PILON8_transcript11708_R0	CEI62562.1, CEI65766.1	CVL01901.1	CVK97269.1	CZR46449.1	CCT72384.1	SCV37634.1
OG0001644	12	transcript11432	EWG38319.1, EWG47490.1	TVY77594.1	TXC07201.1	QKD48805.1	PILON8_transcript11432_R0	CEI65983.1	CVL09450.1	CVK96870.1	CZR46194.1	CCT72148.1	SCV37147.1
OG0001645	12	transcript11514	EWG47372.1	TVY76824.1	TXC07218.1, TXC08608.1	QKD48882.1	PILON8_transcript11514_R0	CEI65909.1	CVL09526.1	CVK96985.1	CZR46268.1	CCT72216.1	SCV37281.1
OG0001646	12	TCONS_00015635.p1	EWG44721.1	TVY78732.1	TXC10584.1	QKD50611.1	PILON8_transcript11756_R0	CEI70350.1	CVL06493.1	CVL08395.1	CZR40479.1	CCT66562.1	SCV25230.1, SCV41388.1
OG0001647	11	TCONS_00016641.p1	EWG44724.1	TVY74904.1, TVY74905.1, TVY79508.1	TXC09804.1	QKD50608.1		CEI38445.1	CVL06490.1	CVL08402.1	CZR40482.1	CCT66564.1	SCV25227.1
OG0001648	12	TCONS_00015674.p1	EWG44650.1	TVY80094.1	TXC09658.1	QKD50683.1	PILON8_transcript11823_R0	CEI38473.1, CEI39821.1	CVL06567.1	CVK88198.1	CZR40404.1	CCT66486.1	SCV25311.1
OG0001649	12	TCONS_00015774.p1	EWG44388.1	TVY79302.1	TXC09229.1	QKD50879.1	PILON8_transcript12029_R0	CEI38674.1, CEI70591.1	CVL07791.1	CVK88476.1	CZR40212.1	CCT66315.1	SCV25502.1
OG0001650	12	TCONS_00015786.p1	EWG44362.1	TVY62556.1, TVY79233.1	TXC10330.1	QKD50901.1	PILON8_transcript12052_R0	CEI38696.1	CVL07812.1	CVK88513.1	CZR40191.1	CCT66298.1	SCV25523.1
OG0001651	12	TCONS_00016691.p1	EWG44305.1	TVY79708.1	TXC09495.1	QKD50934.1	PILON8_transcript12084_R0	CEI38726.1	CVL07875.1	CVK88569.1, CVL09368.1	CZR40159.1	CCT66268.1	SCV25554.1
OG0001652	12	TCONS_00015818.p1	EWG44255.1	TVY78996.1	TXC09592.1	QKD50967.1	PILON8_transcript12123_R0	CEI38758.1	CVL07944.1	CVK88617.1	CZR40130.1, CZR48814.1	CCT66243.1	SCV25582.1
OG0001653	12	TCONS_00015820.p1	EWG44252.1	TVY78992.1	TXC10220.1	QKD48450.1, QKD50969.1	PILON8_transcript12125_R0	CEI39314.1	CVL07949.1	CVK88620.1	CZR40128.1	CCT66241.1	SCV25584.1
OG0001654	12	TCONS_00015849.p1	EWG44172.1	TVY79138.1	TXC01566.1, TXC09183.1	QKD51010.1	PILON8_transcript12171_R0	CEI39357.1	CVL08055.1	CVK88693.1	CZR40084.1	CCT66201.1	SCV25628.1
OG0001655	11	TCONS_00015855.p1	EWG44154.1, EWG54545.1	TVY79960.1	TXC10240.1	QKD51021.1	PILON8_transcript12182_R0		CVL08086.1	CVK88712.1	CZR40073.1	CCT65172.1, CCT66193.1	SCV25639.1
OG0001656	12	TCONS_00015880.p1	EWG44062.1	TVY79942.1	TXC09156.1	QKD51078.1	PILON8_transcript12242_R0	CEI38772.1, CEI60079.1	CVL10196.1	CVK88803.1	CZR40016.1	CCT66142.1	SCV25696.1
OG0001657	12	TCONS_00015889.p1	EWG44027.1	TVY79246.1	TXC10035.1	QKD51092.1	PILON8_transcript12256_R0	CEI38789.1, CEI67819.1	CVL10180.1	CVK88827.1	CZR40000.1	CCT66127.1	SCV25712.1
OG0001658	12	TCONS_00016727.p1	EWG44010.1	TVY79529.1	TXC09146.1	QKD46555.1, QKD51105.1	PILON8_transcript12269_R0	CEI38804.1	CVL10167.1	CVK88850.1	CZR39987.1	CCT66116.1	SCV25725.1
OG0001659	12	TCONS_00015895.p1	EWG44000.1	TVY79535.1	TXC09856.1	QKD51111.1	PILON8_transcript12274_R0	CEI38812.1	CVL10161.1	CVK88861.1	CZR39981.1	CCT66109.1, CCT66110.1	SCV25731.1
OG0001660	12	TCONS_00015902.p1	EWG43982.1	TVY78650.1	TXC09810.1	QKD51121.1	PILON8_transcript12284_R0	CEI38822.1, CEI67833.1	CVL10152.1	CVK88876.1	CZR39971.1	CCT66096.1	SCV25740.1
OG0001661	12	TCONS_00015939.p1	EWG43858.1	TVY79795.1	TXC09911.1	QKD51187.1	PILON8_transcript12359_R0	CEI38892.1, CEI63726.1	CVL10087.1	CVK88985.1	CZR39902.1	CCT66037.1	SCV25810.1
OG0001662	12	TCONS_00015997.p1	EWG44559.1, EWG48499.1	TVY79251.1	TXC09969.1	QKD51301.1	PILON8_transcript12488_R0	CEI39009.1	CVK92714.1	CVK89176.1	CZR39783.1	CCT65930.1	SCV25950.1
OG0001663	12	TCONS_00016003.p1	EWG48488.1	TVY79761.1	TXC10249.1	QKD51310.1	PILON8_transcript12498_R0, PILON8_transcript6215_R0	CEI39017.1	CVK92742.1	CVK89192.1	CZR39773.1	CCT65921.1	SCV25970.1
OG0001664	11	TCONS_00016023.p1	EWG48410.1	TVY63020.1, TVY79449.1	TXC10163.1	QKD51355.1	PILON8_transcript12542_R0		CVK92846.1	CVK89258.1	CZR39730.1, CZR41660.1	CCT65884.1	SCV26056.1
OG0001665	12	TCONS_00016053.p1	EWG48325.1	TVY78658.1	TXC10119.1	QKD51412.1, QKD56806.1	PILON8_transcript12598_R0	CEI39112.1	CVK92970.1	CVK89341.1	CZR39679.1	CCT65836.1	SCV26161.1
OG0001666	12	TCONS_00016781.p1	EWG48270.1, EWG48271.1	TVY79491.1	TXC10369.1	QKD51457.1	PILON8_transcript12639_R0	CEI39158.1	CVK93069.1	CVK89402.1	CZR39639.1	CCT65803.1	SCV26244.1
OG0001667	10	TCONS_00016804.p1	EWG44709.1		TXC09733.1	QKD50631.1, QKD57792.1		CEI67519.1	CVL06517.1	CVL08348.1	CZR40455.1	CCT66537.1, CCT70922.1	SCV25259.1, SCV54023.1
OG0001668	12	TCONS_00016812.p1	EWG44694.1	TVY80015.1	TXC09671.1	QKD50648.1, QKD61212.1	PILON8_transcript11786_R0	CEI38448.1	CVL06533.1	CVL08318.1	CZR40439.1	CCT66520.1	SCV25275.1
OG0001669	10	TCONS_00016828.p1	EWG44576.1		TXC04738.1		PILON8_transcript11887_R0	CEI41861.1	CVL06674.1	CVK88258.1	CZR40344.1, CZR49501.1	CCT66432.1, CCT76122.1	SCV25371.1, SCV57788.1
OG0001670	11	TCONS_00016829.p1	EWG38424.1	TVY79099.1	TXC09089.1	QKD50743.1		CEI63844.1	CVK91940.1, CVL06676.1	CVK88259.1, CVL02509.1	CZR40343.1	CCT66431.1	SCV25372.1
OG0001671	12	TCONS_00016836.p1	EWG44522.1	TVY78788.1	TXC10651.1	QKD50782.1	PILON8_transcript11929_R0	CEI38584.1	CVL13626.1	CVK88317.1	CZR40305.1	CCT66396.1	SCV25410.1, SCV30305.1
[truncated: 16,479 more rows]

## Sheet: Supplemental Table 3
Supplemental Table 3. Number of orthogroups shared among the 12 Fusarium genomes.
[truncated: 13 more rows]

## Sheet: Supplemental Table 4
Supplemental Table 4. Gain and loss of phytopathogenicity related genes in FS66.
[truncated: 15 more rows]

## Sheet: Supplemental Table 5
Supplemental Table 5. All secondary metabolite biosynthesis gene clusters predicted in the 12 Fusarium genomes.
[truncated: 68 more rows]

[truncated: 1 more sheets: Supplemental Table 6]
